# Supplementary material for: RNAseq analysis reveals pathways and candidate genes associated with salinity tolerance in a spaceflight-induced wheat mutant
Source: Sci Rep. 2017 Jun 2;7:2731. doi: 10.1038/s41598-017-03024-0 (PMC5457441; doi:10.1038/s41598-017-03024-0)
Supplement: Supplementary file 2 — Dataset 2 [file 41598_2017_3024_MOESM2_ESM.xls]

## Sheet: termination_SNPs_info
Table S2. Termination or missense mutations between WT and st1.
Genes with termination mutations between WT and st1. The column of codon mutate indicates the mutation of codon and the column of aa_mutate indicates the change of amino acid from WT to st1 .
Gene Id	codon_mutate	aa_mutate	WT (FPKM)	st1 (FPKM)	S_WT (FPKM)	S_st1 (FPKM)	Gene description
Traes_5DL_77859DB64	TGG<->TGA	W<->U	0.741352	0.668685	0.947144	0.524456	predicted protein [Hordeum vulgare subsp. vulgare]
Traes_1BL_62B61DD89	CGA<->TGA	R<->U	1.22021	0.826491	0.781388	0.67303	predicted protein [Hordeum vulgare subsp. vulgare]
Traes_1BL_6A4EF5174	TCG<->TAG	S<->U	1.24381	0.930447	1.07741	0.692844	Serine carboxypeptidase-like 50 [Aegilops tauschii]
Traes_5AS_B39049539	GGA<->TGA	G<->U	8.60765	8.17546	3.21593	4.34299	Auxin-responsive protein IAA31 [Triticum urartu]
Traes_3DS_E75C1C614	CGA<->TGA	R<->U	15.5237	16.1591	18.4493	21.812	predicted protein [Hordeum vulgare subsp. vulgare]
Traes_5AS_D1719CEDA	CGA<->TGA	R<->U	2.61178	2.7484	4.09888	2.85367	hypothetical protein TRIUR3_33736 [Triticum urartu]

## Sheet: SNPs_non_synonymous_info
Table S2. Termination or missense mutations between WT and st1.
Genes with missense mutations between WT and st1. The column of codon mutate indicates the mutation of codon and the column of aa_mutate indicates the change of amino acid from WT to st1 .
Gene Id	codon_mutate	aa_mutate	WT (FPKM)	st1 (FPKM)	S_WT (FPKM)	S_st1 (FPKM)	Gene decription
Traes_6BL_80FE284F5	ACA<->AAA	T<->K	13.6748	35.0941	24.4454	56.3289	PREDICTED: epimerase family protein SDR39U1 homolog, chloroplastic [Brachypodium distachyon]
Traes_5AL_D02541CB9	AGC<->AAC	S<->N	1.44447	1.59539	1.44824	1.20596	PREDICTED: uncharacterized protein LOC100842613 [Brachypodium distachyon]
Traes_5AS_7E93CEA52	CCA<->CTA	P<->L	0.590186	1.06102	0.850134	0.496043	PREDICTED: probable inactive purple acid phosphatase 1 isoform X1 [Brachypodium distachyon]
Traes_5AS_99B2D0847	TAC<->TGC	Y<->C	5.84873	4.29661	6.55963	6.0529	Cytochrome P450 81D1 [Triticum urartu]
Traes_1AS_22D0B6F28	CCG<->TCG	P<->S	2.59512	3.78129	3.69092	5.53383	predicted protein [Hordeum vulgare subsp. vulgare]>gi|326532660|dbj|BAJ89175.1| predicted protein [Hordeum vulgare subsp. vulgare]
Traes_5AL_56F30392D	GAC<->GGC	D<->G	1.35245	2.63654	1.11562	1.59199	Myb-related protein Hv1 [Triticum urartu]
Traes_7BL_AB1AED958	GAG<->GAC	E<->D	1.60187	1.06682	1.47099	1.22572	DNA-directed RNA polymerase III subunit RPC5 [Triticum urartu]
Traes_5DL_77859DB64	TGG<->TGA	W<->U	0.741352	0.668685	0.947144	0.524456	predicted protein [Hordeum vulgare subsp. vulgare]
TRAES3BF172000040CFD_g	GTA<->GCA	V<->A	0	0	0	0	predicted protein [Hordeum vulgare subsp. vulgare]
Traes_5AS_A7BE85D83	ACT<->GCT	T<->A	0.846494	0.703418	0.609549	0.544907	Serine/threonine-protein kinase Nek2 [Triticum urartu]
Traes_5AS_F85F9A110	TGT<->CGT	C<->R	1.43913	1.21665	1.30043	0.712213	Asparagine-linked glycosylation protein 11-like protein [Triticum urartu]
TRAES3BF096400010CFD_g	GCC<->ACC	A<->T	58.7383	75.3209	35.9625	60.6086	unnamed protein product [Triticum aestivum]
Traes_7DL_DBE26A5B3	CGG<->CTG	R<->L	9.15073	9.05825	8.4289	7.86381	#N/A
Traes_6BS_E2C75486A	GAG<->AAG	E<->K	3.33607	2.93737	2.84619	1.55816	predicted protein [Hordeum vulgare subsp. vulgare]
Traes_6BS_BCB63609E	CGG<->GGG	R<->G	0.973171	0.702232	0.475606	0.338299	hypothetical protein TRIUR3_21892 [Triticum urartu]
Traes_5AL_9AA3E078D	GCG<->GTG	A<->V	0.738837	0.903569	0.628994	0.768845	predicted protein [Hordeum vulgare subsp. vulgare]
Traes_7DL_8BDCB72A9	GTT<->ATT	V<->I	0.845167	1.0144	1.28079	0.579776	hypothetical protein F775_16393 [Aegilops tauschii]
Traes_2BL_8CD63FE77	GTG<->GCG	V<->A	1.66942	1.32199	1.73913	1.45436	predicted protein [Hordeum vulgare subsp. vulgare]
Traes_5BL_0992ADD0A	ATA<->ACA	I<->T	1.30776	1.51371	1.17373	1.21542	Solute carrier family 12 member 6 [Triticum urartu]
Traes_6BL_031FB1EC4	CAC<->CGC	H<->R	1.4603	1.29837	1.58805	1.52906	hypothetical protein F775_01904 [Aegilops tauschii]
Traes_7AL_151CAA335	ACG<->ATG	T<->M	0.909599	0.918894	0.811575	0.792042	Ent-copalyl diphosphate synthase 1, chloroplastic [Triticum urartu]
Traes_3DS_E91FC0096	GCG<->GTG	A<->V	1.57157	1.93187	1.9719	1.83517	hypothetical protein TRIUR3_33219 [Triticum urartu]
Traes_3AL_3FA58F1B7	AGC<->AAC	S<->N	2.14249	2.43159	2.33817	2.78279	unnamed protein product [Triticum aestivum]
Traes_1BL_8EE11D9E2	ATG<->ACG	M<->T	8.77334	8.29187	9.56253	9.28548	Signal recognition particle 54 kDa protein 2 [Triticum urartu]
Traes_6BL_905A374B2	CAT<->TAT	H<->Y	3.49661	3.65112	3.82237	2.65099	Putative alpha-galactosidase [Aegilops tauschii]
Traes_2BL_A7CCE64F5	CGT<->CAT	R<->H	0.622168	0.501085	0.363577	0.710493	hypothetical protein F775_00377 [Aegilops tauschii]
Traes_3AL_91BE453AD	TTC<->TTA	F<->L	6.17058	4.72431	1.67172	1.15329	hypothetical protein TRIUR3_02312 [Triticum urartu]
Traes_6BL_6CCE1670D1	ATG<->ATA	M<->I	12.1751	18.0202	10.491	12.8492	Eukaryotic translation initiation factor 5 [Aegilops tauschii]
Traes_2BL_3C3824787	TTT<->TCT	F<->S	2.04518	1.24033	2.93842	2.16525	PREDICTED: uncharacterized protein LOC100822297 isoform X1 [Brachypodium distachyon]>gi|721619069|ref|XP_003561258.2| PREDICTED: uncharacterized protein LOC100822297 isoform X1 [Brachypodium distachyon]>gi|721619072|ref|XP_010228171.1| PREDICTED: uncharacterized protein LOC100822297 isoform X1 [Brachypodium distachyon]>gi|721619075|ref|XP_010228172.1| PREDICTED: uncharacterized protein LOC1008222…
Traes_6BL_E486D0E41	GAC<->AAC	D<->N	2.41063	2.22927	3.4742	3.00638	Glucose-6-phosphate 1-dehydrogenase, cytoplasmic isoform [Aegilops tauschii]
Traes_5AS_62AB895F0	ATT<->ACT	I<->T	13.2403	12.2845	12.8078	11.1157	putative bifunctional methylthioribulose-1-phosphate dehydratase/enolase-phosphatase E1 [Triticum urartu]
Traes_2BL_23AD9FE71	ACT<->GCT	T<->A	8.31117	6.34773	5.44325	4.15762	PREDICTED: probable UDP-arabinose 4-epimerase 2 [Setaria italica]>gi|836009251|ref|XP_012703366.1| PREDICTED: probable UDP-arabinose 4-epimerase 2 [Setaria italica]
Traes_3AL_16B15A9BB	AAA<->AAC	K<->N	1.11536	1.17177	1.78344	1.28088	hypothetical protein F775_04592 [Aegilops tauschii]
Traes_4AL_E73A37E81	CAC<->TAC	H<->Y	1.92955	10.1907	3.02642	18.2899	unnamed protein product [Triticum aestivum]
Traes_5AS_248B21C861	GGG<->CGG	G<->R	20.3508	31.1953	15.6339	27.709	hypothetical protein TRIUR3_27561 [Triticum urartu]
Traes_2BL_D3BDFBCE3	TAC<->GAC	Y<->D	0.448662	0.410836	0.491459	0.410399	predicted protein [Hordeum vulgare subsp. vulgare]
Traes_3B_62FE1820C	TTC<->TTA	F<->L	6.70231	6.78048	5.78814	6.47777	predicted protein [Hordeum vulgare subsp. vulgare]
Traes_5AS_623769AFD	CAG<->AAG	Q<->K	21.3888	14.223	20.4272	12.799	Pyruvate dehydrogenase E1 component subunit beta [Triticum urartu]
Traes_6BS_F50663DF7	CGG<->GGG	R<->G	1.10081	0.704997	1.15498	0.517294	squamosa promoter-binding-like protein 3 [Triticum aestivum]
Traes_6BS_15D8AE636	GGG<->TGG	G<->W	0.987835	1.27142	1.14417	0.781068	hypothetical protein TRIUR3_27519 [Triticum urartu]
Traes_4AL_536162239	CTT<->GTT	L<->V	1.64108	8.33999	0.0711253	9.25312	hypothetical protein TRIUR3_04342 [Triticum urartu]
TRAES3BF114700020CFD_g	AGA<->ATA	R<->I	0.159945	0	0	0	unnamed protein product [Triticum aestivum]>gi|670020701|emb|CDJ26470.1| unnamed protein product [Triticum aestivum]
Traes_4AS_0037821FD	CGC<->TGC	R<->C	0.597152	0.641951	0.523394	0.492118	hypothetical protein TRIUR3_21477 [Triticum urartu]
Traes_4BL_07723E334	GTC<->GCC	V<->A	7.10808	6.0734	6.07113	3.38069	predicted protein [Hordeum vulgare subsp. vulgare]
Traes_5AS_831B67002	ACG<->GCG	T<->A	2.5462	0.945867	3.36727	1.62472	RING-H2 finger protein ATL2J [Aegilops tauschii]
Traes_5AS_B7BFE0B2A	TCG<->TGG	S<->W	0.118845	0.209494	0.0535293	0.0389711	Kinesin-like protein KIF15 [Triticum urartu]
Traes_5AS_16DEA4563	GGA<->GAA	G<->E	2.86808	1.88301	2.64742	2.92234	predicted protein [Hordeum vulgare subsp. vulgare]
Traes_6BL_DF680C2AF	ATT<->GTT	I<->V	0.193527	0.0858048	0.130932	0.0945542	Putative RNA-dependent RNA polymerase 1 [Aegilops tauschii]
Traes_3DL_0B8061028	AAT<->GAT	N<->D	1.6361	1.06658	1.27507	1.15196	hypothetical protein TRIUR3_13797 [Triticum urartu]
Traes_3B_75AB404E4	CAA<->GAA	Q<->E	5.55206	4.50567	5.73755	4.83389	PREDICTED: uncharacterized protein LOC101766658 [Setaria italica]
Traes_3B_5D2D7A5A6	GGA<->CGA	G<->R	2.51913	0.0904829	2.64029	0.0881259	unnamed protein product [Triticum aestivum]>gi|669026902|emb|CDM80013.1| unnamed protein product [Triticum aestivum]
Traes_6BS_C7D673EA2	AAG<->AAT	K<->N	6.96825	8.51427	7.63719	7.88851	predicted protein [Hordeum vulgare subsp. vulgare]
Traes_5DL_6B367A19C	TCC<->ACC	S<->T	29.1813	33.7639	31.3141	40.2401	predicted protein [Hordeum vulgare subsp. vulgare]
Traes_5DL_EECA43030	GCT<->ACT	A<->T	22.3311	20.466	20.6746	17.8586	predicted protein [Hordeum vulgare subsp. vulgare]
Traes_1BL_335741D9A	GCC<->GTC	A<->V	0.688651	0.582848	0.604015	0.372759	PREDICTED: uncharacterized protein At1g04910-like [Brachypodium distachyon]
Traes_3DS_98D34F018	TGA<->CGA	U<->R	2.70797	3.84097	2.66095	3.7469	PREDICTED: threonine--tRNA ligase, mitochondrial-like [Zea mays]>gi|413933500|gb|AFW68051.1| hypothetical protein ZEAMMB73_499676 [Zea mays]
Traes_5AL_4F92199C8	AGA<->GGA	R<->G	5.93492	3.12028	6.97098	4.09443	Protein TRIGALACTOSYLDIACYLGLYCEROL 3, chloroplastic [Triticum urartu]
Traes_3AL_265D4706B	GTT<->ATT	V<->I	2.52462	2.83394	2.49487	3.08026	hypothetical protein F775_12197 [Aegilops tauschii]
Traes_2AL_B5CF63298	GGA<->AGA	G<->R	0.837922	0.94677	1.21384	1.66425	predicted protein [Hordeum vulgare subsp. vulgare]
Traes_7BL_FD7F12ED9	GCA<->GTA	A<->V	2.4359	2.74353	2.94321	2.75355	4-amino-4-deoxychorismate synthase [Triticum aestivum]
Traes_6BL_BE3B778F6	CCC<->ACC	P<->T	3.42167	4.02229	5.38819	3.94114	hypothetical protein F775_27532 [Aegilops tauschii]
Traes_1BS_CE4058DA9	CAG<->CGG	Q<->R	3.90935	3.41245	3.62688	2.34284	PREDICTED: probable beta-1,3-galactosyltransferase 16 [Brachypodium distachyon]
Traes_3AL_279A6BF8F	CGG<->CTG	R<->L	0.943567	0.993675	0.792204	0.718535	ribosomal protein L16, partial (chloroplast) [Japonolirion osense]
Traes_6BS_EAABDE59A	CGA<->CAA	R<->Q	2.94329	2.08674	2.06877	1.74219	PREDICTED: serine/threonine-protein kinase EDR1 [Jatropha curcas]>gi|643724901|gb|KDP34102.1| hypothetical protein JCGZ_07673 [Jatropha curcas]
Traes_4AL_BF13412D4	CGA<->CCA	R<->P	19.2244	20.6535	23.2216	10.6421	NAC domain-containing protein 71 [Triticum urartu]
Traes_5AS_DB6DC4945	CCC<->CAC	P<->H	0.538832	0.408098	0	0	Putative lipid-transfer protein DIR1 [Triticum urartu]
Traes_4AS_894752B6A	AAT<->GAT	N<->D	4.3311	3.4985	3.86701	2.75969	predicted protein [Hordeum vulgare subsp. vulgare]
Traes_1BS_6B1296240	TCC<->ACC	S<->T	0.112618	0.89046	0.134207	1.43039	unnamed protein product [Triticum aestivum]
Traes_5BL_0ADC2F884	GTG<->CTG	V<->L	0.422818	0.386838	0.487637	0.499516	putative phosphoribosylformylglycinamidine synthase, chloroplastic/mitochondrial [Triticum urartu]
Traes_3AL_018D4C27C	TTG<->TCG	L<->S	2.05275	2.34819	0.673726	1.29097	Receptor-like protein kinase FERONIA [Triticum urartu]
Traes_6BS_865BFF5F4	GGT<->GAT	G<->D	12.0142	28.4816	14.6156	23.2033	Subtilisin-like protease [Aegilops tauschii]
Traes_4BL_B7FA794AE	AGA<->GGA	R<->G	0.593863	1.09234	0.686035	1.49945	hypothetical protein F775_05436 [Aegilops tauschii]
Traes_5AS_16B1B6B87	CCG<->CAG	P<->Q	8.16832	14.2934	4.15755	4.90936	predicted protein [Hordeum vulgare subsp. vulgare]>gi|326508919|dbj|BAJ86852.1| predicted protein [Hordeum vulgare subsp. vulgare]
Traes_1BL_F0F995FE3	GTT<->ATT	V<->I	2.87088	2.63452	3.4526	3.26458	PREDICTED: LETM1 and EF-hand domain-containing protein 1, mitochondrial-like [Brachypodium distachyon]
Traes_1BL_62B61DD89	CGA<->TGA	R<->U	1.22021	0.826491	0.781388	0.67303	predicted protein [Hordeum vulgare subsp. vulgare]
Traes_1BL_6A4EF5174	TCG<->TAG	S<->U	1.24381	0.930447	1.07741	0.692844	Serine carboxypeptidase-like 50 [Aegilops tauschii]
Traes_6BS_804DA0429	GCC<->ACC	A<->T	27.1866	27.2438	20.3165	14.2821	unknown [Zea mays]>gi|413926852|gb|AFW66784.1| luminal-binding protein 3 Precursor [Zea mays]
Traes_5AS_540B9E84B	TCT<->GCT	S<->A	21.1677	13.4164	18.1677	13.8109	predicted protein [Hordeum vulgare subsp. vulgare]
Traes_6DL_E12A98AB8	CCG<->CAG	P<->Q	1.13849	1.40642	1.22557	1.60051	CCR4-NOT transcription complex subunit 2 [Aegilops tauschii]
Traes_5BL_9C722323F	CTC<->TTC	L<->F	0.689727	1.55904	1.48747	2.73832	PREDICTED: uncharacterized protein LOC100829644 [Brachypodium distachyon]
Traes_5DL_25F31ADE4	AAA<->GAA	K<->E	17.9418	18.9477	15.0788	13.8642	hypothetical protein OsI_31986 [Oryza sativa Indica Group]
Traes_1BS_53967C4A7	GCA<->ACA	A<->T	3.4204	3.9817	5.11448	3.56891	PREDICTED: E3 UFM1-protein ligase 1 homolog [Brachypodium distachyon]
Traes_5AS_B39049539	GGA<->TGA	G<->U	8.60765	8.17546	3.21593	4.34299	Auxin-responsive protein IAA31 [Triticum urartu]
Traes_6BL_B99AC2587	AGT<->GGT	S<->G	1.44528	1.08646	1.89436	1.31028	hypothetical protein F775_18738 [Aegilops tauschii]
Traes_3AL_45EF63187	GTT<->ATT	V<->I	13.191	14.2619	14.6844	14.579	hypothetical protein SORBIDRAFT_09g023590 [Sorghum bicolor]>gi|241946559|gb|EES19704.1| hypothetical protein SORBIDRAFT_09g023590 [Sorghum bicolor]
Traes_4BS_3D1AEE34B	GTC<->ATC	V<->I	1.10926	1.36052	0.487685	0.370144	predicted protein, partial [Hordeum vulgare subsp. vulgare]
Traes_3B_0B4A5999D	CTG<->CCG	L<->P	1.88949	1.58879	2.01678	1.37452	predicted protein [Hordeum vulgare subsp. vulgare]
Traes_1BS_29A112F70	GTG<->CTG	V<->L	3.9143	3.49493	2.88899	1.74545	predicted protein [Hordeum vulgare subsp. vulgare]
Traes_5AL_8990624B8	TGA<->CGA	U<->R	2.44598	2.52015	3.86166	3.33463	hypothetical protein TRIUR3_09746 [Triticum urartu]
Traes_1BL_2073CB7FD	CAG<->CGG	Q<->R	4.47027	6.05877	4.81573	7.91303	NADH-cytochrome b5 reductase 1 [Triticum urartu]
Traes_1BL_5C505009E	CGG<->CAG	R<->Q	4.57425	4.49415	3.91074	2.82421	#N/A
Traes_3B_0190EDEFD	GCG<->TCG	A<->S	0	0	0	0	myb-related protein [Triticum aestivum]
Traes_4AS_1C83197D7	CCC<->CTC	P<->L	7.99391	6.16832	8.97065	3.72565	PREDICTED: probable leucine-rich repeat receptor-like protein kinase At1g35710 [Brachypodium distachyon]
Traes_4AL_49FD7514A	TGG<->TCG	W<->S	6.47506	6.30562	6.87325	5.72334	PREDICTED: uncharacterized protein LOC100834871 [Brachypodium distachyon]
Traes_5AS_8E999CE94	GCG<->GTG	A<->V	16.3691	18.6944	5.99634	5.56785	Glucan 1,3-beta-glucosidase [Aegilops tauschii]
Traes_2DL_0FADBEC03	ACT<->GCT	T<->A	125.077	111.576	129.368	139.7	Putative oxidoreductase [Aegilops tauschii]
Traes_5AS_C2BDC0F9F	GTT<->ATT	V<->I	3.30897	1.7323	2.14873	1.61243	predicted protein [Hordeum vulgare subsp. vulgare]
Traes_4AS_13C312D8E	ATC<->GTC	I<->V	211.495	256.38	198.822	346.798	PREDICTED: ribulose-phosphate 3-epimerase, chloroplastic [Brachypodium distachyon]
Traes_4BL_2FD6A0AC5	GGC<->GAC	G<->D	3.48586	2.71923	3.29258	2.53256	Putative TPR repeat-containing protein [Aegilops tauschii]
Traes_3AL_4D1597590	CTG<->ATG	L<->M	0.662679	1.56204	0.827277	6.13008	UDP-glycosyltransferase 76E2 [Triticum urartu]
Traes_3AL_C5FEDC52C	GAC<->GAG	D<->E	9.27147	14.0551	8.54857	10.3331	hypothetical protein TRIUR3_23306 [Triticum urartu]
Traes_7DS_83CAD1762	GTT<->TTT	V<->F	3.82972	3.78231	3.82158	4.08095	Disease resistance protein RPM1 [Aegilops tauschii]
Traes_3DS_E75C1C614	CGA<->TGA	R<->U	15.5237	16.1591	18.4493	21.812	predicted protein [Hordeum vulgare subsp. vulgare]
Traes_5AS_D1719CEDA	CGA<->TGA	R<->U	2.61178	2.7484	4.09888	2.85367	hypothetical protein TRIUR3_33736 [Triticum urartu]
Traes_2BL_7D134CBC1	GTC<->ATC	V<->I	1.99842	1.9275	1.81551	2.20718	hypothetical protein F775_31173 [Aegilops tauschii]
Traes_5AS_8BF553474	CAC<->CAG	H<->Q	12.0743	9.71487	11.6197	9.64508	hypothetical protein TRIUR3_09865 [Triticum urartu]
Traes_4BS_5D41A789A	TTG<->TCG	L<->S	10.495	9.84767	10.5049	11.3567	zinc finger C3HC4 type domain containing protein [Triticum aestivum]
Traes_5AS_63E4D7E5F	CCG<->TCG	P<->S	33.1433	31.43	27.2112	22.6511	PREDICTED: ATP-citrate synthase alpha chain protein 3-like [Oryza brachyantha]
Traes_3B_B27513A86	CGC<->CCC	R<->P	0.91079	1.19721	0.873173	0.616727	Putative inactive receptor kinase [Aegilops tauschii]
Traes_7AS_2D1BF2643	AGT<->AAT	S<->N	0.449682	0.5825	0.470745	0.1703	Pentatricopeptide repeat-containing protein [Aegilops tauschii]

## Sheet: GO
Table S2. Termination or missense mutations between WT and st1.
GO enrichment by the genes with termination or missense mutations between WT and st1. The enriched GO terms with over represented p value ≤0.05 are shown in the table.
Biological Process
GO_accession	Description	Over_represented_p Value	Corrected_p Value	Numbers of Genes	Numbers of Background Genes
GO:0006605	protein targeting	0.0094916	1	4	673
GO:0015804	neutral amino acid transport	0.011767	1	1	9
GO:0032328	alanine transport	0.011767	1	1	9
GO:0006814	sodium ion transport	0.012036	1	2	139
GO:0030493	bacteriochlorophyll metabolic process	0.014031	1	1	11
GO:0030494	bacteriochlorophyll biosynthetic process	0.014031	1	1	11
GO:0006433	prolyl-tRNA aminoacylation	0.015605	1	1	12
GO:0030162	regulation of proteolysis	0.015951	1	1	13
GO:0061136	regulation of proteasomal protein catabolic process	0.015951	1	1	13
GO:0007339	binding of sperm to zona pellucida	0.016244	1	1	13
GO:0009988	cell-cell recognition	0.016244	1	1	13
GO:0035036	sperm-egg recognition	0.016244	1	1	13
GO:0030177	positive regulation of Wnt receptor signaling pathway	0.016944	1	1	13
GO:0060070	canonical Wnt receptor signaling pathway	0.016944	1	1	13
GO:0060828	regulation of canonical Wnt receptor signaling pathway	0.016944	1	1	13
GO:0090263	positive regulation of canonical Wnt receptor signaling pathway	0.016944	1	1	13
GO:0042176	regulation of protein catabolic process	0.023166	1	1	19
GO:0015995	chlorophyll biosynthetic process	0.025418	1	1	21
GO:0009435	NAD biosynthetic process	0.027195	1	1	23
GO:0019674	NAD metabolic process	0.027195	1	1	23
GO:0000902	cell morphogenesis	0.02753	1	2	205
GO:0032989	cellular component morphogenesis	0.02753	1	2	205
GO:0035725	sodium ion transmembrane transport	0.029501	1	1	24
GO:0071436	sodium ion export	0.029501	1	1	24
GO:0030111	regulation of Wnt receptor signaling pathway	0.03117	1	1	25
GO:0006338	chromatin remodeling	0.03183	1	2	231
GO:0006050	mannosamine metabolic process	0.037728	1	1	32
GO:0006051	N-acetylmannosamine metabolic process	0.037728	1	1	32
GO:0006486	protein glycosylation	0.038819	1	2	254
GO:0043413	macromolecule glycosylation	0.038819	1	2	254
GO:0009101	glycoprotein biosynthetic process	0.042513	1	2	267
GO:0009100	glycoprotein metabolic process	0.044658	1	2	274
GO:0007338	single fertilization	0.046465	1	1	37
GO:0009566	fertilization	0.046465	1	1	37
GO:0033365	protein localization to organelle	0.048017	1	3	658
Molecular Function
GO:0016846	carbon-sulfur lyase activity	0.0037987	1	2	75
GO:0019207	kinase regulator activity	0.0062126	1	2	96
GO:0034062	RNA polymerase activity	0.0063252	1	5	985
GO:0015081	sodium ion transmembrane transporter activity	0.0067123	1	2	99
GO:0003824	catalytic activity	0.0076795	1	55	36930
GO:0008998	ribonucleoside-triphosphate reductase activity	0.010091	1	1	9
GO:0016757	transferase activity, transferring glycosyl groups	0.011578	1	7	2058
GO:0005294	neutral L-amino acid secondary active transmembrane transporter activity	0.011767	1	1	9
GO:0015175	neutral amino acid transmembrane transporter activity	0.011767	1	1	9
GO:0015655	alanine:sodium symporter activity	0.011767	1	1	9
GO:0022858	alanine transmembrane transporter activity	0.011767	1	1	9
GO:0004514	nicotinate-nucleotide diphosphorylase (carboxylating) activity	0.014707	1	1	12
GO:0004827	proline-tRNA ligase activity	0.015605	1	1	12
GO:0008455	alpha-1,6-mannosylglycoprotein 2-beta-N-acetylglucosaminyltransferase activity	0.018837	1	1	15
GO:0008375	acetylglucosaminyltransferase activity	0.019276	1	2	174
GO:0005283	sodium:amino acid symporter activity	0.019479	1	1	15
GO:0005416	cation:amino acid symporter activity	0.019479	1	1	15
GO:0004175	endopeptidase activity	0.019591	1	6	1786
GO:0035014	phosphatidylinositol 3-kinase regulator activity	0.022222	1	1	18
GO:0046935	1-phosphatidylinositol-3-kinase regulator activity	0.022222	1	1	18
GO:0016616	oxidoreductase activity, acting on the CH-OH group of donors, NAD or NADP as acceptor	0.024106	1	4	912
GO:0004345	glucose-6-phosphate dehydrogenase activity	0.026256	1	1	21
GO:0016829	lyase activity	0.027575	1	5	1421
GO:0005343	organic acid:sodium symporter activity	0.027649	1	1	22
GO:0004252	serine-type endopeptidase activity	0.029326	1	3	555
GO:0008948	oxaloacetate decarboxylase activity	0.029501	1	1	24
GO:0003968	RNA-directed RNA polymerase activity	0.030032	1	2	218
GO:0016614	oxidoreductase activity, acting on CH-OH group of donors	0.034417	1	4	1023
GO:0051015	actin filament binding	0.035068	1	1	29
GO:0016758	transferase activity, transferring hexosyl groups	0.036505	1	5	1544
GO:0015370	solute:sodium symporter activity	0.037613	1	1	30
GO:0047465	N-acylglucosamine-6-phosphate 2-epimerase activity	0.037728	1	1	32
GO:0046873	metal ion transmembrane transporter activity	0.039605	1	4	1047
GO:0016779	nucleotidyltransferase activity	0.042929	1	5	1601
GO:0016728	oxidoreductase activity, acting on CH or CH2 groups, disulfide as acceptor	0.044546	1	1	36
GO:0017176	phosphatidylinositol N-acetylglucosaminyltransferase activity	0.045727	1	1	38
GO:0008236	serine-type peptidase activity	0.049519	1	4	1166
GO:0017171	serine hydrolase activity	0.049519	1	4	1166
GO:0070011	peptidase activity, acting on L-amino acid peptides	0.050697	1	7	2833
Cellular Component
GO:0044455	mitochondrial membrane part	0.0013008	1	4	402
GO:0043231	intracellular membrane-bounded organelle	0.0037481	1	19	8301
GO:0043227	membrane-bounded organelle	0.0038064	1	19	8313
GO:0005742	mitochondrial outer membrane translocase complex	0.0053746	1	2	90
GO:0005634	nucleus	0.0072377	1	14	5688
GO:0031966	mitochondrial membrane	0.0088715	1	4	682
GO:0005740	mitochondrial envelope	0.011215	1	4	733
GO:0044429	mitochondrial part	0.016882	1	4	830
GO:0031967	organelle envelope	0.018134	1	4	841
GO:0005795	Golgi stack	0.020133	1	1	16
GO:0005942	phosphatidylinositol 3-kinase complex	0.022222	1	1	18
GO:0005944	1-phosphatidylinositol-4-phosphate 3-kinase, class IB complex	0.022222	1	1	18
GO:0031975	envelope	0.022973	1	4	902
GO:0019867	outer membrane	0.027514	1	3	533
GO:0043229	intracellular organelle	0.029555	1	20	11313
GO:0043226	organelle	0.029862	1	20	11325
GO:0044424	intracellular part	0.032456	1	24	14484
GO:0005623	cell	0.032879	1	26	15972
GO:0044464	cell part	0.032879	1	26	15972
GO:0031090	organelle membrane	0.037848	1	5	1531
GO:0005622	intracellular	0.041948	1	24	14830
GO:0005741	mitochondrial outer membrane	0.048939	1	2	291
GO:0031968	organelle outer membrane	0.048939	1	2	291

## Sheet: KEGG
Table S2. Termination or missense mutations between WT and st1.
KEGG enrichment by the genes with termination or missense mutations between WT and st1. The enriched KEGG pathway with corrected p value ≤1 are shown in the table.
KEGG Terms	DEGs number	Background number	Corrected P-Value
Amino sugar and nucleotide sugar metabolism	2	103	0.323232
Sulfur relay system	1	14	0.323232
Sulfur metabolism	1	35	0.323232
Plant hormone signal transduction	2	184	0.323232
Pentose and glucuronate interconversions	1	41	0.323232
Pentose phosphate pathway	1	48	0.323232
Citrate cycle (TCA cycle)	1	50	0.323232
Carbon metabolism	2	225	0.323232
Protein export	1	56	0.323232
Pyruvate metabolism	1	75	0.323826
Carbon fixation in photosynthetic organisms	1	77	0.323826
Biosynthesis of secondary metabolites	4	779	0.323826
Cysteine and methionine metabolism	1	85	0.323826
Glycolysis / Gluconeogenesis	1	119	0.399812
RNA transport	1	151	0.45199
Protein processing in endoplasmic reticulum	1	203	0.505464
Biosynthesis of amino acids	1	207	0.505464
Metabolic pathways	4	1549	0.729591
