# Supplementary material for: RNAseq analysis reveals pathways and candidate genes associated with salinity tolerance in a spaceflight-induced wheat mutant
Source: Sci Rep. 2017 Jun 2;7:2731. doi: 10.1038/s41598-017-03024-0 (PMC5457441; doi:10.1038/s41598-017-03024-0)
Supplement: Supplementary file 3 — Dataset 3 [file 41598_2017_3024_MOESM3_ESM.xls]

## Sheet: S_st1 vs st1-UP
Table S3. Differentially expressed genes.
Up-regulated genes in S_st1 vs st1.
Gene_id	readcount_S_st1	readcount_st1	log2FoldChange	pval	padj	Gene description
Novel01999	30.9806	0	Inf	6.044e-10	4.9484e-08	hypothetical protein F775_18523 [Aegilops tauschii]
Novel04197	13.7468	0	Inf	8.9722e-05	0.0023504	Kelch domain-containing protein 6 [Aegilops tauschii]
Novel06125	25.303	0	Inf	2.8039e-08	1.7311e-06	Retrovirus-related Pol polyprotein from transposon TNT 1-94 [Aegilops tauschii]
Novel07234	15.3032	0	Inf	3.0576e-05	0.00093174	hypothetical protein TRIUR3_15392 [Triticum urartu]
Novel09260	12.8523	0	Inf	0.00014281	0.0034954	Dehydrin DHN2 [Aegilops tauschii]
TRAES3BF114300060CFD_g	8.99115	0	Inf	0.0023666	0.035269	Aspartic proteinase nepenthesin-1 [Aegilops tauschii]
Traes_1AL_34404D5D8	15.8783	0	Inf	1.6994e-05	0.00055544	LEA1 protein [Triticum aestivum]
Traes_1AL_C1C8FA586	18.6441	0	Inf	2.2032e-06	9.1027e-05	hypothetical protein F775_28215 [Aegilops tauschii]
Traes_2AL_E99159E61	47.0048	0	Inf	8.8923e-10	7.1185e-08	hypothetical protein F775_32410 [Aegilops tauschii]
Traes_2BL_616F08780	43.4861	0	Inf	1.0396e-13	1.4599e-11	serine-threonine protein kinase [Triticum aestivum]
Traes_2DS_629ABEF42	34.44	0	Inf	2.0466e-06	8.5383e-05	PREDICTED: probable protein phosphatase 2C 37 [Zea mays]>gi|413917954|gb|AFW57886.1| putative protein phosphatase 2C family protein [Zea mays]>gi|645168433|gb|AIB05775.1| orphans transcription factor, partial [Zea mays]>gi|666937424|gb|AIG52098.1| 2C-type protein phosphatase protein [Zea mays]
Traes_2DS_EB5F25337	11.9304	0	Inf	0.00028405	0.0062508	Putative protein phosphatase 2C 75 [Aegilops tauschii]
Traes_4BL_92A21FF72	9.07785	0	Inf	0.0023099	0.034615	hypothetical protein F775_42402 [Aegilops tauschii]
Traes_4DL_95AA29A35	8.81775	0	Inf	0.0024861	0.036707	Putative serine/threonine-protein kinase [Aegilops tauschii]
Traes_4DS_2EEB4E70B	18.3291	0	Inf	3.6707e-06	0.00014272	Plasma membrane ATPase 1 [Aegilops tauschii]
Traes_4DS_7080C8822	23.6874	0	Inf	6.6478e-08	3.8517e-06	putative oleosin [Triticum aestivum]
Traes_5AL_A31A96C83	14.4679	0	Inf	0.00048986	0.0097895	dehydrin 1 [Triticum turgidum subsp. durum]
Traes_6AL_788D30C76	26.4258	0	Inf	1.1015e-08	7.2895e-07	predicted protein [Hordeum vulgare subsp. vulgare]
Traes_6AL_E2BFEA5F4	9.36542	0	Inf	0.0017161	0.027317	rab protein [Triticum aestivum]
Traes_7AS_117ECD341	10.1732	0	Inf	0.0011018	0.019159	hypothetical protein TRIUR3_06097 [Triticum urartu]
Traes_7AS_B8B7D3BF9	8.44347	0	Inf	0.0034289	0.047524	LEA [Hordeum vulgare subsp. vulgare]>gi|326508194|dbj|BAJ99364.1| predicted protein [Hordeum vulgare subsp. vulgare]
Traes_7DS_72929F5D3	10.835	0	Inf	0.00059427	0.01151	12-oxophytodienoate reductase 2 [Triticum urartu]
Traes_7DS_D30328E7A	9.9998	0	Inf	0.0011564	0.019891	Oligopeptide transporter 7 [Triticum urartu]
Novel04718	594.552	4.93485	6.9127	1.0165e-107	8.4219e-103	Chlorophyllase-2, chloroplastic [Triticum urartu]
Novel04719	380.024	3.17876	6.9015	7.1452e-79	9.8668e-75	Chlorophyllase-2, chloroplastic [Triticum urartu]
Traes_3DL_3E1F5426E	65.3022	0.548613	6.8952	1.503e-18	3.6413e-16	Tropinone reductase 1 [Triticum urartu]
Traes_3AS_E06140CCA	173.921	1.53558	6.8235	2.7686e-34	2.2271e-31	predicted protein [Hordeum vulgare subsp. vulgare]
Novel05674	291.451	2.85066	6.6758	1.141e-16	2.2889e-14	hypothetical protein TRIUR3_24215 [Triticum urartu]
Traes_4DS_FA2563EDD	53.0567	0.548613	6.5956	3.09e-10	2.6205e-08	3-ketoacyl-CoA synthase 6 [Aegilops tauschii]
Novel03742	96.9763	1.31507	6.2044	9.7527e-17	1.9661e-14	#N/A
Traes_1AL_2C3519524	31.6699	0.438357	6.1749	3.0258e-09	2.2108e-07	unnamed protein product [Triticum aestivum]
Novel01177	28.9633	0.438357	6.046	2.472e-08	1.5377e-06	putative protein phosphatase 2C 75 [Triticum urartu]
Traes_4AL_F76A240AC	87.6976	1.53558	5.8357	3.5586e-11	3.4976e-09	Cu_bind_like domain-containing protein [Aegilops tauschii]>gi|475558335|gb|EMT13062.1| Chemocyanin [Aegilops tauschii]
Traes_2AL_6F3A92BF2	28.037	0.548613	5.6754	0.0010486	0.018395	#N/A
Traes_4AS_8E594F267	612.767	12.4998	5.6154	2.1808e-91	9.0343e-87	predicted protein, partial [Hordeum vulgare subsp. vulgare]
Traes_6DL_518F5BCCC	223.117	5.15536	5.4356	2.3582e-21	7.9105e-19	rab protein [Triticum aestivum]
Traes_4DL_A8AE227C0	546.132	12.723	5.4237	1.5385e-88	4.2491e-84	predicted protein, partial [Hordeum vulgare subsp. vulgare]
Traes_5DL_134F29727	18.53	0.438357	5.4016	1.9786e-05	0.00063564	Dehydrin DHN2 [Aegilops tauschii]
Novel05263	176.835	4.27598	5.37	0.0025299	0.037219	#N/A
Traes_4DL_341830EFF	1580.96	39.8016	5.3118	1.9389e-57	6.6934e-54	ALMT1 [Triticum aestivum]
Novel09049	16.6861	0.438357	5.2504	7.0662e-05	0.0019027	#N/A
Traes_7BS_9FE17120D	15.3032	0.438357	5.1256	0.00018316	0.0043286	Protein LE25 [Triticum urartu]
Traes_3AS_D3265D72B	18.8768	0.548613	5.1047	1.7718e-05	0.00057592	predicted protein [Hordeum vulgare subsp. vulgare]
Traes_4DL_8E805248E	2391.26	70.2848	5.0884	1.826e-49	3.3621e-46	ALMT1 [Triticum aestivum]
TRAES3BF025700030CFD_g	66.8585	1.97394	5.082	2.984e-16	5.6705e-14	unnamed protein product [Triticum aestivum]
Traes_1AL_2E3E0A5C2	127.259	3.94522	5.0115	2.3618e-27	1.2544e-24	RING-H2 finger protein ATL3F [Aegilops tauschii]
Traes_7DS_5527ABEE9	13.861	0.438357	4.9828	0.00039004	0.0081097	hypothetical protein F775_09897 [Aegilops tauschii]
Traes_6AS_F8A11E678	17.1745	0.548613	4.9683	4.0476e-05	0.0011858	PREDICTED: SNF1-related protein kinase regulatory subunit gamma-like PV42a [Brachypodium distachyon]
Traes_2AS_048E13951	16.3393	0.548613	4.8964	7.4807e-05	0.0020032	predicted protein [Hordeum vulgare subsp. vulgare]
Traes_3AS_51DE1D50C	31.2956	1.09723	4.834	2.3061e-08	1.441e-06	predicted protein [Hordeum vulgare subsp. vulgare]>gi|326531156|dbj|BAK04929.1| predicted protein [Hordeum vulgare subsp. vulgare]
Traes_2AS_3EB05541D	12.1905	0.438357	4.7975	0.0013187	0.022168	Glycogenin-2 [Triticum urartu]
Traes_3DL_6103E4919	12.1038	0.438357	4.7872	0.0013452	0.022493	SNF1-related protein kinase regulatory subunit gamma 1 [Aegilops tauschii]
Traes_1DL_9942FD49C	23.053	0.876715	4.7167	3.9049e-06	0.00015076	LEA protein [Triticum aestivum]
Traes_2AL_30EFBD556	14.4087	0.548613	4.715	0.00027135	0.0060372	Cytochrome P450 86B1 [Triticum urartu]
Traes_4BL_0726DD6EC	490.948	18.8627	4.702	5.8988e-73	5.4304e-69	predicted protein, partial [Hordeum vulgare subsp. vulgare]
Novel08273	35.6221	1.42533	4.6434	0.00050677	0.010062	unnamed protein product [Triticum aestivum]>gi|669026998|emb|CDM80153.1| unnamed protein product [Triticum aestivum]
Traes_7DS_2058D75AB	13.1125	0.548613	4.579	0.0006855	0.01295	Cytochrome P450 86A2 [Aegilops tauschii]
Traes_4BL_B11961C94	65.3339	2.7404	4.5754	5.0323e-08	2.9697e-06	PREDICTED: LOW QUALITY PROTEIN: sulfate transporter 1.2-like [Brachypodium distachyon]
Traes_6DL_0B541496F	150.111	6.36018	4.5608	6.6544e-30	4.3074e-27	hypothetical protein TRIUR3_31849 [Triticum urartu]
Traes_4BL_B64C157DC	19.9129	0.876715	4.5055	3.1758e-05	0.00096278	predicted protein [Hordeum vulgare subsp. vulgare]
Traes_5BS_B3834F8C0	32.3635	1.42533	4.505	6.6006e-08	3.827e-06	Glutaredoxin-C1 [Aegilops tauschii]
Traes_5BL_954AF3C5D	29.0225	1.31507	4.464	0.0033367	0.046595	hypothetical protein TRIUR3_06873 [Triticum urartu]
Traes_2BL_7816EA24E	18.9317	0.876715	4.4326	0.0018299	0.028841	predicted protein [Hordeum vulgare subsp. vulgare]
Traes_7AL_C95405B10	40.0859	1.86369	4.4269	2.1825e-09	1.6247e-07	Bifunctional monodehydroascorbate reductase and carbonic anhydrase nectarin-3 [Triticum urartu]
Traes_7DS_5100A9609	40.0267	1.97394	4.3418	1.7822e-09	1.3461e-07	Protein ODORANT1 [Aegilops tauschii]
Novel03868	98.5327	5.1527	4.2572	1.4008e-12	1.6821e-10	#N/A
Traes_4AL_D0DECE300	1853.55	99.3506	4.2216	5.7171e-18	1.2907e-15	Gibberellin 20 oxidase 1 [Aegilops tauschii]
Traes_1BS_27474466D	57.178	3.0685	4.2199	5.6372e-07	2.6689e-05	Defensin-like protein [Aegilops tauschii]
Traes_4AL_9D148145B	15.8508	0.876715	4.1763	0.00045867	0.0092802	predicted protein [Hordeum vulgare subsp. vulgare]
Novel05813	155.662	8.66222	4.1675	0.00016605	0.0039786	#N/A
Traes_1DL_81950C4C9	15.1298	0.876715	4.1091	0.0006497	0.012388	predicted protein [Hordeum vulgare subsp. vulgare]
Traes_3AL_0611800C6	99.7971	5.81157	4.102	2.3141e-19	6.0868e-17	Vacuolar-processing enzyme [Aegilops tauschii]
Traes_2DS_ECBFB4D8C	159.682	9.31843	4.099	5.6673e-28	3.1727e-25	sucrose synthase [Bambusa oldhamii]
Traes_2BS_C48CB635C	24.2943	1.42533	4.0913	8.313e-06	0.00029612	hypothetical protein OsI_14820 [Oryza sativa Indica Group]
TRAES3BF051200120CFD_g	18.53	1.09723	4.0779	7.4578e-05	0.0019991	unnamed protein product [Triticum aestivum]
Traes_6DL_B28B5501C	210.721	12.7204	4.0501	8.3092e-35	6.8845e-32	Dehydrin DHN3 [Aegilops tauschii]
Traes_1BS_7CE4FC114	17.9548	1.09723	4.0324	0.00016439	0.00394	hypothetical protein F775_27738 [Aegilops tauschii]
TRAES3BF000300010CFD_g	77.6111	4.8246	4.0078	2.2895e-07	1.1782e-05	unnamed protein product [Triticum aestivum]
Traes_1BL_73B971FEF	216.705	13.8149	3.9714	4.4029e-26	2.2109e-23	RING-H2 finger protein ATL3F [Aegilops tauschii]
Traes_4DS_A89A8FAD91	558.217	36.0742	3.9518	5.598e-37	5.3312e-34	Gibberellin 20 oxidase 1 [Aegilops tauschii]
Traes_4DL_614C6B143	14.9289	0.98697	3.919	0.0011838	0.020282	predicted protein [Hordeum vulgare subsp. vulgare]>gi|326522354|dbj|BAK07639.1| predicted protein [Hordeum vulgare subsp. vulgare]
Traes_2DL_2A0301CA3	55.48	3.73004	3.8947	0.0033142	0.046322	hypothetical protein TRIUR3_06873 [Triticum urartu]
Novel05745	761.3	51.2095	3.894	1.8058e-64	9.9744e-61	Putative lipoxygenase 3 [Aegilops tauschii]
Traes_3AS_B16776F66	14.4954	0.98697	3.8764	0.00088311	0.015931	Secologanin synthase [Triticum urartu]
Traes_2AS_89048AA8B	12.5648	0.876715	3.8411	0.0029455	0.042154	hypothetical protein F775_13213 [Aegilops tauschii]
Novel08996	87.5749	6.25259	3.808	2.0121e-15	3.4232e-13	globulin 3 [Triticum aestivum]
Traes_1BL_C1D621CDA	24.5819	1.86369	3.7214	1.8578e-05	0.00059987	Putative non-specific lipid-transfer protein AKCS9 [Aegilops tauschii]
Traes_5DL_315E16A28	18.7308	1.42533	3.7161	0.00017714	0.0042079	predicted protein [Hordeum vulgare subsp. vulgare]
Traes_1AL_25D27E7E2	1882.61	143.536	3.7133	3.7003e-31	2.643e-28	cold regulated protein [Triticum aestivum]
Traes_5BS_2C2072466	43.0252	3.28901	3.7095	1.1718e-08	7.7179e-07	Glutaredoxin-C1 [Triticum urartu]
Traes_7DS_CD3796B35	34.0658	2.63281	3.6936	0.0015488	0.025112	PREDICTED: probable mitochondrial adenine nucleotide transporter BTL1 [Brachypodium distachyon]
Novel03705	25.3579	1.97394	3.6833	0.00039811	0.0082588	PREDICTED: alanine--glyoxylate aminotransferase 2 homolog 3, mitochondrial-like [Brachypodium distachyon]
Traes_2DS_6FBFE31E4	19.3378	1.53558	3.6546	0.00015456	0.0037411	Formin-like protein 11 [Aegilops tauschii]
Traes_1DS_C62BCA222	13.6601	1.09723	3.638	0.0015259	0.024836	hypothetical protein F775_16944 [Aegilops tauschii]
Traes_1AL_82AAF3E95	518.935	42.2139	3.6198	1.3741e-50	2.6477e-47	hypothetical protein F775_26852 [Aegilops tauschii]
Traes_4BL_4F98945E3	13.3726	1.09723	3.6073	0.0019765	0.030599	hypothetical protein F775_11528 [Aegilops tauschii]
Novel03381	218.416	18.3167	3.5758	5.662e-32	4.1515e-29	hypothetical protein TRIUR3_25909 [Triticum urartu]
Traes_2BL_C63671343	42.9385	3.61712	3.5694	3.1183e-08	1.911e-06	predicted protein [Hordeum vulgare subsp. vulgare]
Traes_4DS_7CF47C860	254.842	21.716	3.5528	1.8822e-35	1.6077e-32	hypothetical protein F775_30615 [Aegilops tauschii]
Novel00797	44.869	3.83763	3.5474	1.0479e-08	6.9514e-07	MADS-box transcription factor 27 [Aegilops tauschii]
TRAES3BF019900030CFD_g	68.2963	6.02941	3.5017	4.4082e-12	5.0033e-10	PREDICTED: probable sulfate transporter 3.5 [Brachypodium distachyon]
Traes_2DS_4A60F28FF	72.5679	6.47044	3.4874	3.5837e-06	0.00013973	Formin-like protein 11 [Aegilops tauschii]
Traes_3DL_B2B496552	76.1372	7.01905	3.4393	2.646e-13	3.5247e-11	unnamed protein product [Triticum aestivum]
Traes_1BS_4D249391E	24.9561	2.30204	3.4384	3.5822e-05	0.0010665	hypothetical protein F775_16633 [Aegilops tauschii]
Traes_5DL_BF4213CF4	21.3551	1.97394	3.4354	0.00012541	0.0031363	predicted protein [Hordeum vulgare subsp. vulgare]
Traes_5DS_C87840EBA	22.3912	2.0842	3.4254	5.7449e-05	0.001597	hypothetical protein F775_13848 [Aegilops tauschii]
Traes_4AL_1B3E7B791	18.7901	1.75343	3.4217	0.0005264	0.01038	Auxin-induced protein 5NG4 [Aegilops tauschii]
Traes_4DL_F6F93D1DF	299.88	28.0735	3.4171	9.6333e-38	9.9038e-35	Os03g0338000 [Oryza sativa Japonica Group]>gi|108708039|gb|ABF95834.1| Alanine-glyoxylate aminotransferase 2, mitochondrial precursor, putative, expressed [Oryza sativa Japonica Group]>gi|113548524|dbj|BAF11967.1| Os03g0338000 [Oryza sativa Japonica Group]
Traes_1DS_62B0EC35F	591.775	56.7926	3.3813	1.4687e-07	7.8915e-06	Arginine decarboxylase [Aegilops tauschii]
Novel04031	565.58	55.3726	3.3525	6.4249e-54	1.5657e-50	hypothetical protein F775_28592 [Aegilops tauschii]
Novel01830	60.4323	5.91916	3.3519	3.3324e-10	2.8116e-08	sulfur-rich/thionin-like protein [Triticum aestivum]
Novel08725	47.58	4.71434	3.3352	1.9011e-08	1.2061e-06	hypothetical protein TRIUR3_00399 [Triticum urartu]
Traes_7BL_A184A669E	51.8111	5.1527	3.3299	0.00016382	0.0039275	Bifunctional monodehydroascorbate reductase and carbonic anhydrase nectarin-3 [Aegilops tauschii]
Novel02592	18.6167	1.86369	3.3204	0.00053197	0.010477	AP-2 complex subunit mu [Aegilops tauschii]
Traes_6DL_AC45C7E28	16.1384	1.64584	3.2936	0.00088815	0.016008	flavonol synthase [Triticum aestivum]
Novel01525	215.075	22.0388	3.2867	2.7139e-17	5.8253e-15	#N/A
Traes_1BL_5D23F5133	1576.99	163.055	3.2737	4.4997e-81	7.4564e-77	cold regulated protein [Triticum aestivum]
Traes_1DS_E4261E65D	14.7829	1.53558	3.2671	0.0017002	0.027113	hypothetical protein F775_16633 [Aegilops tauschii]
Traes_1AL_1FFE39A20	30.6063	3.18142	3.2661	8.2803e-06	0.0002952	unnamed protein product [Triticum aestivum]
Novel03480	14.7555	1.53558	3.2644	0.0020761	0.031824	hypothetical protein F775_02144 [Aegilops tauschii]
Novel06187	48.1276	5.04511	3.2539	1.389e-08	9.0193e-07	#N/A
Traes_5BS_36C5B305D	23.6007	2.52255	3.2259	6.3182e-05	0.0017317	Putative glutaredoxin-C14 [Triticum urartu]
Traes_4AL_4D4A23EC3	73.7774	7.89576	3.224	2.99e-08	1.8364e-06	predicted protein [Hordeum vulgare subsp. vulgare]>gi|326525090|dbj|BAK07815.1| predicted protein [Hordeum vulgare subsp. vulgare]>gi|326528027|dbj|BAJ89065.1| predicted protein [Hordeum vulgare subsp. vulgare]
Traes_5DS_3186C8F7D	20.9215	2.30204	3.184	0.00031112	0.0067392	Glutaredoxin-C1 [Aegilops tauschii]
Traes_5DL_DBE8E64C4	101.559	11.1848	3.1827	2.9405e-10	2.504e-08	predicted protein [Hordeum vulgare subsp. vulgare]>gi|326525090|dbj|BAK07815.1| predicted protein [Hordeum vulgare subsp. vulgare]>gi|326528027|dbj|BAJ89065.1| predicted protein [Hordeum vulgare subsp. vulgare]
Traes_7DL_4851726D0	45.5034	5.04511	3.173	4.243e-08	2.5309e-06	predicted protein, partial [Hordeum vulgare subsp. vulgare]
Traes_7AS_C284AB9C6	45.3893	5.04244	3.1702	1.1944e-07	6.5712e-06	putative lectin [Hordeum vulgare subsp. vulgare]
Traes_7AS_15546E52B	27.5804	3.07117	3.1668	2.608e-05	0.00080839	Pyruvate dehydrogenase E1 component subunit alpha-2, mitochondrial [Aegilops tauschii]
Traes_4DS_1B81C4B96	75.2153	8.44438	3.155	5.14e-12	5.7317e-10	Naringenin,2-oxoglutarate 3-dioxygenase [Aegilops tauschii]
Traes_5BL_EC1881F75	204.263	23.7949	3.1017	2.0929e-25	1.0082e-22	dehydrin [Triticum turgidum subsp. durum]>gi|1589702|prf||2211422C dehydrin [Triticum turgidum subsp. durum]
Traes_4AL_39805E711	69.6475	8.11627	3.1012	0.0010215	0.017996	Naringenin,2-oxoglutarate 3-dioxygenase [Aegilops tauschii]
Traes_6DL_94DCF0B70	142.791	16.6656	3.099	2.5107e-19	6.5829e-17	RecName: Full=Putative 12-oxophytodienoate reductase 11; AltName: Full=OPDA-reductase 11; Short=OsOPR11>gi|222635257|gb|EEE65389.1| hypothetical protein OsJ_20711 [Oryza sativa Japonica Group]
Traes_3AS_C9305413F	20.5473	2.4123	3.0905	0.00039073	0.0081198	hypothetical protein F775_28215 [Aegilops tauschii]
Traes_5AL_155DC5802	15.7916	1.86369	3.0829	0.0021679	0.032909	hypothetical protein F775_18539 [Aegilops tauschii]
Traes_3AS_D6DD0F6B9	103.978	12.5025	3.056	4.8191e-15	7.8755e-13	cytochrome P450, putative, expressed [Triticum aestivum]
Traes_2AS_37A335CE4	136.57	16.4451	3.0539	4.731e-18	1.0828e-15	Formin-like protein 11 [Aegilops tauschii]
Traes_1AL_4CC153074	15.1572	1.86369	3.0238	0.0028875	0.04147	101 kDa heat shock protein [Triticum aestivum]
Novel04058	175.619	21.6004	3.0233	7.9299e-22	2.8929e-19	#N/A
Traes_6AS_ECF56A55D	25.7639	3.18142	3.0176	5.4743e-05	0.0015339	hypothetical protein TRIUR3_10047 [Triticum urartu]
Traes_5AL_4A55EC2ED	20.3464	2.52255	3.0118	0.00047798	0.0095751	Phytoene synthase, chloroplastic [Triticum urartu]
Novel01588	728.926	92.8881	2.9722	3.8637e-53	8.6519e-50	predicted protein [Hordeum vulgare subsp. vulgare]>gi|326523299|dbj|BAJ88690.1| predicted protein [Hordeum vulgare subsp. vulgare]
Traes_3DS_910415CA8	567.724	72.7024	2.9651	1.5925e-44	2.199e-41	predicted protein [Hordeum vulgare subsp. vulgare]
Traes_4BL_D3A9ED55E	35.7912	4.60675	2.9578	2.4906e-06	0.0001017	Alanine--glyoxylate aminotransferase 2-like protein 3, mitochondrial [Triticum urartu]
Traes_4AL_E47637735	44.7549	5.81423	2.9444	1.3976e-07	7.5584e-06	LEA [Hordeum vulgare subsp. vulgare]>gi|326508194|dbj|BAJ99364.1| predicted protein [Hordeum vulgare subsp. vulgare]
TRAES3BF015500100CFD_g	44.6132	5.81157	2.9405	0.0004115	0.008494	unnamed protein product [Triticum aestivum]>gi|669028222|emb|CDM81954.1| unnamed protein product [Triticum aestivum]
Traes_2DL_31EED5C94	73.1705	9.5416	2.939	6.5629e-11	6.1861e-09	Myb-like protein G [Aegilops tauschii]
Traes_6DL_BAD5B9DD2	34.349	4.49649	2.9334	2.9647e-05	0.00090743	predicted protein [Hordeum vulgare subsp. vulgare]
Traes_4AL_1B9C06032	95.42	12.4998	2.9324	7.8805e-10	6.333e-08	hypothetical protein TRIUR3_06097 [Triticum urartu]
Novel08539	746.625	97.9253	2.9306	4.7512e-52	9.8415e-49	hypothetical protein OsI_23165 [Oryza sativa Indica Group]>gi|125555532|gb|EAZ01138.1| hypothetical protein OsI_23167 [Oryza sativa Indica Group]>gi|149391612|gb|ABR25806.1| thionin precursor [Oryza sativa Indica Group]
Novel06249	55.9367	7.34715	2.9285	1.2051e-08	7.9115e-07	hypothetical protein F775_09969 [Aegilops tauschii]
Traes_4DL_E479B6F4F	2040.99	269.865	2.919	7.4439e-13	9.3306e-11	hypothetical protein F775_28834 [Aegilops tauschii]
Traes_5BL_3B390119D	53.6593	7.12664	2.9125	3.2836e-08	2.0078e-06	dehydrin 1 [Aegilops umbellulata]
Traes_2BL_9608FE3B0	47.7534	6.36018	2.9085	1.6793e-07	8.8737e-06	predicted protein [Hordeum vulgare subsp. vulgare]
Traes_4AL_A8EEBE537	598.322	79.7108	2.9081	1.7904e-45	2.5577e-42	uncharacterized protein LOC101758744 [Setaria italica]>gi|836010411|ref|XP_012703420.1| PREDICTED: uncharacterized protein LOC101758744 isoform X1 [Setaria italica]>gi|460332790|gb|AGH08938.1| CIPK1 [Setaria italica]
Traes_7AS_CC9B4D2B5	54.9281	7.34715	2.9023	1.9303e-08	1.2218e-06	predicted protein [Hordeum vulgare subsp. vulgare]
Traes_5DL_70E5AA8DF	18173.7	2433.56	2.9007	1.2167e-61	5.9298e-58	PREDICTED: asparagine synthetase [glutamine-hydrolyzing] [Elaeis guineensis]
Traes_4BL_3403452C0	1006.09	137.17	2.8747	4.6686e-57	1.4877e-53	serine/threonine protein phosphatase 2C 30 [Triticum aestivum]
Traes_5BL_667D47F86	91.2395	12.5025	2.8674	1.1777e-12	1.4307e-10	Phytoene synthase, chloroplastic [Aegilops tauschii]
Novel07337	29.4792	4.05547	2.8618	0.0001141	0.0028929	hypothetical protein TRIUR3_07023 [Triticum urartu]
Traes_4DL_0CF2B8964	34.8418	4.82726	2.8515	4.7376e-06	0.00017981	predicted protein [Hordeum vulgare subsp. vulgare]
Traes_2DL_43959DBBD	17.3205	2.4123	2.844	0.0023203	0.034751	putative Cytochrome P450 71D11 [Aegilops tauschii]
TRAES3BF065800020CFD_g	1448.19	201.885	2.8426	1.0808e-33	8.3692e-31	PREDICTED: delta-1-pyrroline-5-carboxylate synthase-like [Oryza brachyantha]
Novel06457	103.024	14.3662	2.8422	8.0063e-14	1.1437e-11	predicted protein [Hordeum vulgare subsp. vulgare]>gi|326528393|dbj|BAJ93385.1| predicted protein [Hordeum vulgare subsp. vulgare]>gi|326530420|dbj|BAJ97636.1| predicted protein [Hordeum vulgare subsp. vulgare]
Traes_3DL_3E215D878	1692.66	237.287	2.8346	5.682e-67	3.6214e-63	PREDICTED: delta-1-pyrroline-5-carboxylate synthase-like [Oryza brachyantha]
Novel01185	125.94	17.7628	2.8258	4.428e-09	3.1277e-07	Ananain [Aegilops tauschii]
Traes_7BS_7ACA0B10A	160.494	22.9182	2.808	3.3702e-09	2.4324e-07	Squamosa promoter-binding-like protein 1 [Aegilops tauschii]
Traes_5DL_872A7A2C8	43.5179	6.24992	2.7997	0.00026328	0.0058861	hypothetical protein F775_14136 [Aegilops tauschii]
Traes_6AS_F061F607E	284.636	41.0144	2.7949	1.6609e-28	9.6232e-26	predicted protein [Hordeum vulgare subsp. vulgare]
Traes_7AS_EFD173FDB	71.0665	10.3054	2.7858	1.2068e-09	9.3448e-08	O-methyltransferase ZRP4 [Aegilops tauschii]
Traes_4DL_92CE4A8D1	25.5905	3.73004	2.7783	0.0001148	0.0029078	putative In2.1 protein [Triticum aestivum]
Novel01182	231.328	34.0007	2.7663	1.0728e-17	2.3831e-15	hypothetical protein F775_23085 [Aegilops tauschii]
Traes_4AS_894CED0DA	122.334	18.0909	2.7575	9.3518e-15	1.4844e-12	Heat shock cognate 70 kDa protein [Triticum urartu]
Novel10687	46.6262	6.90879	2.7546	3.6934e-07	1.8256e-05	#N/A
Novel05408	78.9348	11.7334	2.75	1.4196e-10	1.2648e-08	#N/A
Traes_4AS_3004DDF90	95.6758	14.2559	2.7466	1.843e-12	2.1846e-10	PREDICTED: alanine--glyoxylate aminotransferase 2 homolog 3, mitochondrial-like [Setaria italica]
Novel08992	24.9287	3.73004	2.7405	0.00018141	0.0042932	hypothetical protein TRIUR3_13071 [Triticum urartu]
Traes_2BL_554469189	32.1901	4.8246	2.7381	3.3985e-05	0.0010187	Cytochrome P450 86A2 [Aegilops tauschii]
Novel09032	56.2243	8.44438	2.7351	3.5379e-08	2.1475e-06	hypothetical protein OsJ_04225 [Oryza sativa Japonica Group]
Novel01288	30.1136	4.60675	2.7086	3.897e-05	0.0011478	NAC domain-containing protein 8 [Aegilops tauschii]
Traes_6DL_D04DA5DFB	41.5006	6.36018	2.706	0.00047724	0.0095649	Cytokinin-O-glucosyltransferase 2 [Aegilops tauschii]
Traes_3B_DDA4A7673	504.718	77.5216	2.7028	8.2653e-38	8.6685e-35	PREDICTED: putative alpha-xylosidase 2 [Setaria italica]
Traes_4BL_413396E2F	57.0003	8.77248	2.6999	3.6751e-08	2.2161e-06	predicted protein, partial [Hordeum vulgare subsp. vulgare]
Novel03879	33.4589	5.1527	2.699	3.8019e-05	0.001123	Boron transporter-like protein 2 [Aegilops tauschii]
Novel05649	16.3393	2.52255	2.6954	0.0031501	0.044539	NHP2-like protein 1 [Triticum urartu]
Traes_3B_DD72949C7	370.868	57.3572	2.6929	2.0044e-18	4.7859e-16	predicted protein [Hordeum vulgare subsp. vulgare]
Novel03488	20.5473	3.17876	2.6924	0.001466	0.024109	hypothetical protein F775_24442 [Aegilops tauschii]
Traes_2BS_43A8E1EC8	91.3579	14.143	2.6914	3.6514e-05	0.0010859	hypothetical protein F775_18667 [Aegilops tauschii]
Novel01976	36.7449	5.70131	2.6882	5.6509e-05	0.0015754	papain-like cysteine proteinase, partial [Hordeum vulgare subsp. vulgare]
Traes_2BS_5DF7F4FEE	1463.06	228.504	2.6787	1.2216e-33	9.3717e-31	predicted protein [Hordeum vulgare subsp. vulgare]
Traes_6DL_BC5CF98D1	1031.19	162.286	2.6677	2.543e-27	1.342e-24	hypothetical protein OsI_39269 [Oryza sativa Indica Group]
Traes_1BS_6DF3F16E4	22.9114	3.61712	2.6632	0.0009558	0.017027	defensin precursor [Triticum aestivum]>gi|475519082|gb|EMT06280.1| Defensin-like protein 5 [Aegilops tauschii]>gi|641739909|gb|AIA66986.1| defensin [Triticum aestivum]
TRAES3BF032200050CFD_g	142.042	22.4745	2.66	8.6552e-16	1.5522e-13	unnamed protein product [Triticum aestivum]
Novel03687	17.8956	2.85066	2.6502	0.0027641	0.039969	#N/A
Traes_4DL_3995383DE	162.073	25.8737	2.6471	3.0711e-17	6.5412e-15	PREDICTED: LOW QUALITY PROTEIN: sulfate transporter 1.2-like [Brachypodium distachyon]
Novel05786	42.3908	6.79854	2.6405	2.8743e-06	0.00011496	#N/A
Traes_4DL_469179461	1661.48	269.021	2.6267	1.7253e-29	1.0589e-26	predicted protein [Hordeum vulgare subsp. vulgare]
Traes_1DS_62EBE581B	18.2424	2.96091	2.6232	0.0026065	0.038062	Defensin-like protein [Aegilops tauschii]
Traes_4BL_A33060036	431.04	70.4003	2.6142	1.4341e-23	6.0314e-21	predicted protein [Hordeum vulgare subsp. vulgare]
Traes_1DL_E53D205AE	35.6496	5.91916	2.5904	0.00010201	0.0026215	PREDICTED: fructose-1,6-bisphosphatase, cytosolic-like [Brachypodium distachyon]
Traes_4BS_44688AEC8	40.1134	6.69095	2.5838	3.945e-06	0.00015217	#N/A
Traes_4DS_8441B901C	36.7998	6.14233	2.5828	1.0848e-05	0.00037514	Naringenin,2-oxoglutarate 3-dioxygenase [Aegilops tauschii]
Traes_7AS_25F9FEF52	32.1034	5.37321	2.5789	6.143e-05	0.0016926	Pyruvate dehydrogenase E1 component subunit alpha-2, mitochondrial [Triticum urartu]
Traes_2AL_52C4B6996	43.5179	7.34449	2.5669	0.0013373	0.022398	hypothetical protein TRIUR3_22156 [Triticum urartu]
Traes_4BL_1C9103753	7878.05	1339.38	2.5563	1.3724e-20	4.243e-18	Phosphoenolpyruvate carboxykinase (ATP) [Aegilops tauschii]
Traes_5DL_C906A9208	44.6956	7.67525	2.5418	2.9779e-06	0.0001184	predicted protein, partial [Hordeum vulgare subsp. vulgare]
Traes_5BS_1B7F34696	1632.4	281.921	2.5336	1.8676e-10	1.6392e-08	predicted protein [Hordeum vulgare subsp. vulgare]
Traes_1BS_935E4D05E1	441.402	76.3142	2.5321	5.0651e-32	3.7808e-29	Subtilisin-chymotrypsin inhibitor-2A [Triticum urartu]
TRAES3BF052300120CFD_g	27.1743	4.71434	2.5271	0.00030058	0.0065507	unnamed protein product [Triticum aestivum]
Traes_1DL_6F221D72C	30.9213	5.37321	2.5247	9.9375e-05	0.0025626	PREDICTED: chaperone protein ClpB1 [Brachypodium distachyon]
Traes_2DL_0556EE4CB	71.3266	12.5025	2.5122	5.8935e-09	4.076e-07	Sulfotransferase 16 [Aegilops tauschii]
Traes_4BL_581E788ED	99.1396	17.5476	2.4982	0.00012297	0.0030846	Zinc finger protein 2 [Triticum urartu]
Traes_1BL_84977D514	666.367	117.982	2.4977	1.3874e-38	1.5327e-35	predicted protein [Hordeum vulgare subsp. vulgare]
Novel08587	142.539	25.3331	2.4923	2.9469e-09	2.1588e-07	PREDICTED: methyltransferase-like protein 22 [Brachypodium distachyon]
Traes_5AL_CE646C4CA	1258.87	224.147	2.4896	1.3561e-12	1.6378e-10	Chlorophyllase-2, chloroplastic [Triticum urartu]
Traes_5DS_9AC3019A3	530.468	94.7438	2.4852	1.5141e-15	2.6081e-13	Putative pumilio-like protein 7, chloroplastic [Triticum urartu]
Novel04735	590.942	105.603	2.4844	5.9408e-37	5.5934e-34	predicted protein [Hordeum vulgare subsp. vulgare]>gi|326534252|dbj|BAJ89476.1| predicted protein [Hordeum vulgare subsp. vulgare]
Traes_6DL_556675019	26.3391	4.71434	2.4821	0.00046478	0.0093879	hypothetical protein F775_12543 [Aegilops tauschii]
Traes_2DL_B9574CFF6	18.8768	3.39927	2.4733	0.0035415	0.048824	Peroxidase 12 [Aegilops tauschii]
Traes_6DL_BD842B321	19.9996	3.61978	2.466	0.0017736	0.028135	Homeobox-leucine zipper protein HOX24 [Aegilops tauschii]
TRAES3BF057400020CFD_g	48.4427	8.77248	2.4652	1.8063e-06	7.6009e-05	predicted protein [Hordeum vulgare subsp. vulgare]>gi|326520237|dbj|BAK04043.1| predicted protein [Hordeum vulgare subsp. vulgare]
Traes_4BS_A772DDBD7	1591.85	288.634	2.4634	1.0679e-35	9.4127e-33	Gibberellin 20 oxidase 1 [Aegilops tauschii]
Traes_1AS_74635B7A6	220.497	40.0221	2.4619	3.7657e-06	0.0001458	predicted protein, partial [Hordeum vulgare subsp. vulgare]
Traes_1BS_29F7B6139	187.345	34.1056	2.4576	3.5546e-18	8.2962e-16	Subtilisin-chymotrypsin inhibitor-2A [Triticum urartu]
Traes_1DL_1BEDBED0D	524.959	95.8437	2.4534	9.2505e-27	4.7311e-24	putative citrate efflux MATE transporter [Secale cereale]
Novel10405	53.7186	9.86704	2.4447	1.1807e-06	5.2063e-05	#N/A
Traes_4AS_773C02521	52.7966	9.75945	2.4356	1.0416e-06	4.635e-05	putative 2-oxoglutarate/Fe(II)-dependent dioxygenase [Triticum urartu]
Traes_7AS_FB2A769B5	173.575	32.1343	2.4334	5.1426e-17	1.0652e-14	squamosa promoter-binding-like protein 1, partial [Triticum aestivum]
Novel01717	94.8449	17.6579	2.4253	3.3628e-05	0.0010108	#N/A
Traes_4DS_C19065A90	77.1459	14.4738	2.4141	6.0027e-09	4.148e-07	hypothetical protein F775_42704 [Aegilops tauschii]
Traes_2AL_2FF604DA9	46.7447	8.77248	2.4137	4.8345e-06	0.00018305	Abscisic acid-inducible protein kinase [Triticum urartu]
TRAES3BF005500020CFD_g	1048.63	196.942	2.4127	2.1364e-14	3.2242e-12	heat shock factor C1b [Triticum aestivum]
Traes_2AL_3F84846F1	1043.35	197.378	2.4022	1.2957e-21	4.5684e-19	PREDICTED: glutamate dehydrogenase 2 [Brachypodium distachyon]
Traes_7AS_CCCE3F57B	213.578	40.5707	2.3963	6.2885e-09	4.331e-07	Squamosa promoter-binding-like protein 1 [Aegilops tauschii]
Traes_4BL_518630DDF	7746.54	1473.6	2.3942	3.5224e-30	2.3347e-27	phosphoenolpyruvate carboxykinase, partial [Bromus hordeaceus]
Traes_5AL_EFB6E50C9	235.646	44.8467	2.3935	4.633e-20	1.3375e-17	PREDICTED: protein FLOWERING LOCUS T-like isoform X2 [Brachypodium distachyon]
Traes_5AS_2AFA89BBD	63.1982	12.0642	2.3892	8.2718e-08	4.7233e-06	hypothetical protein F775_14761 [Aegilops tauschii]
Traes_7DS_3880F0FD0	256.69	49.1307	2.3853	1.3148e-11	1.3984e-09	Squamosa promoter-binding-like protein 1 [Aegilops tauschii]
Traes_4DL_D7237EFB9	21279.8	4082.87	2.3818	1.2962e-13	1.7989e-11	hypothetical protein ZEAMMB73_030639 [Zea mays]
Traes_2AL_454CA0D8A	35.8779	6.90879	2.3766	5.1565e-05	0.0014577	predicted protein [Hordeum vulgare subsp. vulgare]
Traes_3AS_AAFBD5734	37.5209	7.23689	2.3743	4.4444e-05	0.0012853	Alpha-glucosidase yihQ [Triticum urartu]
Traes_1DL_2CB152B68	19.1918	3.73004	2.3632	0.0023046	0.034548	hypothetical protein F775_52411 [Aegilops tauschii]
Novel05168	108.843	21.1621	2.3627	2.0676e-11	2.1175e-09	hypothetical protein TRIUR3_21442 [Triticum urartu]
Novel06822	1456.05	283.221	2.3621	1.3248e-47	2.1522e-44	hypothetical protein OsI_23165 [Oryza sativa Indica Group]>gi|125555532|gb|EAZ01138.1| hypothetical protein OsI_23167 [Oryza sativa Indica Group]>gi|149391612|gb|ABR25806.1| thionin precursor [Oryza sativa Indica Group]
Traes_7AL_3B44FC5C9	55.1839	10.7411	2.3611	0.00043801	0.0089474	predicted protein [Hordeum vulgare subsp. vulgare]
Traes_4BL_B5F347660	4172.85	812.896	2.3599	9.5506e-15	1.513e-12	Phosphoenolpyruvate carboxykinase (ATP) [Aegilops tauschii]
Novel05973	75.3887	14.6916	2.3594	2.1017e-08	1.3212e-06	hypothetical protein F775_24305 [Aegilops tauschii]
Traes_1AL_A785A010E	14822.8	2889.65	2.3589	1.3746e-11	1.4583e-09	Ribonuclease 1 [Triticum urartu]
Traes_4DL_F08462AD2	243.742	47.7053	2.3531	1.2451e-20	3.8638e-18	sucrose synthase [Hordeum vulgare subsp. vulgare]
Traes_2BS_023A3B1E5	91.0343	17.8731	2.3486	6.4377e-10	5.2344e-08	Adipocyte plasma membrane-associated protein [Aegilops tauschii]
Traes_1AL_26E629ECA	51.4412	10.1978	2.3347	2.6778e-06	0.00010833	Iron sulfur cluster assembly protein 1, mitochondrial [Aegilops tauschii]
Novel06870	22.1036	4.38624	2.3332	0.0020303	0.031273	predicted protein [Hordeum vulgare subsp. vulgare]>gi|326528715|dbj|BAJ97379.1| predicted protein [Hordeum vulgare subsp. vulgare]
Traes_7DS_9B1077F7D	2083.68	414.347	2.3302	1.3473e-07	7.3296e-06	hypothetical protein TRIUR3_16631 [Triticum urartu]
Novel07961	32.391	6.47044	2.3237	0.00014276	0.0034953	Anthocyanin regulatory Lc protein [Aegilops tauschii]
Traes_7DL_9DB037FB7	40.8937	8.2212	2.3145	5.1952e-05	0.0014656	hypothetical protein F775_13881 [Aegilops tauschii]
Traes_1DS_EB64D875F1	1367.52	275.051	2.3138	4.6274e-11	4.479e-09	predicted protein [Hordeum vulgare subsp. vulgare]
Traes_5DS_BDE53BB5F	1812.5	365.037	2.3119	7.7889e-16	1.406e-13	Pumilio homology domain family member 4 [Aegilops tauschii]
Traes_3AL_302AF461E	483.888	97.8203	2.3065	5.5442e-30	3.617e-27	Delta-1-pyrroline-5-carboxylate synthase [Triticum urartu]
Traes_2AS_48F5EBFF7	170.206	34.4284	2.3056	6.3411e-07	2.9649e-05	hypothetical protein F775_19882 [Aegilops tauschii]
Novel03667	119.97	24.3408	2.3012	1.1789e-11	1.262e-09	#N/A
Traes_5BS_7780EE486	21.0083	4.27598	2.2966	0.0032346	0.045408	predicted protein [Hordeum vulgare subsp. vulgare]
Traes_2DL_BB0277ECD	209.484	42.9857	2.2849	2.1428e-12	2.5041e-10	PREDICTED: uncharacterized protein LOC100838759 [Brachypodium distachyon]
Traes_4DL_92666DF42	23.4865	4.8246	2.2834	0.0017197	0.027363	predicted protein [Hordeum vulgare subsp. vulgare]
Traes_5DL_1B2586DB4	2239.35	460.211	2.2827	7.341e-20	2.0479e-17	Chlorophyllase-2, chloroplastic [Triticum urartu]
Traes_6AS_10CA60FFE	35.1886	7.23689	2.2817	0.00014865	0.003616	polyphenol oxidase, partial [Triticum aestivum]
Traes_5AS_61A0D9DD6	1978.13	408.24	2.2766	3.3997e-11	3.3494e-09	predicted protein [Hordeum vulgare subsp. vulgare]
Traes_4DL_D73F1E523	86.6572	17.9833	2.2687	4.5281e-09	3.1885e-07	Zinc finger protein 1 [Aegilops tauschii]
Traes_2BS_9420D88C2	109.856	22.8026	2.2683	1.9818e-10	1.7303e-08	pore-forming toxin-like protein Hfr-2 [Triticum aestivum]
Traes_3AL_2F5BEA4EC	32.7103	6.8012	2.2659	0.0014571	0.023987	F-box protein SKP2A [Triticum urartu]
Traes_6BL_2B7CA3A9E	142.854	29.714	2.2653	6.1344e-13	7.7716e-11	Purple acid phosphatase 2 [Triticum urartu]
Novel05282	28283	5885.8	2.2646	3.3071e-08	2.0192e-06	hypothetical protein TRIUR3_06757 [Triticum urartu]
Traes_1DL_D5512C9E1	281.094	58.5647	2.263	1.7149e-21	5.89e-19	RecName: Full=Pathogen-related protein>gi|499074|emb|CAA34641.1| pathogenesis related protein [Hordeum vulgare subsp. vulgare]
Traes_4DL_360A072FA	402.122	83.8872	2.2611	0.00047982	0.0096073	hypothetical protein F775_27952 [Aegilops tauschii]
Traes_5AL_4210A8A6E	24578.2	5127.48	2.2611	3.7607e-60	1.731e-56	glutamine-dependent asparagine synthetase [Triticum aestivum]
Traes_1AL_CEA78C84D	320.358	66.9957	2.2575	6.8987e-05	0.0018652	hypothetical protein TRIUR3_12933 [Triticum urartu]
Traes_4DS_C927A96CB	34.5817	7.23689	2.2566	0.0001575	0.0037932	predicted protein [Hordeum vulgare subsp. vulgare]
Traes_1BL_DCC58CE85	232.857	49.0124	2.2482	6.457e-11	6.0933e-09	putative citrate efflux MATE transporter [Secale cereale]
Traes_1DL_DF8F3A1CA	7991.93	1685.33	2.2455	9.2238e-10	7.3554e-08	Ribonuclease 1 [Aegilops tauschii]
Traes_1BL_C574F2491	786.624	166.798	2.2376	5.5315e-36	4.9816e-33	RecName: Full=Pathogen-related protein>gi|499074|emb|CAA34641.1| pathogenesis related protein [Hordeum vulgare subsp. vulgare]
Traes_4AS_E12DC4729	3012.59	640.404	2.234	1.299e-06	5.6825e-05	hypothetical protein F775_28834 [Aegilops tauschii]
TRAES3BF034700030CFD_g	165.789	35.3078	2.2313	2.0062e-14	3.0389e-12	unnamed protein product [Triticum aestivum]
Novel06720	33.3722	7.1293	2.2268	0.00017474	0.0041567	hypothetical protein TRIUR3_18199 [Triticum urartu]
Traes_2AS_F03516AF01	56.2518	12.0642	2.2212	1.2e-06	5.283e-05	Subtilisin-chymotrypsin inhibitor-2B [Triticum urartu]
Traes_7DS_E89BDA362	50.0857	10.7438	2.2209	1.0494e-05	0.00036381	hypothetical protein F775_07861 [Aegilops tauschii]
Novel04573	113.22	24.3462	2.2174	1.1206e-05	0.00038477	hypothetical protein TRIUR3_04538 [Triticum urartu]
Traes_1BL_D4840E036	119.368	25.7662	2.2119	6.3078e-11	5.9729e-09	PREDICTED: probable magnesium transporter NIPA6 [Brachypodium distachyon]
Novel09525	107.606	23.2463	2.2107	2.1909e-10	1.8908e-08	PREDICTED: protein FLOWERING LOCUS T-like isoform X2 [Brachypodium distachyon]
Traes_5BL_E16E15CFB	7830.22	1692.64	2.2098	4.4741e-56	1.373e-52	predicted protein [Hordeum vulgare subsp. vulgare]
Traes_5BL_7E69810D5	2512.39	545.032	2.2046	1.275e-47	2.1128e-44	PREDICTED: asparagine synthetase [glutamine-hydrolyzing] [Phoenix dactylifera]
Novel02894	53.5452	11.6258	2.2034	2.8561e-06	0.00011449	predicted protein, partial [Hordeum vulgare subsp. vulgare]
Traes_4AS_E68E89AEC	42.1624	9.2135	2.1941	3.0718e-05	0.00093501	Vicilin-like antimicrobial peptides 2-2 [Triticum urartu]
Novel01829	52.1348	11.4026	2.1929	0.00084023	0.015257	hypothetical protein TRIUR3_13491 [Triticum urartu]
Traes_2DS_2599A369C	23.5458	5.15536	2.1913	0.00297	0.042426	PREDICTED: uncharacterized protein LOC100840063 [Brachypodium distachyon]
Traes_5DS_7FD4F7284	25.0429	5.48346	2.1912	0.0013953	0.023179	Glutaredoxin-C1 [Aegilops tauschii]
Novel08843	102.129	22.3722	2.1906	3.6375e-10	3.0535e-08	hypothetical protein TRIUR3_27672 [Triticum urartu]
Traes_2DL_85F71E0D6	27.0327	5.92182	2.1906	0.0011095	0.019268	MYC-like regulatory protein, partial [Triticum aestivum]
Traes_4DL_C71F5E608	85.9318	18.8654	2.1875	1.3222e-06	5.7686e-05	GDSL esterase/lipase [Aegilops tauschii]
TRAES3BF048200070CFD_g	183.917	40.4658	2.1843	2.6758e-15	4.4879e-13	unnamed protein product [Triticum aestivum]
Traes_7AL_9973DB751	65.6172	14.5814	2.1699	6.8426e-07	3.1655e-05	hypothetical protein F775_42535 [Aegilops tauschii]
Traes_3AL_562D6614F	86.1095	19.1881	2.166	1.9469e-08	1.2313e-06	Endoribonuclease Dicer-3a-like protein [Aegilops tauschii]
Novel03517	22.1036	4.93485	2.1632	0.0032211	0.045303	#N/A
Traes_2BL_91E4D64C5	72.7919	16.3375	2.1556	1.458e-07	7.839e-06	Cytochrome P450 87A3 [Aegilops tauschii]
Novel02470	619.691	139.152	2.1549	1.5991e-30	1.1041e-27	hypothetical protein F775_20624 [Aegilops tauschii]
Traes_2AL_4A57436D3	75.5028	16.9963	2.1513	9.8286e-08	5.5134e-06	predicted protein, partial [Hordeum vulgare subsp. vulgare]
Traes_7AL_113B64D31	1253.53	282.263	2.1509	7.0358e-40	7.9855e-37	polyamine oxidase [Hordeum vulgare subsp. vulgare]>gi|14488153|emb|CAC42119.1| flavin containing polyamine oxidase [Hordeum vulgare subsp. vulgare]
Traes_4DL_9F7C8C343	142.48	32.1263	2.1489	4.9312e-12	5.5286e-10	Sucrose synthase 2 [Aegilops tauschii]
Traes_2DS_AD9BF17F5	31.3231	7.12664	2.1359	0.002575	0.037701	Putative acetyltransferase [Aegilops tauschii]
Traes_1BL_262B745D1	44609.2	10213.3	2.1269	3.366e-23	1.3738e-20	Ribonuclease 1 [Aegilops tauschii]
Traes_2AL_E5616F78B	35.1886	8.11361	2.1167	0.00035662	0.0075318	predicted protein [Hordeum vulgare subsp. vulgare]
Traes_2BS_E69390845	294.877	68.0956	2.1145	1.3494e-07	7.3361e-06	Glycogenin-2 [Aegilops tauschii]
Traes_4DL_EE9166AAD	122.188	28.2914	2.1107	8.1293e-11	7.534e-09	predicted protein [Hordeum vulgare subsp. vulgare]>gi|326532648|dbj|BAJ89169.1| predicted protein [Hordeum vulgare subsp. vulgare]
Traes_3AL_30C0103A0	130.687	30.2627	2.1105	2.6511e-11	2.6496e-09	unnamed protein product [Triticum aestivum]
Traes_4AS_CDC673BD9	833.426	192.992	2.1105	1.8816e-20	5.7104e-18	serine/threonine protein phosphatase 2C 30 [Triticum aestivum]
Traes_3AL_4D1597590	79.0215	18.3088	2.1097	4.2751e-07	2.0765e-05	UDP-glycosyltransferase 76E2 [Triticum urartu]
Traes_2DS_39936A607	66.5709	15.4608	2.1063	9.195e-07	4.1495e-05	Cytokinin-O-glucosyltransferase 3 [Aegilops tauschii]
Traes_4DL_E9801DD6D	120.719	28.0735	2.1044	8.9415e-11	8.2133e-09	predicted protein, partial [Hordeum vulgare subsp. vulgare]
Traes_1DL_20A170441	41.0079	9.53894	2.104	9.9621e-05	0.0025675	predicted protein [Hordeum vulgare subsp. vulgare]>gi|326506212|dbj|BAJ86424.1| predicted protein [Hordeum vulgare subsp. vulgare]>gi|326506654|dbj|BAJ91368.1| predicted protein [Hordeum vulgare subsp. vulgare]
Traes_7DL_24FDB01F2	148.212	34.544	2.1012	1.9105e-12	2.2581e-10	hypothetical protein F775_42535 [Aegilops tauschii]
Traes_1DL_BFD641AD9	66566.3	15525.4	2.1002	1.618e-11	1.6927e-09	S-like RNase [Triticum aestivum]
Traes_4AL_E4B9F2105	189.019	44.0829	2.1002	1.2657e-14	1.9789e-12	hypothetical protein TRIUR3_24884 [Triticum urartu]
Traes_7AL_569D0BB1B	28.6165	6.69095	2.0966	0.00075543	0.014002	predicted protein [Hordeum vulgare subsp. vulgare]
Traes_7DS_26341EE29	433.711	101.75	2.0917	9.7093e-24	4.1467e-21	hypothetical protein F775_02135 [Aegilops tauschii]
Traes_2BL_37BE86019	75.9638	17.8677	2.088	4.172e-07	2.0333e-05	PREDICTED: cytochrome P450 87A3-like [Brachypodium distachyon]
Traes_2AS_A75437870	299.998	70.7311	2.0845	1.3237e-19	3.6076e-17	Curcuminoid synthase [Triticum urartu]
Traes_6BL_C49B77F7E	22.6787	5.37321	2.0775	0.003404	0.047271	#N/A
Traes_4BS_913A67B0E	5234.04	1249.7	2.0663	4.2837e-49	7.5515e-46	Putative C-4 methylsterol oxidase [Aegilops tauschii]
Novel06620	246.102	58.9844	2.0609	1.6029e-16	3.1545e-14	hypothetical protein OsI_23165 [Oryza sativa Indica Group]>gi|125555532|gb|EAZ01138.1| hypothetical protein OsI_23167 [Oryza sativa Indica Group]>gi|149391612|gb|ABR25806.1| thionin precursor [Oryza sativa Indica Group]
TRAES3BF102700110CFD_g	518.552	124.453	2.0589	1.1299e-25	5.6059e-23	unnamed protein product [Triticum aestivum]
Traes_4BL_67EBF5F9A	1053.46	252.869	2.0587	2.2184e-05	0.00070288	hypothetical protein F775_28834 [Aegilops tauschii]
Traes_4DL_CC64A40E5	220.524	52.963	2.0579	1.934e-06	8.1011e-05	hypothetical protein F775_26082 [Aegilops tauschii]
TRAES3BF046700020CFD_g	225.847	54.2807	2.0568	4.542e-16	8.4001e-14	unnamed protein product [Triticum aestivum]
Traes_1DL_B00D340AF	67.0044	16.117	2.0557	4.5986e-06	0.00017518	hypothetical protein F775_29754 [Aegilops tauschii]
Traes_7DL_5EC6A803A	54.1521	13.0485	2.0531	0.00072438	0.01357	C2 domain-containing protein [Hordeum vulgare subsp. vulgare]>gi|326517050|dbj|BAJ96517.1| predicted protein [Hordeum vulgare subsp. vulgare]
Traes_7DS_E464DD380	39.0773	9.43135	2.0508	0.0001397	0.0034345	Lysine-specific demethylase 8 [Triticum urartu]
Traes_7AL_4878FA904	63.7776	15.4581	2.0447	0.00095783	0.017052	Auxin-responsive protein IAA23 [Triticum urartu]
Novel06385	30.6612	7.45741	2.0397	0.00067533	0.012789	#N/A
Traes_2DL_203C5F142	812.187	197.596	2.0393	6.011e-31	4.2207e-28	PREDICTED: glutamate dehydrogenase 2 [Brachypodium distachyon]
Traes_1DL_48EF42BF6	76.5982	18.6422	2.0387	2.1888e-07	1.1306e-05	PREDICTED: isoflavone reductase homolog IRL [Setaria italica]
Traes_1AL_DA0EE1337	376.391	92.3262	2.0274	2.9771e-21	9.7883e-19	PREDICTED: fructose-1,6-bisphosphatase, cytosolic-like [Brachypodium distachyon]
Traes_4BL_8C0E579F8	84.9	20.834	2.0268	1.0016e-07	5.615e-06	Heat shock cognate 70 kDa protein [Aegilops tauschii]
Traes_2BL_EDACDB387	2211.49	543.67	2.0242	2.5751e-15	4.3278e-13	predicted protein [Hordeum vulgare subsp. vulgare]>gi|326526109|dbj|BAJ93231.1| predicted protein [Hordeum vulgare subsp. vulgare]
Traes_2DL_5436C046D	95.329	23.4668	2.0223	1.3375e-08	8.6986e-07	predicted protein [Hordeum vulgare subsp. vulgare]
Traes_4DS_542118A8D	7676.73	1889.75	2.0223	1.6178e-48	2.7355e-45	Putative C-4 methylsterol oxidase [Aegilops tauschii]
Traes_2DL_0E4C08BB7	130.312	32.2339	2.0153	1.8399e-10	1.6183e-08	Sulfotransferase 16 [Aegilops tauschii]
Traes_5BS_B27249405	33.573	8.33146	2.0107	0.00083169	0.015122	predicted protein [Hordeum vulgare subsp. vulgare]
Novel06055	175.994	43.8624	2.0045	5.3472e-13	6.8476e-11	#N/A
Traes_5BL_1F78C01BF	162.991	40.6783	2.0025	2.8207e-12	3.2687e-10	Receptor-like protein kinase 5 [Aegilops tauschii]
Novel01064	47.0048	11.7361	2.0019	0.0016544	0.026533	Eukaryotic translation initiation factor 3 subunit A [Aegilops tauschii]
Traes_1DS_667880CEB	37.6669	9.42868	1.9982	0.00044026	0.0089802	hypothetical protein F775_22656 [Aegilops tauschii]
Traes_2BS_E6B0749F7	237.096	59.4334	1.9961	1.6764e-05	0.00054838	hypothetical protein TRIUR3_33342 [Triticum urartu]
Novel01644	136.419	34.2159	1.9953	8.8915e-08	5.0287e-06	#N/A
Traes_6DL_42DF4F0A4	521.609	130.823	1.9953	6.4783e-25	2.9986e-22	Dehydrin DHN3 [Aegilops tauschii]
Traes_2BS_7E82A5E2A	182.881	45.9493	1.9928	1.9081e-13	2.6002e-11	predicted protein [Hordeum vulgare subsp. vulgare]
Traes_4BS_47C0E033A	962.417	243.319	1.9838	1.7259e-31	1.2544e-28	CBL-interacting protein kinase 14 [Aegilops tauschii]
Novel00821	25.5905	6.47044	1.9837	0.0026478	0.038556	#N/A
Traes_2AL_8D6C1E9CE	789.678	199.688	1.9835	1.297e-29	8.1076e-27	hypothetical protein F775_26831 [Aegilops tauschii]
Traes_2AS_82D41CE14	33.7739	8.55197	1.9816	0.00069196	0.013063	PREDICTED: uncharacterized protein LOC100840063 [Brachypodium distachyon]
TRAES3BF070900180CFD_g	39.3966	9.9773	1.9813	0.0032432	0.045497	hypothetical protein OsJ_00303 [Oryza sativa Japonica Group]
Traes_7AL_82257D100	1851.92	470.304	1.9774	3.656e-13	4.7778e-11	spermidine synthase [Triticum aestivum]
Novel05417	56.4844	14.3689	1.9749	7.189e-06	0.00026101	Monothiol glutaredoxin-S7, chloroplastic [Triticum urartu]
Traes_3AS_E281C380D	114.493	29.1681	1.9728	1.8985e-09	1.43e-07	Bark storage protein A [Aegilops tauschii]
Traes_3AS_D6A9EB7CF	51.642	13.1614	1.9722	1.8379e-05	0.00059459	unnamed protein product [Triticum aestivum]
Traes_4DL_9B9BC265A	85.8494	21.9312	1.9688	1.2711e-07	6.9605e-06	PREDICTED: probable receptor-like serine/threonine-protein kinase At4g34500 [Setaria italica]
Traes_2BL_309ED7C81	533.845	137.286	1.9592	3.7531e-07	1.8532e-05	PREDICTED: glutamate dehydrogenase 2 [Brachypodium distachyon]
Traes_7BS_704A245EA	48.1276	12.3896	1.9577	8.1492e-05	0.0021572	predicted protein [Hordeum vulgare subsp. vulgare]
Novel10027	24.6093	6.36018	1.9521	0.0033972	0.047203	#N/A
Traes_2DS_21F32D71E	82.6226	21.3852	1.9499	1.9449e-07	1.0135e-05	Cytochrome P450 76C4 [Aegilops tauschii]
Novel08495	56.2792	14.5867	1.9479	8.1618e-06	0.00029135	hypothetical protein TRIUR3_26434 [Triticum urartu]
Traes_4BL_0089921FA	26.2249	6.79854	1.9476	0.0032056	0.045124	predicted protein [Hordeum vulgare subsp. vulgare]
Traes_3AS_D6B5BF0B8	41.8431	10.8567	1.9464	0.00014617	0.0035661	Phosphoenolpyruvate/phosphate translocator 3, chloroplastic [Triticum urartu]
Traes_7BL_3EAB5B447	105.557	27.4147	1.945	6.4315e-09	4.4185e-07	predicted protein [Hordeum vulgare subsp. vulgare]
Traes_7BL_FF48B06EB	26.5125	6.90879	1.9402	0.0026564	0.038647	cytochrome P450 [Triticum aestivum]
TRAES3BF033900070CFD_g	4801.35	1252.04	1.9392	1.3114e-27	7.0557e-25	unnamed protein product [Triticum aestivum]
Traes_4BL_C01E043B6	9358.48	2447.12	1.9352	5.5926e-34	4.4554e-31	AOS [Triticum aestivum]
Traes_2BL_037B89A3A	94.7264	24.7792	1.9346	8.6468e-08	4.9138e-06	12-oxophytodienoate reductase 2 [Triticum urartu]
Traes_3AS_E61C3A374	1648.66	431.704	1.9332	1.8332e-35	1.5822e-32	unnamed protein product [Triticum aestivum]
Traes_1AL_8446A8622	5153.01	1351.9	1.9304	1.9723e-42	2.439e-39	hypothetical protein TRIUR3_30507 [Triticum urartu]
Novel08515	3341.96	878.67	1.9273	1.4345e-40	1.674e-37	hypothetical protein TRIUR3_16631 [Triticum urartu]
Traes_2BL_F35AEBED4	56.1694	14.8019	1.924	0.0012182	0.020793	Putative salt tolerance-like protein [Aegilops tauschii]
Traes_5DL_2D156E093	141.27	37.3893	1.9178	2.304e-08	1.4407e-06	ice recrystallization inhibition protein 1 precursor [Triticum aestivum]
TRAES3BF068500160CFD_g	28.9908	7.67525	1.9173	0.0021677	0.032909	unnamed protein product [Triticum aestivum]
Novel03135	28.1555	7.45741	1.9167	0.0021266	0.032407	Putative acetyltransferase [Aegilops tauschii]
Novel04144	42.1899	11.1874	1.915	0.00013887	0.0034203	Vacuolar-processing enzyme beta-isozyme [Aegilops tauschii]
Traes_7AL_425787F27	531.641	141.013	1.9146	3.1409e-23	1.2883e-20	Polyamine oxidase [Aegilops tauschii]
Traes_4DS_D21EF1607	29.9719	8.00335	1.9049	0.0025042	0.036925	Putative membrane protein [Aegilops tauschii]
Traes_5BL_9059C131F	728.666	194.751	1.9036	7.7508e-27	3.9887e-24	copper transporter [Triticum aestivum]>gi|550602239|gb|AGX85882.1| copper transporter [Triticum aestivum]
Traes_3DS_47EDC1C9D	2305.11	616.593	1.9024	5.1619e-09	3.6092e-07	hypothetical protein F775_43862 [Aegilops tauschii]
Traes_1BL_533D05ED2	108.186	28.9476	1.902	1.8744e-08	1.191e-06	seven trans-membrane protein [Triticum aestivum]
Traes_2BL_E858BADD2	284.782	76.2012	1.902	4.5165e-16	8.3903e-14	predicted protein [Hordeum vulgare subsp. vulgare]
TRAES3BF140800020CFD_g	136.684	36.7358	1.8956	3.1045e-10	2.63e-08	unnamed protein product [Triticum aestivum]
Traes_5BL_52911E1E4	149.942	40.3529	1.8937	9.747e-11	8.8941e-09	PREDICTED: protein FLOWERING LOCUS T-like isoform X3 [Brachypodium distachyon]
Traes_3DS_BB402655B	52.0481	14.0381	1.8905	0.00084157	0.015276	PREDICTED: uncharacterized protein LOC100831422 [Brachypodium distachyon]
Traes_6AS_E89EE5F07	26.3983	7.1293	1.8886	0.0030823	0.043813	hypothetical protein F775_03534 [Aegilops tauschii]
Novel09967	111.011	30.0448	1.8855	1.4764e-07	7.9276e-06	#N/A
Traes_1AS_E9D3DE49C	962.151	261.216	1.881	8.725e-08	4.9514e-06	predicted protein [Hordeum vulgare subsp. vulgare]
Traes_3B_49F543793	40.6061	11.0772	1.8741	0.00028624	0.0062857	PREDICTED: protein TRANSPARENT TESTA 12 [Eucalyptus grandis]>gi|629124984|gb|KCW89409.1| hypothetical protein EUGRSUZ_A01710 [Eucalyptus grandis]
Traes_1BS_45A38D5F0	687.32	187.508	1.874	3.0152e-25	1.4441e-22	predicted protein [Hordeum vulgare subsp. vulgare]
Novel02219	67.0319	18.3114	1.8721	6.814e-06	0.00024926	predicted protein [Hordeum vulgare subsp. vulgare]
Novel05491	81.0663	22.149	1.8719	9.3114e-07	4.1929e-05	Putative cation transporter HKT7 [Aegilops tauschii]
Traes_5DL_8D3243357	43.9746	12.0615	1.8663	0.0001806	0.0042764	#N/A
Traes_1AL_C87568D4D	204.286	56.1471	1.8633	2.2963e-13	3.0936e-11	putative protein phosphatase 2C 50 [Triticum urartu]
Novel09716	158.386	43.6445	1.8596	5.3734e-11	5.1469e-09	hypothetical protein TRIUR3_07249 [Triticum urartu]
Novel02174	276.051	76.099	1.859	1.5057e-15	2.599e-13	hypothetical protein TRIUR3_04712 [Triticum urartu]
Traes_4AL_4231650FC	174.3	48.141	1.8562	0.00020692	0.0048198	predicted protein [Hordeum vulgare subsp. vulgare]
TRAES3BF049800150CFD_g	191.908	53.0652	1.8546	0.00025568	0.0057473	unnamed protein product [Triticum aestivum]
Novel01990	73.1387	20.2854	1.8502	2.6185e-06	0.0001064	hypothetical protein F775_31827 [Aegilops tauschii]
Traes_7BL_DE9710474	121.321	33.6593	1.8498	7.0761e-09	4.8174e-07	predicted protein [Hordeum vulgare subsp. vulgare]
Traes_2AS_64063A59B	270.291	75.0071	1.8494	7.5085e-13	9.3974e-11	hypothetical protein F775_18667 [Aegilops tauschii]
Traes_3AL_9AE6BB5CB1	54.2662	15.1327	1.8424	5.3545e-05	0.0015023	#N/A
Traes_5BL_19F72427D	1765.04	492.326	1.842	1.1594e-15	2.0394e-13	predicted protein [Hordeum vulgare subsp. vulgare]>gi|326525090|dbj|BAK07815.1| predicted protein [Hordeum vulgare subsp. vulgare]>gi|326528027|dbj|BAJ89065.1| predicted protein [Hordeum vulgare subsp. vulgare]
Traes_4AL_470869233	52.9108	14.8019	1.8378	7.8754e-05	0.0020961	predicted protein [Hordeum vulgare subsp. vulgare]
Novel09407	79.8568	22.3669	1.836	2.0667e-06	8.6006e-05	#N/A
Traes_4DL_731FA4120	33.6323	9.43135	1.8343	0.0013188	0.022168	Myb family transcription factor APL [Aegilops tauschii]
Traes_2DS_4576B47D0	363.808	102.199	1.8318	1.4515e-12	1.7379e-10	predicted protein [Hordeum vulgare subsp. vulgare]
Traes_4BL_B49C2A51C	227.923	64.0455	1.8314	6.2245e-14	9.0161e-12	Sucrose synthase 2 [Triticum urartu]
Novel02646	97.4923	27.4147	1.8303	1.1861e-07	6.5431e-06	#N/A
Traes_4DS_DBAA2CC451	786.506	221.606	1.8275	1.3509e-25	6.6231e-23	CBL-interacting protein kinase 14 [Triticum aestivum]>gi|525333928|gb|AGR45904.1| CBL-interacting protein kinase 14 [Triticum aestivum]
Traes_4BL_F8E57B81A	729.076	205.833	1.8246	3.5247e-25	1.6688e-22	predicted protein [Hordeum vulgare subsp. vulgare]
Traes_7DS_D6C6A0808	81.0938	22.9182	1.8231	1.105e-06	4.9037e-05	hypothetical protein F775_11439 [Aegilops tauschii]
Traes_3DL_117E44882	184.949	52.3094	1.822	2.5489e-11	2.5629e-09	PREDICTED: uncharacterized protein At1g04910-like [Setaria italica]
Traes_2DL_87F841124	184.574	52.3014	1.8193	9.6435e-12	1.0445e-09	#N/A
Traes_5BL_C046C2E8D	283.34	80.391	1.8174	5.0121e-16	9.1874e-14	Poly(ADP-ribose) glycohydrolase 1 [Aegilops tauschii]
Traes_5BL_1A9D2AC10	180.202	51.2042	1.8153	2.9317e-11	2.909e-09	predicted protein, partial [Hordeum vulgare subsp. vulgare]
Traes_3B_CC06A375B	48.2143	13.7127	1.814	0.0018388	0.028931	unnamed protein product [Triticum aestivum]
Traes_3AL_D5BD43788	205.39	58.4491	1.8131	1.3758e-12	1.6568e-10	PREDICTED: uncharacterized protein At1g04910-like isoform X2 [Zea mays]
Traes_7DL_EC536CF1C	572.279	162.958	1.8122	1.305e-18	3.1817e-16	hypothetical protein TRIUR3_24470 [Triticum urartu]
Traes_6BS_4B87EDB1A	153.347	43.7521	1.8094	4.9354e-06	0.00018604	PREDICTED: achilleol B synthase-like [Brachypodium distachyon]
Traes_3DS_85DD8C183	33.5456	9.65186	1.7972	0.0013067	0.022005	Triose phosphate/phosphate translocator, non-green plastid, chloroplastic [Aegilops tauschii]
Traes_2DL_75CB85812	377.888	109.005	1.7936	3.215e-18	7.5676e-16	predicted protein, partial [Hordeum vulgare subsp. vulgare]
Novel05104	1261.33	364.386	1.7914	1.8809e-29	1.1459e-26	predicted protein [Hordeum vulgare subsp. vulgare]>gi|326534252|dbj|BAJ89476.1| predicted protein [Hordeum vulgare subsp. vulgare]
Traes_5BS_25C34D57F	38.6755	11.1848	1.7899	0.00084894	0.015391	#N/A
Traes_4DL_0D686202A	86.8031	25.11	1.7895	6.5339e-06	0.00024061	hypothetical protein TRIUR3_06227 [Triticum urartu]
Novel03906	695.083	201.1	1.7893	9.9732e-09	6.6425e-07	predicted protein [Hordeum vulgare subsp. vulgare]
Novel04820	58.9034	17.1093	1.7836	2.2601e-05	0.00071417	hypothetical protein F775_30634 [Aegilops tauschii]
Traes_1BL_6B21370DA	93.9186	27.3097	1.782	1.8017e-07	9.4422e-06	PREDICTED: eukaryotic peptide chain release factor subunit 1-2-like [Brachypodium distachyon]>gi|721638736|ref|XP_010231473.1| PREDICTED: eukaryotic peptide chain release factor subunit 1-2-like [Brachypodium distachyon]
Traes_6AS_9557563D1	400.165	116.46	1.7808	1.7591e-18	4.2124e-16	Putative lipoxygenase 3 [Aegilops tauschii]
Traes_2DL_CB03F0D2A	28.9633	8.44438	1.7782	0.0035187	0.048558	unnamed protein product [Triticum aestivum]
Traes_2BL_3438909F8	2544.45	743.254	1.7754	4.1652e-16	7.7901e-14	hypothetical protein TRIUR3_30783 [Triticum urartu]
Traes_4AL_244DC5DFD	181.411	53.0759	1.7731	2.5009e-11	2.5239e-09	predicted protein [Hordeum vulgare subsp. vulgare]
Traes_5BS_D47AE343D	85.3885	24.9997	1.7721	1.4698e-06	6.3394e-05	predicted protein [Hordeum vulgare subsp. vulgare]
Traes_5DS_BD2AFF47A	83.8004	24.5667	1.7703	6.8655e-07	3.1725e-05	predicted protein [Hordeum vulgare subsp. vulgare]>gi|326508939|dbj|BAJ86862.1| predicted protein [Hordeum vulgare subsp. vulgare]
Novel04720	76.2196	22.3696	1.7686	0.00032814	0.0070417	hypothetical protein F775_19048 [Aegilops tauschii]
Novel06065	30.2595	8.88273	1.7683	0.0028958	0.04157	hypothetical protein TRIUR3_30707 [Triticum urartu]
Traes_7DS_3A44BE7A3	31.2956	9.21084	1.7646	0.0024459	0.036194	predicted protein [Hordeum vulgare subsp. vulgare]>gi|326528715|dbj|BAJ97379.1| predicted protein [Hordeum vulgare subsp. vulgare]
Traes_2DS_4A864BFA4	493.951	145.402	1.7643	2.5022e-16	4.8325e-14	Glutamyl-tRNA(Gln) amidotransferase subunit A [Aegilops tauschii]
Novel06546	94.0371	27.7428	1.7611	3.3669e-05	0.0010108	Polyamine oxidase [Aegilops tauschii]
Traes_7AS_631A20A84	65.7906	19.4113	1.761	1.1219e-05	0.00038505	Protein SRG1 [Aegilops tauschii]
Traes_4BL_D1AA966DE	138.185	40.8962	1.7566	6.7119e-09	4.5959e-07	PREDICTED: sucrose synthase 4 [Brachypodium distachyon]
Traes_4BL_A8C41D268	44.4355	13.1614	1.7554	0.00020461	0.0047768	predicted protein [Hordeum vulgare subsp. vulgare]
Traes_4DL_5A130B210	115.447	34.2105	1.7547	5.5699e-08	3.2614e-06	PREDICTED: uric acid degradation bifunctional protein TTL-like [Oryza brachyantha]
Novel02065	29.9719	8.88273	1.7545	0.0034234	0.047472	Wee1-like protein kinase [Aegilops tauschii]
TRAES3BF280700010CFD_g	32.5644	9.65186	1.7544	0.0016229	0.026109	predicted protein [Hordeum vulgare subsp. vulgare]
Traes_6BS_A679AA5FF	3030.15	898.937	1.7531	2.0757e-10	1.8046e-08	hypothetical protein F775_27400 [Aegilops tauschii]
Novel02939	78.6979	23.3565	1.7525	0.00028809	0.0063179	#N/A
Traes_4BL_ED7853AD9	40.2593	11.9539	1.7518	0.00058795	0.011395	predicted protein [Hordeum vulgare subsp. vulgare]
Traes_7BL_0E93FBCFF	4002.6	1190.99	1.7488	2.7924e-12	3.2449e-10	predicted protein [Hordeum vulgare subsp. vulgare]>gi|326533922|dbj|BAJ93734.1| predicted protein [Hordeum vulgare subsp. vulgare]
Traes_4AS_254B6D654	13934.2	4150.47	1.7473	1.2541e-13	1.7434e-11	phosphoenolpyruvate carboxykinase [Zoysia japonica]
Novel02270	114.324	34.1029	1.7452	6.2343e-08	3.6299e-06	L-Ala-D/L-Glu epimerase [Triticum urartu]
Traes_4AS_EF48BBCCF	726.188	216.892	1.7434	4.8962e-23	1.9598e-20	PREDICTED: sucrose synthase 4 [Brachypodium distachyon]
Traes_6DS_DBB150A6A	35.5903	10.6388	1.7421	0.0010754	0.018789	polyphenol oxidase [Triticum aestivum]
Traes_2BS_D04573493	232.419	69.5263	1.7411	4.976e-13	6.4118e-11	Formin-like protein 11 [Aegilops tauschii]
Traes_2AL_BFB0C6D4C	205.551	61.6252	1.7379	9.7229e-07	4.3451e-05	predicted protein [Hordeum vulgare subsp. vulgare]
Traes_3AS_FC81ABB98	272.336	81.6927	1.7371	5.8912e-14	8.5483e-12	Nuclease S1 [Aegilops tauschii]
Traes_2AS_E32866864	802.141	241.057	1.7345	6.8316e-09	4.6664e-07	putative 5'-adenylylsulfate reductase 1, chloroplastic [Triticum urartu]
Traes_3B_BA15EB5E9	41631	12513.7	1.7341	4.0975e-16	7.6809e-14	predicted protein [Hordeum vulgare subsp. vulgare]
TRAES3BF073700040CFD_g	113.056	33.998	1.7335	4.5593e-08	2.7002e-06	unnamed protein product [Triticum aestivum]
Traes_1AL_979039A13	84.4116	25.5456	1.7244	0.00037412	0.0078395	seven trans-membrane protein [Triticum aestivum]
Traes_2DS_EA6FD3E36	67.3787	20.3956	1.724	2.3188e-05	0.00072858	Glycogenin-2 [Aegilops tauschii]
Traes_7AS_2AFC04957	52.7966	16.0067	1.7218	0.00023199	0.005301	Phosphoserine phosphatase, chloroplastic [Triticum urartu]
Traes_2AL_A634C94CA	68.2414	20.721	1.7196	2.7742e-05	0.00085544	Subtilisin-like protease SDD1 [Triticum urartu]
Traes_6AS_013DBE630	334.493	101.981	1.7137	1.4024e-15	2.436e-13	PREDICTED: nuclear ribonuclease Z [Brachypodium distachyon]
Traes_4AL_47F0C2746	66.8585	20.3929	1.713	3.2708e-05	0.00098869	predicted protein, partial [Hordeum vulgare subsp. vulgare]
Novel01613	70.6647	21.6084	1.7094	0.0011435	0.019692	hypothetical protein F775_19521 [Aegilops tauschii]
Novel05644	81.614	25.005	1.7066	2.6145e-06	0.00010629	#N/A
Traes_7BS_B2B2B5D1A	54.3804	16.6682	1.706	0.0001197	0.0030136	PREDICTED: aconitate hydratase 1 [Tarenaya hassleriana]
Novel00558	37.4935	11.5129	1.7034	0.0016763	0.026802	#N/A
Traes_1AL_1B67D1299	92.7091	28.5146	1.701	7.0989e-07	3.2586e-05	hypothetical protein TRIUR3_26517 [Triticum urartu]
Traes_5DL_92E11180F	89.939	27.7481	1.6966	6.5436e-07	3.0441e-05	PREDICTED: LOW QUALITY PROTEIN: F-box/LRR-repeat protein 3 [Brachypodium distachyon]
Traes_2BL_D33C17020	227.526	70.3977	1.6924	3.2748e-07	1.6375e-05	#N/A
Traes_3AL_2240B0C5F	46.7722	14.4765	1.6919	0.00030861	0.0066954	F-box protein SKP2A [Triticum urartu]
Novel02272	317.602	98.794	1.6847	1.3242e-14	2.0623e-12	hypothetical protein TRIUR3_12643 [Triticum urartu]
Traes_2BL_6CF556D33	704.924	219.637	1.6823	1.5314e-21	5.3088e-19	hypothetical protein F775_26831 [Aegilops tauschii]
Traes_2AS_36F44A53A	778.244	243.021	1.6791	2.2999e-15	3.8809e-13	putative 5'-adenylylsulfate reductase 1, chloroplastic [Triticum urartu]
Traes_3B_597AD2CBA	235.015	73.9072	1.669	4.8901e-12	5.4975e-10	Os01g0823100 [Oryza sativa Japonica Group]>gi|115502192|sp|Q40636.2|EXPA2_ORYSJ RecName: Full=Expansin-A2; AltName: Full=Alpha-expansin-2; AltName: Full=OsEXP2; AltName: Full=OsEXPA2; AltName: Full=OsaEXPa1.23; AltName: Full=RiExB; AltName: Full=RiExC; Flags: Precursor>gi|16517027|gb|AAL24480.1|AF394544_1 alpha-expansin OsEXPA2 [Oryza sativa]>gi|19571078|dbj|BAB86504.1| expansin Os-EXPA2 [Oryza s…
Novel01046	150.604	47.3746	1.6686	2.8457e-09	2.0865e-07	Endonuclease III-like protein 1 [Aegilops tauschii]
Novel01356	76.484	24.1256	1.6646	9.3167e-06	0.00032778	#N/A
Novel07453	32.5644	10.3081	1.6595	0.003164	0.044652	unnamed protein product [Triticum aestivum]
Traes_4DS_1765AEDD4	95.881	30.3729	1.6585	8.4545e-06	0.00030064	predicted protein [Hordeum vulgare subsp. vulgare]
Traes_3B_189FA2C94	584.584	185.233	1.6581	8.9259e-13	1.1022e-10	Protein TRANSPARENT TESTA 12 [Triticum urartu]
Traes_4BL_9F2B03853	606.29	192.47	1.6554	3.5453e-08	2.1499e-06	AMP-binding protein [Zea mays]
Traes_7DL_AAD0A273B1	50.0308	15.9018	1.6536	0.0025194	0.037098	predicted protein [Hordeum vulgare subsp. vulgare]>gi|326504786|dbj|BAK06684.1| predicted protein [Hordeum vulgare subsp. vulgare]>gi|326530276|dbj|BAJ97564.1| predicted protein [Hordeum vulgare subsp. vulgare]>gi|326533990|dbj|BAJ93768.1| predicted protein [Hordeum vulgare subsp. vulgare]
Traes_2BL_B69300543	222.474	70.7231	1.6534	1.7649e-11	1.8348e-09	predicted protein [Hordeum vulgare subsp. vulgare]
Traes_2DS_BDAD5BEBF	91.0386	28.9476	1.653	3.0572e-06	0.00012119	Glutamyl-tRNA(Gln) amidotransferase subunit A [Aegilops tauschii]
Traes_3AL_ADAE3ECF2	54.0928	17.2142	1.6518	0.00025444	0.0057271	hypothetical protein TRIUR3_03275 [Triticum urartu]
Traes_1DS_A1AC86B82	414.122	132.246	1.6468	2.2974e-16	4.4473e-14	predicted protein [Hordeum vulgare subsp. vulgare]
Traes_4BL_CF12F5942	60.3731	19.2957	1.6456	0.00012234	0.0030717	putative 2-oxoglutarate/Fe(II)-dependent dioxygenase [Triticum urartu]
Traes_2BL_DA615F345	2423.5	775.036	1.6448	1.7154e-16	3.36e-14	PREDICTED: probable polyamine oxidase 2 [Brachypodium distachyon]
TRAES3BF082300030CFD_g	1242.6	397.744	1.6434	2.4269e-17	5.25e-15	unnamed protein product [Triticum aestivum]
Traes_1BL_A4F8B229A	16932.6	5426.85	1.6416	1.8819e-13	2.5688e-11	Ribonuclease 1 [Triticum urartu]
TRAES3BF104600050CFD_g	37.2334	11.9512	1.6394	0.0022897	0.034418	hypothetical protein F775_28466 [Aegilops tauschii]
Novel09854	171.01	54.9422	1.6381	8.4345e-10	6.7651e-08	Dehydrin DHN3 [Triticum urartu]
Novel09607	75.211	24.2332	1.634	0.00084381	0.015308	hypothetical protein TRIUR3_11659 [Triticum urartu]
Traes_2AL_B2B927C24	48.3285	15.5737	1.6338	0.00034106	0.0072638	Histidine kinase 5 [Triticum urartu]
Traes_3DS_0166803C6	1089.28	351.773	1.6307	7.9487e-24	3.4123e-21	unnamed protein product [Triticum aestivum]
Traes_5AL_689B42D62	62.1303	20.0675	1.6304	6.4364e-05	0.0017571	Putative transporter [Aegilops tauschii]
Traes_5BL_CA43D0E3B	96.3102	31.1474	1.6286	9.076e-07	4.1001e-05	PREDICTED: LOW QUALITY PROTEIN: F-box/LRR-repeat protein 3 [Brachypodium distachyon]
Traes_2DS_3FDB0BB63	137.318	44.4163	1.6284	1.4102e-08	9.1356e-07	5'-adenylylsulfate reductase 3, chloroplastic [Aegilops tauschii]
Traes_5AL_B17551C7F	1062.32	344.203	1.6259	1.4246e-23	6.022e-21	hypothetical protein TRIUR3_18987 [Triticum urartu]
Novel07014	36.5397	11.841	1.6257	0.0023933	0.035556	#N/A
Novel02151	44.5815	14.4738	1.623	0.00083313	0.015138	E3 ubiquitin-protein ligase [Aegilops tauschii]
Traes_5BL_908E69C09	39.164	12.7177	1.6227	0.0021307	0.032451	predicted protein [Hordeum vulgare subsp. vulgare]>gi|326506700|dbj|BAJ91391.1| predicted protein [Hordeum vulgare subsp. vulgare]
Traes_5AL_7937B7A31	66.4567	21.6058	1.621	6.646e-05	0.0018072	hypothetical protein TRIUR3_12857 [Triticum urartu]
Traes_1BS_947181DF9	44.4948	14.4765	1.6199	0.00061023	0.011753	defensin [Triticum aestivum]
Traes_1DL_22691613B	435.007	141.78	1.6174	2.7052e-16	5.1764e-14	predicted protein [Hordeum vulgare subsp. vulgare]
Traes_2BS_1FC49D5E5	140.923	45.9466	1.6169	2.5718e-08	1.5937e-06	predicted protein [Hordeum vulgare subsp. vulgare]>gi|326516818|dbj|BAJ96401.1| predicted protein [Hordeum vulgare subsp. vulgare]>gi|326528963|dbj|BAJ97503.1| predicted protein [Hordeum vulgare subsp. vulgare]
Traes_5DL_98AA0CF23	268.265	87.4989	1.6163	1.9381e-12	2.2874e-10	unnamed protein product [Triticum aestivum]
Novel04227	495.421	161.85	1.614	6.2346e-15	1.0069e-12	hypothetical protein F775_32312 [Aegilops tauschii]
Traes_1DL_27447A67F	522.409	170.741	1.6134	3.7883e-18	8.8168e-16	hypothetical protein F775_27955 [Aegilops tauschii]
Traes_1BL_A3BAAF327	296.082	96.836	1.6124	4.9054e-12	5.5072e-10	predicted protein [Hordeum vulgare subsp. vulgare]>gi|326508412|dbj|BAJ99473.1| predicted protein [Hordeum vulgare subsp. vulgare]
Traes_4AS_E4D61C2E6	81.4406	26.6455	1.6119	1.1145e-05	0.00038283	predicted protein [Hordeum vulgare subsp. vulgare]
Traes_2BS_8B386EA34	97.524	31.9085	1.6118	5.1147e-05	0.0014473	Flavonol 4'-sulfotransferase [Aegilops tauschii]
Novel03961	293.458	96.0642	1.6111	2.5245e-13	3.3682e-11	Os12g0230600 [Oryza sativa Japonica Group]>gi|77553516|gb|ABA96312.1| expressed protein [Oryza sativa Japonica Group]>gi|113648951|dbj|BAF29463.1| Os12g0230600 [Oryza sativa Japonica Group]>gi|215704198|dbj|BAG93038.1| unnamed protein product [Oryza sativa Japonica Group]
Novel02920	128.583	42.1063	1.6106	6.7809e-08	3.9234e-06	#N/A
TRAES3BF011700080CFD_g	183.456	60.3128	1.6049	5.958e-10	4.8827e-08	unnamed protein product [Triticum aestivum]
Traes_1BS_F9B6B9C50	300.081	98.6864	1.6044	3.236e-13	4.2765e-11	predicted protein, partial [Hordeum vulgare subsp. vulgare]
Traes_1DL_068407298	44.6407	14.6916	1.6034	0.0012684	0.021482	hypothetical protein OsI_34504 [Oryza sativa Indica Group]
Novel08139	221.789	73.0358	1.6025	3.7817e-10	3.1682e-08	#N/A
Novel05297	102.212	33.6646	1.6023	0.0010499	0.018406	hypothetical protein TRIUR3_06093 [Triticum urartu]
Novel05128	52.9108	17.4347	1.6016	0.00034703	0.0073612	PREDICTED: phosphoenolpyruvate carboxylase 1-like [Oryza brachyantha]
Traes_4DL_F1A5736A0	170.521	56.2546	1.5999	2.3231e-08	1.4494e-06	hypothetical protein F775_31617 [Aegilops tauschii]
Traes_5DL_8EA48184B	45.1884	14.9175	1.5989	0.0017185	0.02735	hypothetical protein F775_18275 [Aegilops tauschii]
Traes_4AL_BE405B578	54.7229	18.0962	1.5965	0.00035746	0.0075437	Calcium-activated outward-rectifying potassium channel 1 [Triticum urartu]
TRAES3BF069100050CFD_g	2958.19	982.641	1.59	1.2281e-28	7.2163e-26	unnamed protein product [Triticum aestivum]
Traes_1BL_82AAF9AC3	89.7381	29.8243	1.5892	5.4757e-06	0.00020427	predicted protein, partial [Hordeum vulgare subsp. vulgare]
Traes_7DS_667DB1180	51.0944	16.9963	1.5879	0.00042644	0.0087434	predicted protein [Hordeum vulgare subsp. vulgare]>gi|326495846|dbj|BAJ90545.1| predicted protein [Hordeum vulgare subsp. vulgare]>gi|326506164|dbj|BAJ86400.1| predicted protein [Hordeum vulgare subsp. vulgare]>gi|326531734|dbj|BAJ97871.1| predicted protein [Hordeum vulgare subsp. vulgare]
Traes_4AS_068F25CBE	6787.84	2259.12	1.5872	1.5882e-11	1.6636e-09	predicted protein [Hordeum vulgare subsp. vulgare]
Traes_7DL_98E97291B	227.001	75.7682	1.583	7.0669e-11	6.6161e-09	Cytokinin-N-glucosyltransferase 2 [Aegilops tauschii]
Traes_7DL_E83413755	584.748	195.506	1.5806	6.5347e-18	1.4713e-15	PREDICTED: uncharacterized protein LOC100842871 [Brachypodium distachyon]
TRAES3BF036000100CFD_g	443.747	148.379	1.5804	2.5476e-15	4.2901e-13	unnamed protein product [Triticum aestivum]
Traes_1DL_36CEA53FD	265.882	88.9323	1.58	7.2058e-10	5.8247e-08	hypothetical protein F775_00847 [Aegilops tauschii]
Traes_2BL_0D4EA8B58	101.96	34.1029	1.58	1.8376e-06	7.7169e-05	12-oxophytodienoate reductase 2 [Triticum urartu]
Traes_6AS_4C413AC53	3225.04	1078.76	1.5799	4.1679e-07	2.0325e-05	hypothetical protein TRIUR3_34200 [Triticum urartu]
Traes_7BL_75C016CF7	188.157	62.9429	1.5798	1.0047e-09	7.9133e-08	predicted protein [Hordeum vulgare subsp. vulgare]
Traes_2AL_660616C44	139.915	46.818	1.5794	8.9207e-08	5.0417e-06	Myb-like protein G [Aegilops tauschii]
Traes_4DL_F8CEC5A40	379.787	127.085	1.5794	9.7412e-15	1.5403e-12	hypothetical protein OsI_10669 [Oryza sativa Indica Group]
TRAES3BF028300010CFD_g	822.073	275.11	1.5793	2.7352e-20	8.1519e-18	unnamed protein product [Triticum aestivum]
Traes_2DL_A2058389C	77.2643	25.8817	1.5779	0.00022725	0.005207	(Protein-PII) uridylyltransferase [Aegilops tauschii]
Traes_2BS_EAFFC0BF0	48.4152	16.2299	1.5768	0.00061301	0.011793	Putative UDP-glucosyltransferase [Aegilops tauschii]
Novel04855	61.0942	20.5032	1.5752	0.00017522	0.0041661	hypothetical protein TRIUR3_01822 [Triticum urartu]
Novel05242	844.678	283.573	1.5747	5.8427e-10	4.8015e-08	hypothetical protein TRIUR3_07249 [Triticum urartu]
Traes_3DL_8C6D663C5	209.617	70.6235	1.5695	9.2854e-11	8.4915e-09	Putative protein phosphatase 2C 50 [Aegilops tauschii]
Traes_3DL_2402B940F	70.487	23.7975	1.5665	3.3178e-05	0.0010003	PREDICTED: farnesyl pyrophosphate synthase-like isoform X1 [Brachypodium distachyon]
Novel04441	52.2764	17.6552	1.5661	0.00040352	0.0083541	hypothetical protein F775_27940 [Aegilops tauschii]
Traes_2DL_5FFD17526	570.75	193.328	1.5618	1.2798e-17	2.8051e-15	predicted protein [Hordeum vulgare subsp. vulgare]>gi|326526109|dbj|BAJ93231.1| predicted protein [Hordeum vulgare subsp. vulgare]
Novel06748	42.3908	14.3635	1.5613	0.0015967	0.025743	predicted protein [Hordeum vulgare subsp. vulgare]
Traes_2BL_CB8B0EC34	188.563	63.9299	1.5605	2.1107e-06	8.7527e-05	hypothetical protein TRIUR3_22156 [Triticum urartu]
Novel07018	73.7182	24.9997	1.5601	5.1328e-05	0.0014514	#N/A
Novel09476	60.113	20.3983	1.5592	0.00011737	0.0029642	#N/A
Novel04797	63.5999	21.6031	1.5578	9.2614e-05	0.0024123	#N/A
Traes_7AS_996628671	100.317	34.1029	1.5566	2.7803e-06	0.00011204	hypothetical protein F775_06447 [Aegilops tauschii]
Traes_2DS_DE2E9E2D5	773.535	263.153	1.5556	2.2397e-19	5.9099e-17	hypothetical protein F775_13634 [Aegilops tauschii]
Traes_1AL_99E2A853D	145.789	49.666	1.5536	7.4618e-08	4.3023e-06	predicted protein [Hordeum vulgare subsp. vulgare]
Novel08424	119.742	40.7966	1.5534	3.1358e-07	1.5765e-05	hypothetical protein TRIUR3_01698 [Triticum urartu]
Traes_5DL_9608198EC	85.2151	29.0605	1.552	9.91e-06	0.00034601	Dihydroflavonol-4-reductase [Aegilops tauschii]
Traes_3DL_A96DF70FE	264.664	90.3603	1.5504	6.2012e-12	6.8414e-10	Alcohol dehydrogenase (NADP+) A [Aegilops tauschii]
Traes_2DS_46D766017	402.711	137.627	1.549	5.1185e-12	5.7155e-10	APS reductase [Triticum turgidum subsp. durum]
Traes_6DL_134445958	1356.79	463.852	1.5485	1.6792e-23	6.9915e-21	cold-specific protein [Triticum aestivum]
Traes_6BS_A7E8FB1CF	299.218	102.303	1.5483	2.0204e-12	2.3694e-10	predicted protein [Hordeum vulgare subsp. vulgare]>gi|326497231|dbj|BAK02200.1| predicted protein [Hordeum vulgare subsp. vulgare]>gi|326530882|dbj|BAK01239.1| predicted protein [Hordeum vulgare subsp. vulgare]
Traes_1AL_E1701918C	98.355	33.6646	1.5468	2.9569e-06	0.00011779	PREDICTED: serine/threonine-protein kinase SAPK3-like [Brachypodium distachyon]>gi|764696282|gb|AJR27159.1| SAPK3 [Brachypodium distachyon]
Traes_1AL_03D760545	97.5515	33.4494	1.5442	2.871e-06	0.00011496	O-methyltransferase ZRP4 [Triticum urartu]
Traes_4DS_374DADA2A	885.975	304.173	1.5424	2.1835e-20	6.5786e-18	predicted protein [Hordeum vulgare subsp. vulgare]>gi|388596096|emb|CCI51006.1| amino acid permease [Hordeum vulgare subsp. vulgare]
Novel06921	72.1893	24.7845	1.5423	4.0618e-05	0.0011892	#N/A
Traes_3AS_989FF6506	93.2018	32.0187	1.5414	0.00080357	0.01472	Non-specific lipid-transfer protein 4.1 [Triticum urartu]
Traes_5AL_410996054	120.089	41.3398	1.5385	1.6898e-06	7.1614e-05	Anthocyanin regulatory Lc protein [Aegilops tauschii]
Traes_5BL_6E095245A	415.158	143.097	1.5367	1.2658e-14	1.9789e-12	predicted protein [Hordeum vulgare subsp. vulgare]>gi|326527709|dbj|BAK08129.1| predicted protein [Hordeum vulgare subsp. vulgare]
Traes_3DL_2B0CC0C15	135.593	46.8313	1.5337	1.1574e-05	0.00039592	hypothetical protein TRIUR3_20661 [Triticum urartu]
Traes_1DS_AD06EA5E4	58.415	20.1778	1.5336	0.0002435	0.0055228	predicted protein, partial [Hordeum vulgare subsp. vulgare]
TRAES3BF036000120CFD_g	38.9631	13.4895	1.5303	0.0023682	0.035284	unnamed protein product [Triticum aestivum]
Traes_2DL_652675A4A	62.9973	21.8209	1.5296	0.00018197	0.0043044	Sugar phosphate exchanger 2 [Aegilops tauschii]
Traes_2BS_BC7099C57	262.67	91.0138	1.5291	1.2042e-11	1.2874e-09	Glycogenin-2 [Aegilops tauschii]
Traes_4DL_A496F2F88	115.68	40.1324	1.5273	2.3114e-05	0.00072679	hypothetical protein F775_02232 [Aegilops tauschii]
TRAES3BF031200020CFD_g	49.3054	17.1066	1.5272	0.00060105	0.011608	unnamed protein product [Triticum aestivum]
Traes_6BL_CB82A5A65	1231.67	428.558	1.523	2.8741e-06	0.00011496	PREDICTED: probable protein phosphatase 2C 27 [Brachypodium distachyon]
Traes_2AS_61CA61AD3	9684.26	3377.08	1.5199	3.7389e-09	2.6659e-07	tissue-ubiquitous beta-amylase 2 [Hordeum vulgare subsp. vulgare]
Novel01635	48.3834	16.8834	1.5189	0.0012868	0.021753	hypothetical protein SORBIDRAFT_02g029950 [Sorghum bicolor]>gi|241923901|gb|EER97045.1| hypothetical protein SORBIDRAFT_02g029950 [Sorghum bicolor]
Traes_2DL_65376FE69	3729.19	1302.16	1.518	4.7214e-13	6.0932e-11	hypothetical protein TRIUR3_30783 [Triticum urartu]
Novel10105	57.7806	20.1778	1.5178	0.00028453	0.0062548	predicted protein [Hordeum vulgare subsp. vulgare]
Novel10552	66.5434	23.2463	1.5173	0.00015842	0.0038112	hypothetical protein TRIUR3_14455 [Triticum urartu]
Traes_3AS_8FA8B828E	45.1884	15.7889	1.517	0.00182	0.028712	hypothetical protein TRIUR3_24841 [Triticum urartu]
Traes_1BL_8A51D18B3	46.0511	16.1196	1.5144	0.0011688	0.020066	Zinc finger CCCH domain-containing protein 44 [Aegilops tauschii]
Traes_1DL_4B7506819	56.311	19.7367	1.5125	0.0004518	0.0091591	Putative apospory-associated protein C [Aegilops tauschii]
Traes_2BS_DDCEEE1DE	778.268	273.611	1.5081	3.3328e-19	8.6291e-17	putative 5'-adenylylsulfate reductase 1, chloroplastic [Triticum urartu]
TRAES3BF058100080CFD_g	279.1	98.1511	1.5077	5.0553e-12	5.6525e-10	unnamed protein product [Triticum aestivum]
Traes_5BL_4BED1CA17	204.515	71.9333	1.5075	8.3379e-08	4.7479e-06	Chain A, Structure Of Vp14 In Complex With Oxygen
Traes_7DL_5650FC1AD	135.096	47.7027	1.5018	1.3618e-07	7.3985e-06	predicted protein [Hordeum vulgare subsp. vulgare]
Traes_4BL_B288394D4	77.6068	27.5196	1.4957	6.5328e-05	0.0017811	Heat shock cognate 70 kDa protein [Triticum urartu]
Traes_7AS_C2A2CFC22	212.305	75.3352	1.4947	8.9937e-10	7.1927e-08	predicted protein, partial [Hordeum vulgare subsp. vulgare]
Traes_2AL_219852336	225.504	80.0442	1.4943	6.568e-10	5.3352e-08	hypothetical protein F775_13609 [Aegilops tauschii]
Traes_7DS_E788EA913	51.8429	18.4243	1.4925	0.00053073	0.010455	hypothetical protein TRIUR3_35358 [Triticum urartu]
Traes_1BL_D20749C1D	80.1126	28.5066	1.4907	4.7032e-05	0.0013498	PREDICTED: serine/threonine-protein kinase SAPK3-like [Brachypodium distachyon]>gi|764696282|gb|AJR27159.1| SAPK3 [Brachypodium distachyon]
Novel04132	77.9262	27.7481	1.4897	4.3961e-05	0.001274	#N/A
Traes_5DS_753BB6013	69.5969	24.7845	1.4896	9.5074e-05	0.0024678	predicted protein [Hordeum vulgare subsp. vulgare]
Traes_2AL_5D3D93074	44.554	15.9018	1.4864	0.0016045	0.025853	predicted protein [Hordeum vulgare subsp. vulgare]>gi|326495390|dbj|BAJ85791.1| predicted protein [Hordeum vulgare subsp. vulgare]>gi|326497211|dbj|BAK02190.1| predicted protein [Hordeum vulgare subsp. vulgare]
Traes_2BL_6C005030A	132.192	47.3613	1.4809	0.00057351	0.011152	predicted protein [Hordeum vulgare subsp. vulgare]
Traes_4AS_637D98EC4	101.299	36.2947	1.4808	7.852e-06	0.00028224	hypothetical protein TRIUR3_26835 [Triticum urartu]
Traes_6AS_DE31C9DA8	167.148	59.9873	1.4784	2.1514e-08	1.3514e-06	predicted protein [Hordeum vulgare subsp. vulgare]
Traes_4DL_B3E978E9F	1038.41	372.825	1.4778	6.5783e-20	1.8602e-17	AOS [Triticum aestivum]
Novel03389	284.467	102.201	1.4768	2.1964e-11	2.2384e-09	#N/A
Novel08184	86.9173	31.2496	1.4758	3.2172e-05	0.00097425	hypothetical protein TRIUR3_01698 [Triticum urartu]
Traes_1AL_F2EADBDA7	82.335	29.6064	1.4756	4.2249e-05	0.0012317	PREDICTED: MATE efflux family protein 6-like [Brachypodium distachyon]
Traes_2DL_CF8D26731	201.064	72.4872	1.4719	2.0663e-09	1.5479e-07	Serine carboxypeptidase-like 19 [Aegilops tauschii]
Traes_7DS_572670083	48.5886	17.545	1.4696	0.0013438	0.022475	Protein SRG1 [Aegilops tauschii]
Traes_2AS_942884399	1804.29	651.611	1.4693	1.3316e-21	4.6748e-19	predicted protein [Hordeum vulgare subsp. vulgare]
Traes_5DL_514F6294B	65.2704	23.577	1.469	0.0001459	0.0035638	Phytoene synthase, chloroplastic [Aegilops tauschii]
Traes_5AL_8859CF75B	96.5111	34.8694	1.4687	1.0304e-05	0.00035797	PREDICTED: LOW QUALITY PROTEIN: F-box/LRR-repeat protein 3 [Brachypodium distachyon]
Novel02119	81.9015	29.6064	1.468	4.2946e-05	0.0012494	hypothetical protein OsJ_22054 [Oryza sativa Japonica Group]
TRAES3BF114600060CFD_g	66.1374	23.9078	1.468	0.00013866	0.0034171	unnamed protein product [Triticum aestivum]
Traes_5BL_F274E082E	85.1876	30.8139	1.4671	2.9913e-05	0.00091455	predicted protein [Hordeum vulgare subsp. vulgare]
Traes_2BL_F93E1C539	1017.36	368.14	1.4665	3.1624e-20	9.3914e-18	predicted protein, partial [Hordeum vulgare subsp. vulgare]
Traes_7DS_1ED1DCC4C	44.554	16.1223	1.4665	0.0015882	0.025626	hypothetical protein TRIUR3_21828 [Triticum urartu]
Traes_3DS_D46F862DD	39.3923	14.2559	1.4663	0.0026877	0.039033	unnamed protein product [Triticum aestivum]
Traes_7BL_84073EDBB	125.219	45.398	1.4637	7.9671e-06	0.00028564	putative aminotransferase y4uB [Triticum urartu]
Traes_1AL_00E379EFF	18809.8	6825.26	1.4625	1.3088e-28	7.6364e-26	PREDICTED: phosphoethanolamine N-methyltransferase 1-like [Oryza brachyantha]
Traes_3AL_0A7CF05D0	167.692	60.8561	1.4623	4.2209e-08	2.5196e-06	Polygalacturonase [Aegilops tauschii]
TRAES3BF084900030CFD_g	14116.7	5124.24	1.462	8.9727e-05	0.0023504	unnamed protein product [Triticum aestivum]
Traes_7AL_5262BD5AE	631.612	229.281	1.4619	2.7635e-16	5.2758e-14	phytoene synthase 7D [Triticum aestivum]
Novel03860	58.5566	21.2697	1.461	0.00052873	0.01042	#N/A
Novel00519	56.1376	20.3956	1.4607	0.00057838	0.011236	hypothetical protein F775_01840 [Aegilops tauschii]
Traes_4BL_667998E6F	73.6315	26.7558	1.4605	0.00010563	0.0027038	Glutamate decarboxylase 1 [Triticum urartu]
Novel00363	146.652	53.2937	1.4604	1.2076e-07	6.6347e-06	Lecithin-cholesterol acyltransferase-like 1 [Triticum urartu]
Traes_3DS_86695DFA9	178.267	64.8093	1.4598	1.2212e-08	7.9984e-07	unnamed protein product [Triticum aestivum]
Traes_1BS_8C1DB9CF91	5601.21	2036.58	1.4596	2.2249e-14	3.3396e-12	lipid transfer protein [Triticum aestivum]>gi|94315725|gb|ABF14725.1| non-specific lipid transfer protein 1 precursor [Triticum aestivum]
Traes_3AS_8FD53F26F	389.02	141.468	1.4594	1.7839e-13	2.447e-11	unnamed protein product [Triticum aestivum]
Traes_1AL_F18EC96DF	133.571	48.6897	1.4559	3.7982e-07	1.871e-05	Common plant regulatory factor 1 [Aegilops tauschii]
Traes_4BL_840A609C1	3275.91	1194.57	1.4554	1.7262e-10	1.5199e-08	Putative inactive purple acid phosphatase 27 [Aegilops tauschii]
Traes_5BL_15CFCBB43	47.5207	17.3298	1.4553	0.0009284	0.016617	hypothetical protein F775_21271 [Aegilops tauschii]
Traes_5DS_871545FA1	88.9938	32.4571	1.4552	0.00044879	0.009116	hypothetical protein F775_27883 [Aegilops tauschii]
Traes_5BL_175E0D966	78.3871	28.6221	1.4535	6.0768e-05	0.0016777	predicted protein [Hordeum vulgare subsp. vulgare]
Traes_5DL_39AE10F93	63.6042	23.2463	1.4521	0.00079637	0.014617	hypothetical protein TRIUR3_33617 [Triticum urartu]
Traes_5BL_6DAC11BA3	1153.28	421.722	1.4514	4.0546e-20	1.1829e-17	hypothetical protein EMIHUDRAFT_467327 [Emiliania huxleyi CCMP1516]>gi|485641707|gb|EOD35840.1| hypothetical protein EMIHUDRAFT_467327 [Emiliania huxleyi CCMP1516]
Novel01649	193.2	70.7364	1.4496	5.0009e-09	3.5025e-07	#N/A
Novel06871	214.012	78.4143	1.4485	0.0006183	0.011886	Nucleoside-triphosphatase [Aegilops tauschii]
Traes_4AS_CE4C6A8A2	204.515	75.0124	1.447	1.6775e-06	7.1164e-05	PREDICTED: LOW QUALITY PROTEIN: sulfate transporter 1.2-like [Brachypodium distachyon]
Traes_7AS_34AF6845D1	309.313	113.486	1.4466	2.4466e-06	0.00010016	hypothetical protein F775_02714 [Aegilops tauschii]
Traes_7DL_3EEE3944F	2277.63	836.333	1.4454	2.1629e-09	1.6116e-07	predicted protein [Hordeum vulgare subsp. vulgare]>gi|326533922|dbj|BAJ93734.1| predicted protein [Hordeum vulgare subsp. vulgare]
Traes_5BS_18073889F	923.321	339.693	1.4426	4.5339e-10	3.7792e-08	predicted protein [Hordeum vulgare subsp. vulgare]
Novel07970	161.991	59.6486	1.4414	2.6589e-06	0.00010778	#N/A
Traes_2DL_6CD064E13	120.605	44.4137	1.4412	1.412e-06	6.1092e-05	serine-threonine protein kinase [Triticum aestivum]
Traes_6DS_7C3F1D27B	167.641	61.7461	1.441	0.00065431	0.01246	EF-hand calcium bining protein [Triticum aestivum]
Traes_6AS_D6ABA1D79	148.358	54.7191	1.439	2.3905e-07	1.2264e-05	MADS-box transcription factor TaAGL1 [Triticum aestivum]
Traes_4DS_DD567B06C	54.983	20.2854	1.4385	0.00068948	0.013022	PREDICTED: DNA polymerase kappa [Brachypodium distachyon]
Traes_1BS_5A02E9580	110.258	40.6836	1.4384	3.7385e-06	0.00014495	hypothetical protein TRIUR3_03509 [Triticum urartu]
Novel10402	51.7013	19.0805	1.4381	0.001153	0.019837	hypothetical protein TRIUR3_25394 [Triticum urartu]
Traes_2BL_3C4CBA04A	154.205	56.9162	1.4379	8.9732e-08	5.0645e-06	Sulfotransferase 16 [Aegilops tauschii]
Traes_7DL_BDE14D8F9	1436.5	530.415	1.4374	4.9611e-21	1.581e-18	phytoene synthase 1 [Triticum turgidum subsp. durum]>gi|229368539|gb|ACQ59132.1| phytoene synthase 1 [Triticum monococcum]
Traes_3AS_4DF357170	601.521	222.276	1.4363	7.691e-16	1.3913e-13	predicted protein [Hordeum vulgare subsp. vulgare]
Novel05449	61.9612	22.9182	1.4349	0.00044399	0.0090406	hypothetical protein TRIUR3_25485 [Triticum urartu]
Traes_4AL_4FAED9DB2	73.5448	27.2021	1.4349	0.00022468	0.0051633	hypothetical protein F775_30331 [Aegilops tauschii]
Traes_1BL_9A4950983	90.6326	33.5517	1.4336	3.1414e-05	0.00095323	hypothetical protein SORBIDRAFT_09g020240 [Sorghum bicolor]>gi|241945084|gb|EES18229.1| hypothetical protein SORBIDRAFT_09g020240 [Sorghum bicolor]
Traes_1BL_0C1AA36CC	114.781	42.5447	1.4318	3.3132e-06	0.0001301	hypothetical protein SORBIDRAFT_01g028770 [Sorghum bicolor]>gi|241918771|gb|EER91915.1| hypothetical protein SORBIDRAFT_01g028770 [Sorghum bicolor]
Traes_3AL_A86ACFC84	51.4686	19.0779	1.4318	0.001331	0.02231	hypothetical protein F775_31739 [Aegilops tauschii]
Novel04535	999.564	370.751	1.4308	8.0012e-19	1.9968e-16	hypothetical protein TRIUR3_10863 [Triticum urartu]
Traes_7BS_66163ADFE	470.921	175.452	1.4244	5.6096e-14	8.1683e-12	Os03g0431200 [Oryza sativa Japonica Group]>gi|113548897|dbj|BAF12340.1| Os03g0431200 [Oryza sativa Japonica Group]
Traes_2BS_F89A2D2FC1	71.5	26.6429	1.4242	0.00026269	0.0058776	predicted protein [Hordeum vulgare subsp. vulgare]
Traes_2AL_610660CAA	678.622	253.651	1.4198	1.1852e-15	2.0804e-13	predicted protein, partial [Hordeum vulgare subsp. vulgare]>gi|326523477|dbj|BAJ92909.1| predicted protein, partial [Hordeum vulgare subsp. vulgare]
Traes_5BL_DADEB5D90	484.211	181.379	1.4166	2.9457e-10	2.5058e-08	hypothetical protein F775_00357 [Aegilops tauschii]
Traes_5DL_12517DA71	216.28	81.1494	1.4142	2.9984e-09	2.1946e-07	Sulfate transporter 4.1, chloroplastic [Aegilops tauschii]
Novel03281	298.305	112.068	1.4124	1.844e-06	7.7398e-05	#N/A
Traes_5AL_92651A012	124.867	46.9336	1.4117	1.5717e-06	6.7402e-05	ADP-glucose pyrophosphorylase small subunit [Triticum aestivum]
Novel06261	314.005	118.1	1.4108	3.3198e-11	3.2784e-09	#N/A
Novel04653	68.3873	25.7688	1.4081	0.00029605	0.0064686	#N/A
Traes_2AL_7A16D363B	57.2922	21.6004	1.4073	0.00099793	0.017641	hypothetical protein TRIUR3_06137 [Triticum urartu]
Traes_7BL_F5BD2E464	326.483	123.129	1.4068	5.4359e-11	5.2008e-09	Programmed cell death protein 4 [Triticum urartu]
Traes_2BL_B2B719C14	1485.26	560.454	1.406	1.2758e-08	8.3363e-07	predicted protein [Hordeum vulgare subsp. vulgare]
Traes_6BS_69C33B7B0	651.233	245.855	1.4054	7.2967e-16	1.3229e-13	seven trans-membrane protein [Triticum aestivum]
Novel02734	114.151	43.2009	1.4018	7.8976e-06	0.00028376	predicted protein [Hordeum vulgare subsp. vulgare]>gi|326506810|dbj|BAJ91446.1| predicted protein [Hordeum vulgare subsp. vulgare]
Traes_7DS_4777DB553	106.314	40.2426	1.4015	0.00073724	0.013736	predicted protein [Hordeum vulgare subsp. vulgare]
Novel08581	39.3923	14.9148	1.4012	0.0034432	0.047698	Protein SRG1 [Aegilops tauschii]
Traes_3AL_B6192AB1E	493.281	187.078	1.3988	5.3982e-14	7.9022e-12	unnamed protein product [Triticum aestivum]
Traes_6BL_920CC7E80	92.1932	34.9823	1.398	0.0018513	0.029062	predicted protein [Hordeum vulgare subsp. vulgare]
Novel06205	368.24	140.034	1.3949	4.4581e-12	5.0461e-10	#N/A
Novel01108	148.24	56.4725	1.3923	4.4274e-07	2.1439e-05	hypothetical protein TRIUR3_23939 [Triticum urartu]
Traes_6DL_260FEA8481	288.273	109.863	1.3917	1.8979e-07	9.9023e-06	hypothetical protein F775_28645 [Aegilops tauschii]
TRAES3BF040500030CFD_g	403.069	153.959	1.3885	9.0806e-13	1.1163e-10	unnamed protein product [Triticum aestivum]
Traes_5BL_64852E536	72.0159	27.5196	1.3879	0.0002836	0.0062444	predicted protein [Hordeum vulgare subsp. vulgare]
Traes_2DS_2C9438050	149.792	57.3465	1.3852	4.3077e-07	2.0896e-05	Glycogenin-2 [Aegilops tauschii]
Novel04708	69.2775	26.5353	1.3845	0.00028337	0.0062432	hypothetical protein TRIUR3_20824 [Triticum urartu]
Traes_5DL_B1DDA0330	796.688	305.603	1.3824	4.5108e-16	8.3903e-14	hypothetical protein TRIUR3_18987 [Triticum urartu]
Traes_1AL_2644AE508	895.765	343.754	1.3817	4.103e-17	8.6282e-15	hypothetical protein F775_43984 [Aegilops tauschii]
Traes_2AL_53AA8A76A	492.208	188.939	1.3813	9.5083e-14	1.3444e-11	hypothetical protein F775_07139 [Aegilops tauschii]
Traes_4BS_F66ADAFF1	151.439	58.2206	1.3791	7.4294e-07	3.4009e-05	predicted protein [Hordeum vulgare subsp. vulgare]
Traes_7BS_87F4280FD	108.327	41.6653	1.3785	1.4578e-05	0.00048305	Chain A, Barley Limit Dextrinase In Complex With Beta-Cyclodextrin>gi|320089725|pdb|2Y5E|A Chain A, Barley Limit Dextrinase In Complex With Alpha-Cyclodextrin>gi|400977311|pdb|4AIO|A Chain A, Crystal Structure Of The Starch Debranching Enzyme Barley Limit Dextrinase>gi|799531786|pdb|4CVW|A Chain A, Structure Of The Barley Limit Dextrinase-limit Dextrinase Inhibitor Complex>gi|799531787|pdb|4CVW|B…
Traes_5BS_A8526991C	47.2924	18.2038	1.3774	0.0026034	0.03803	DnaJ homolog subfamily C member 21 [Aegilops tauschii]
Traes_4BS_083437E0B	743.424	286.203	1.3771	0.0013399	0.022428	Stem 28 kDa glycoprotein [Triticum urartu]
Traes_4BL_598C0826B	6314.58	2436.6	1.3738	1.9433e-20	5.8764e-18	Putative inactive purple acid phosphatase 27 [Aegilops tauschii]
Traes_7DL_82722EDAD	91.3811	35.3024	1.3721	7.1972e-05	0.0019355	hypothetical protein F775_44074 [Aegilops tauschii]
Traes_5BL_B7DF43CB8	128.244	49.5637	1.3715	1.7948e-05	0.00058224	predicted protein [Hordeum vulgare subsp. vulgare]
Traes_2BS_96ECE84C2	69.5102	26.8687	1.3713	0.00024516	0.0055498	sucrose synthase [Bambusa oldhamii]
Traes_6DL_D1B5EA05F	83.9463	32.4544	1.3711	0.00010819	0.0027606	Protein ODORANT1 [Triticum urartu]
Traes_7DL_2291E9C59	265.425	102.642	1.3707	0.00053522	0.010528	Putative calcium-binding protein CML21 [Aegilops tauschii]
Traes_7DS_9FEB16F96	88.7569	34.3235	1.3707	4.073e-05	0.001192	predicted protein [Hordeum vulgare subsp. vulgare]>gi|326510955|dbj|BAJ91825.1| predicted protein [Hordeum vulgare subsp. vulgare]
Traes_6BL_A530B5920	143.457	55.4829	1.3705	1.1215e-06	4.9663e-05	bZIP transcription factor B [Triticum aestivum]
Traes_2DL_FE7B99D58	255.079	98.6917	1.3699	0.00027425	0.0060887	Lipoxygenase 1 [Triticum urartu]
Traes_4DL_C2431E155	164.004	63.6045	1.3665	1.7659e-07	9.2777e-06	predicted protein [Hordeum vulgare subsp. vulgare]
Traes_2AS_5860FE0D7	52.8515	20.5059	1.3659	0.0013651	0.022753	predicted protein, partial [Hordeum vulgare subsp. vulgare]
Novel04022	432.172	167.774	1.3651	0.00015585	0.0037625	predicted protein [Hordeum vulgare subsp. vulgare]>gi|326506810|dbj|BAJ91446.1| predicted protein [Hordeum vulgare subsp. vulgare]
Traes_4BL_99574CDAC	6368.32	2472.57	1.3649	1.5929e-14	2.4486e-12	putative inactive purple acid phosphatase 27 [Triticum urartu]
Traes_4DL_35887CCAD	758.797	294.765	1.3641	4.0833e-09	2.899e-07	PREDICTED: acetate/butyrate--CoA ligase AAE7, peroxisomal-like [Brachypodium distachyon]
Novel01274	138.583	53.845	1.3639	7.6365e-07	3.488e-05	#N/A
Traes_4BL_CB87612F0	157.034	61.0713	1.3625	9.1769e-05	0.0023933	predicted protein [Hordeum vulgare subsp. vulgare]>gi|326519626|dbj|BAK00186.1| predicted protein [Hordeum vulgare subsp. vulgare]
Traes_7DL_27B8097A7	90.806	35.3158	1.3625	2.9399e-05	0.00090183	predicted protein [Hordeum vulgare subsp. vulgare]
Traes_6AL_E8CD2C02B	431.926	168.105	1.3614	1.4029e-12	1.6821e-10	bZIP transcription factor [Triticum urartu]>gi|674277025|gb|AIL01833.1| bZIP transcription factor A [Triticum aestivum]
Novel10074	74.5809	29.0605	1.3597	0.00017604	0.0041829	hypothetical protein F775_10207 [Aegilops tauschii]
Traes_4AL_96EF1A5FF	7778.72	3031	1.3597	3.9054e-24	1.7491e-21	Putative C-4 methylsterol oxidase [Aegilops tauschii]
Traes_4DL_3079F96E7	291.733	113.924	1.3566	7.833e-07	3.5698e-05	Flavonol synthase/flavanone 3-hydroxylase [Aegilops tauschii]
Traes_1DL_8E0395E20	610.051	238.29	1.3562	1.2407e-14	1.9469e-12	expansin EXPB3 [Triticum aestivum]
Traes_7BS_3285CDC24	355.584	138.916	1.356	6.4371e-11	6.0814e-09	hypothetical protein F775_02714 [Aegilops tauschii]
Traes_2DS_4779586F7	60.7748	23.7949	1.3528	0.00065225	0.012432	Putative potassium transporter 9 [Aegilops tauschii]
Novel03653	3177.47	1246.77	1.3497	4.7618e-05	0.0013628	Stem 28 kDa glycoprotein [Triticum urartu]
Traes_6BS_B26FD03C8	282.012	110.974	1.3455	5.3435e-10	4.4317e-08	Putative lipoxygenase 3 [Aegilops tauschii]
Traes_7AS_2240F6F53	77.6935	30.5934	1.3446	0.00019257	0.0045313	Auxin-induced protein 5NG4 [Triticum urartu]
Novel00348	289.506	114.034	1.3441	7.9001e-10	6.3426e-08	#N/A
Novel00180	63.4583	25.0024	1.3437	0.00064239	0.012278	hypothetical protein TRIUR3_10096 [Triticum urartu]
Traes_5BL_E2A5162A3	168.554	66.4498	1.3429	2.5621e-07	1.3063e-05	fructan exohydrolase [Triticum aestivum]
Traes_1DL_FF4A6C312	99.1353	39.148	1.3405	3.3666e-05	0.0010108	predicted protein [Hordeum vulgare subsp. vulgare]
Traes_5BL_4B4BEC652	690.35	272.719	1.3399	2.5793e-11	2.5841e-09	hypothetical protein F775_10227 [Aegilops tauschii]
Traes_1BS_15C828137	2570.47	1015.59	1.3397	3.4423e-21	1.1127e-18	PREDICTED: uncharacterized protein LOC100501719 isoform X1 [Zea mays]>gi|413948020|gb|AFW80669.1| hypothetical protein ZEAMMB73_669487 [Zea mays]
Novel09585	92.1022	36.4076	1.339	4.9029e-05	0.0013957	hypothetical protein F775_18996 [Aegilops tauschii]
Traes_7AL_60828B26D	899.293	355.613	1.3385	2.2376e-16	4.3417e-14	phytoene synthase 7A [Triticum aestivum]
Traes_3AL_128CED685	46.8589	18.5319	1.3383	0.0033416	0.04665	unnamed protein product [Triticum aestivum]
Traes_1DL_DBAFFE190	1345.89	532.378	1.338	2.632e-18	6.2665e-16	hypothetical protein TRIUR3_30507 [Triticum urartu]
TRAES3BF036000290CFD_g	1928.41	763.491	1.3367	1.854e-19	5.0037e-17	unnamed protein product [Triticum aestivum]
Traes_3DS_61692C8F3	48.6753	19.2984	1.3347	0.0034117	0.047346	Myb-like protein J [Aegilops tauschii]
TRAES3BF045900040CFD_g	188.814	74.8942	1.334	8.8529e-08	5.0137e-06	Putative acetyltransferase [Aegilops tauschii]
Traes_2AL_E0C955837	283.723	112.722	1.3317	1.5168e-05	0.0005007	predicted protein [Hordeum vulgare subsp. vulgare]>gi|326509415|dbj|BAJ91624.1| predicted protein [Hordeum vulgare subsp. vulgare]
Traes_2AL_E647C7D11	1998.72	794.224	1.3315	1.0597e-19	2.917e-17	PREDICTED: probable polyamine oxidase 2 [Brachypodium distachyon]
Traes_7DL_7921C2DAB	72.5636	28.8347	1.3314	0.00046611	0.0094044	ent-kaurene oxidase [Triticum aestivum]
Traes_2AS_21DD59F60	282.801	112.399	1.3312	1.5715e-05	0.00051751	Anthocyanidin 5,3-O-glucosyltransferase [Aegilops tauschii]
Traes_5AL_7F5CF3156	95.7308	38.0508	1.3311	3.8219e-05	0.0011277	predicted protein, partial [Hordeum vulgare subsp. vulgare]
Novel03987	133.197	52.963	1.3305	3.2969e-06	0.00012964	hypothetical protein TRIUR3_07249 [Triticum urartu]
Traes_7DS_1F504C23A	72.8237	28.9582	1.3304	0.0018699	0.029293	predicted protein [Hordeum vulgare subsp. vulgare]>gi|326512290|dbj|BAJ96126.1| predicted protein [Hordeum vulgare subsp. vulgare]
Novel09406	157.112	62.5099	1.3296	3.3707e-07	1.6793e-05	40S ribosomal protein S20 [Triticum urartu]
Traes_7DS_DF990F62E	52.9108	21.0545	1.3294	0.0019147	0.029871	Auxin-induced protein 5NG4 [Aegilops tauschii]
Traes_5AL_371240B91	664.17	264.39	1.3289	0.0012929	0.021824	hypothetical protein F775_32312 [Aegilops tauschii]
Traes_2BL_486841802	92.7683	36.9589	1.3277	0.00023692	0.0053987	KO2 protein [Aegilops speltoides]
Traes_4DL_5996F830E	128.528	51.2122	1.3275	3.4373e-06	0.00013465	predicted protein [Hordeum vulgare subsp. vulgare]
Novel10281	76.484	30.4832	1.3271	0.00028017	0.0061853	#N/A
Traes_2AL_905D1E0E7	131.499	52.417	1.3269	3.8214e-06	0.00014774	predicted protein [Hordeum vulgare subsp. vulgare]
TRAES3BF268000040CFD_g	322.677	128.742	1.3256	1.5642e-10	1.3846e-08	unnamed protein product [Triticum aestivum]
Traes_4DL_8B0CB76BC	110.144	43.9753	1.3246	1.4518e-05	0.00048135	hypothetical protein F775_20259 [Aegilops tauschii]
TRAES3BF026200140CFD_g	196.194	78.3984	1.3234	1.1563e-07	6.3912e-06	unnamed protein product [Triticum aestivum]
Traes_7AL_282AB2B65	389.252	155.592	1.3229	6.6154e-11	6.2215e-09	predicted protein [Hordeum vulgare subsp. vulgare]
Traes_6BL_F4A5678FD	49.9123	19.9546	1.3227	0.0031605	0.044618	PREDICTED: DEAD-box ATP-dependent RNA helicase ISE2, chloroplastic [Brachypodium distachyon]
Traes_7BL_188975B53	154.091	61.8484	1.317	8.7072e-07	3.9422e-05	phytoene synthase 1 [Triticum dicoccoides]
Novel01855	76.3655	30.701	1.3146	0.00027912	0.0061687	#N/A
Traes_1BL_D306A34E9	45.791	18.4243	1.3135	0.0030926	0.043891	predicted protein, partial [Hordeum vulgare subsp. vulgare]
Traes_1BL_22EDF8650	28025.3	11330.9	1.3065	1.0938e-23	4.6473e-21	PREDICTED: phosphoethanolamine N-methyltransferase 1-like [Oryza brachyantha]
Traes_5DS_A281EFAB4	11114.6	4497.25	1.3053	1.6875e-22	6.4137e-20	Lipoxygenase 2.2, chloroplastic [Aegilops tauschii]
Novel06402	69.6243	28.1758	1.3051	0.00080978	0.014809	predicted protein [Hordeum vulgare subsp. vulgare]
Traes_5AS_5C5BA8A57	13386.6	5417.79	1.305	1.2223e-22	4.7547e-20	5-methyltetrahydropteroyltriglutamate--homocysteine methyltransferase [Triticum urartu]>gi|475526839|gb|EMT07372.1| 5-methyltetrahydropteroyltriglutamate--homocysteine methyltransferase [Aegilops tauschii]
Traes_4AS_34CC18E64	208.507	84.4331	1.3042	0.0010125	0.017857	PREDICTED: aminotransferase ALD1 homolog [Brachypodium distachyon]
Traes_7AL_42AE56678	54.4079	22.0415	1.3036	0.0017485	0.027769	hypothetical protein TRIUR3_19422 [Triticum urartu]
Traes_7DL_F4972CA5C	68.7616	27.8557	1.3036	0.00049021	0.0097939	Sugar phosphate exchanger 2 [Aegilops tauschii]
TRAES3BF004400050CFD_g	1060.46	429.733	1.3032	0.00010537	0.0026987	Os01g0823100 [Oryza sativa Japonica Group]>gi|115502192|sp|Q40636.2|EXPA2_ORYSJ RecName: Full=Expansin-A2; AltName: Full=Alpha-expansin-2; AltName: Full=OsEXP2; AltName: Full=OsEXPA2; AltName: Full=OsaEXPa1.23; AltName: Full=RiExB; AltName: Full=RiExC; Flags: Precursor>gi|16517027|gb|AAL24480.1|AF394544_1 alpha-expansin OsEXPA2 [Oryza sativa]>gi|19571078|dbj|BAB86504.1| expansin Os-EXPA2 [Oryza s…
Traes_1BL_B9305B451	676.517	274.677	1.3004	1.1458e-10	1.0352e-08	hypothetical protein SORBIDRAFT_03g008760 [Sorghum bicolor]>gi|241927313|gb|EES00458.1| hypothetical protein SORBIDRAFT_03g008760 [Sorghum bicolor]
TRAES3BF010200100CFD_g	85.8451	34.8747	1.2996	0.00081099	0.014823	Beta-glucosidase 5 [Triticum urartu]
Traes_3AS_B339D8258	65.5897	26.6482	1.2994	0.0006353	0.012159	Putative SWI/SNF-related matrix-associated actin-dependent regulator of chromatin subfamily A member 3-like 2 [Triticum urartu]
Traes_2DS_FE1068C15	413.278	167.992	1.2987	1.9186e-11	1.9747e-09	hypothetical protein TRIUR3_15532 [Triticum urartu]
Novel02375	51.6695	21.0545	1.2952	0.0022522	0.033935	hypothetical protein F775_14661 [Aegilops tauschii]
Traes_1DL_5A7CB709C	60.8066	24.7845	1.2948	0.0010029	0.017709	Disease resistance RPP8-like protein 3 [Aegilops tauschii]
Traes_1DL_19271CD0B	187.865	76.6449	1.2934	2.8061e-07	1.4177e-05	Putative protein phosphatase 2C 50 [Aegilops tauschii]
Traes_1AL_A970EBB27	178.819	73.0252	1.292	6.0805e-07	2.8592e-05	putative citrate efflux MATE transporter [Secale cereale]
Traes_6AS_91B2D33F1	89.5965	36.6228	1.2907	0.00015282	0.0037066	predicted protein [Hordeum vulgare subsp. vulgare]
Novel10171	149.915	61.3024	1.2901	1.7064e-06	7.2245e-05	hypothetical protein F775_25090 [Aegilops tauschii]
Traes_1BS_2BCFB8A20	1431.8	586.183	1.2884	4.8865e-17	1.0173e-14	Subtilisin-chymotrypsin inhibitor-2A [Triticum urartu]
Traes_2AL_01B85FEE0	74.7225	30.5908	1.2884	0.00040835	0.0084393	Cytochrome P450 87A3 [Aegilops tauschii]
Traes_2AL_D2F064EF5	91.582	37.4995	1.2882	0.00011353	0.0028823	predicted protein [Hordeum vulgare subsp. vulgare]
TRAES3BF117100050CFD_g	1147.89	470.223	1.2876	1.491e-16	2.9484e-14	unnamed protein product [Triticum aestivum]
Novel10364	68.7573	28.1838	1.2866	0.00043323	0.0088586	#N/A
Traes_7AS_5196870EE	405.482	166.352	1.2854	3.2494e-06	0.00012808	hypothetical protein F775_29971 [Aegilops tauschii]
Traes_4AS_0C71E39B4	128.619	52.8474	1.2832	0.00024433	0.0055325	Flavonol synthase/flavanone 3-hydroxylase [Aegilops tauschii]
Traes_2DL_7D58E9850	106.944	43.9673	1.2824	5.3854e-05	0.0015102	Putative salt tolerance-like protein [Aegilops tauschii]
Traes_4AL_DD83F1A44	109.217	44.9516	1.2808	6.0994e-05	0.0016834	xylanase inhibitor [Triticum aestivum]
Traes_5BL_2B2033BE0	90.4635	37.279	1.279	0.0022467	0.03387	PREDICTED: inositol-tetrakisphosphate 1-kinase 4 isoform X2 [Brachypodium distachyon]
Traes_1AL_712AAC3AE	220.639	91.0165	1.2775	8.6232e-05	0.0022703	hypothetical protein F775_08244 [Aegilops tauschii]
Traes_3DL_0BA8117FE	75.9956	31.3625	1.2769	0.000428	0.0087711	hypothetical protein TRIUR3_22961 [Triticum urartu]
Traes_3DL_C5F603601	167.692	69.3058	1.2748	6.859e-07	3.1713e-05	Diacylglycerol kinase zeta [Aegilops tauschii]
Traes_2DS_13F997B23	146.168	60.423	1.2745	3.0421e-06	0.00012066	RecName: Full=Ninja-family protein 3; AltName: Full=ABI five-binding protein D1; Short=ABI5-binding protein D1; Short=TaAFP-D1>gi|169788697|dbj|BAG12829.1| ABI5 binding protein D1 [Triticum aestivum]
Traes_2DS_AE518BCD2	77.4334	32.0214	1.2739	0.00028858	0.0063254	PREDICTED: uncharacterized protein LOC102720540 [Oryza brachyantha]
Traes_2DL_D4BCDAA76	3898.28	1614.03	1.2722	6.7427e-20	1.8992e-17	Seed lipoxygenase-3 [Aegilops tauschii]
Novel04574	370.462	153.416	1.2719	1.5388e-10	1.365e-08	#N/A
Traes_1AL_3A72906C7	226.454	93.8671	1.2705	4.5524e-08	2.6981e-06	hypothetical protein TRIUR3_23494 [Triticum urartu]
Traes_7BL_D9A168968	211.233	87.6145	1.2696	8.3374e-08	4.7479e-06	Programmed cell death protein 4 [Triticum urartu]
Traes_4DS_24FDEF3F1	110.486	45.831	1.2695	4.1701e-05	0.0012187	Cortical cell-delineating protein [Aegilops tauschii]
Traes_4AS_080C79870	172.128	71.4789	1.2679	0.000476	0.009553	predicted protein [Hordeum vulgare subsp. vulgare]
Traes_5AL_394CDB9BC	1191.44	494.887	1.2675	3.0102e-14	4.4696e-12	Putative inactive purple acid phosphatase 27 [Aegilops tauschii]
Traes_5DS_0BB019726	84.3523	35.0926	1.2653	0.0002104	0.0048857	predicted protein [Hordeum vulgare subsp. vulgare]
TRAES3BF142500010CFD_g	2121.62	884.721	1.2619	1.4681e-16	2.9169e-14	unnamed protein product [Triticum aestivum]
Traes_2BL_E9D5C5524	114.092	47.5844	1.2616	4.7853e-05	0.0013681	hypothetical protein [Triticum aestivum]
TRAES3BF056800050CFD_g	276.224	115.247	1.2611	8.536e-09	5.764e-07	calcineurin B-like protein 8 [Hordeum vulgare subsp. spontaneum]>gi|343480298|gb|AEM44694.1| calcineurin B-like protein 8 [Hordeum vulgare subsp. spontaneum]
Novel03027	56.9454	23.8002	1.2586	0.0015005	0.024521	#N/A
Novel09004	66.8859	27.9579	1.2584	0.0012339	0.02101	hypothetical protein F775_00502 [Aegilops tauschii]
Novel10013	103.887	43.424	1.2584	4.8951e-05	0.001395	#N/A
TRAES3BF057400130CFD_g	152.649	63.817	1.2582	3.1872e-06	0.00012599	unnamed protein product [Triticum aestivum]
Novel07847	515.49	215.671	1.2571	1.0488e-11	1.13e-09	#N/A
Traes_4BS_FC9E4FE7C	112.795	47.259	1.255	4.5762e-05	0.0013188	hypothetical protein F775_14140 [Aegilops tauschii]
Traes_7BL_D59317D4E	431.186	180.715	1.2546	1.4275e-07	7.7104e-06	Putative calcium-binding protein CML21 [Aegilops tauschii]
Novel04946	95.2149	39.9118	1.2544	0.00014159	0.0034738	hypothetical protein TRIUR3_12529 [Triticum urartu]
Traes_5DS_5BB2751BD	93.0559	39.0405	1.2531	0.00012812	0.0031934	Disease resistance protein RPM1 [Aegilops tauschii]
Novel09366	123.051	51.6479	1.2525	1.5622e-05	0.00051466	#N/A
Novel09650	52.7374	22.149	1.2516	0.0036474	0.049943	hypothetical protein TRIUR3_14798 [Triticum urartu]
Novel04124	61.8745	25.992	1.2513	0.0013017	0.021939	#N/A
Traes_3AS_0BD59AEAC	514.617	216.351	1.2501	1.6994e-07	8.974e-06	unnamed protein product [Triticum aestivum]
Traes_2DL_CE85DC5C0	2830.12	1190.51	1.2493	5.6693e-14	8.2408e-12	Lipoxygenase 1 [Triticum urartu]
Traes_2DL_40EF48E59	247.088	103.952	1.2491	3.5671e-08	2.1604e-06	predicted protein [Hordeum vulgare subsp. vulgare]
Novel06445	498.694	209.881	1.2486	9.8831e-12	1.069e-09	hypothetical protein TRIUR3_14762 [Triticum urartu]
Novel04555	135.415	57.0238	1.2478	6.8134e-06	0.00024926	predicted protein [Hordeum vulgare subsp. vulgare]
Traes_4BL_71E35BBC1	135.013	56.9082	1.2464	1.2041e-05	0.00040955	putative DRE binding factor [Triticum aestivum]
Traes_1DS_F244B4E39	61.9019	26.0943	1.2463	0.0021871	0.033165	hypothetical protein F775_09523 [Aegilops tauschii]
Traes_4AL_11FA3B889	59.0494	24.8921	1.2462	0.0020793	0.031854	Peptide transporter PTR2 [Triticum urartu]
Traes_4DS_00122D13E	411.726	173.691	1.2452	1.4756e-10	1.3118e-08	predicted protein, partial [Hordeum vulgare subsp. vulgare]
Novel03631	77.1776	32.5674	1.2448	0.00060009	0.011595	Anthocyanin regulatory C1 protein [Aegilops tauschii]
Traes_2BS_BB2D4D611	85.6486	36.1871	1.243	0.00026547	0.0059287	Putative acetyltransferase [Aegilops tauschii]
Traes_5AS_9DEE71A2C	440.141	185.994	1.2427	2.7237e-11	2.7156e-09	Homocysteine S-methyltransferase 3 [Aegilops tauschii]
Traes_6AS_EB7270F83	49.5655	20.9469	1.2426	0.0030905	0.043868	LRR receptor-like serine/threonine-protein kinase FLS2 [Triticum urartu]
Traes_5DS_1BD5492E6	33063.1	13975	1.2424	3.8212e-21	1.2271e-18	5-methyltetrahydropteroyltriglutamate--homocysteine methyltransferase [Triticum urartu]>gi|475526839|gb|EMT07372.1| 5-methyltetrahydropteroyltriglutamate--homocysteine methyltransferase [Aegilops tauschii]
Novel01579	232.163	98.1511	1.2421	1.662e-07	8.8045e-06	Wall-associated receptor kinase 4 [Triticum urartu]
Novel06495	327.082	138.283	1.242	9.4529e-10	7.5236e-08	hypothetical protein TRIUR3_32884 [Triticum urartu]
Novel08606	112.567	47.5924	1.242	0.00010289	0.0026433	hypothetical protein F775_21288 [Aegilops tauschii]
Traes_4DL_EECA52AE8	113.343	47.9259	1.2418	2.7311e-05	0.00084371	predicted protein, partial [Hordeum vulgare subsp. vulgare]
Traes_5DL_F67EE2F00	134.005	56.6903	1.2411	1.2441e-05	0.00042157	Proton-coupled amino acid transporter 1 [Aegilops tauschii]
Novel01845	110.719	46.9309	1.2383	5.386e-05	0.0015102	NEP1-interacting protein 2 [Triticum urartu]
Traes_6DL_C160E8CEF	675.212	286.216	1.2382	3.3651e-13	4.4256e-11	predicted protein [Hordeum vulgare subsp. vulgare]
Traes_1DL_0BB66CF71	275.129	116.664	1.2377	2.3946e-08	1.4917e-06	PREDICTED: delta-1-pyrroline-5-carboxylate synthase [Brachypodium distachyon]
Traes_7DS_94B1934E7	177.888	75.4454	1.2375	7.0636e-07	3.246e-05	PREDICTED: probable mannan synthase 3 isoform X3 [Brachypodium distachyon]
Traes_3AS_17EAE895A	728.835	309.349	1.2364	1.4654e-13	2.0236e-11	predicted protein [Hordeum vulgare subsp. vulgare]
Traes_2AS_F2967D6F7	160.111	67.9934	1.2356	1.4277e-06	6.1675e-05	sucrose synthase [Bambusa oldhamii]
Traes_5BL_80380D7C2	305.065	129.613	1.2349	3.6489e-09	2.6153e-07	predicted protein [Hordeum vulgare subsp. vulgare]>gi|326526485|dbj|BAJ97259.1| predicted protein [Hordeum vulgare subsp. vulgare]
Novel02335	188.558	80.1624	1.234	5.16e-07	2.4713e-05	#N/A
Traes_7DS_EDB5F38F3	108.501	46.1671	1.2328	5.3539e-05	0.0015023	hypothetical protein TRIUR3_30394 [Triticum urartu]
Traes_4BL_C576BC33C	115.16	49.0151	1.2323	4.933e-05	0.0014029	Flavoprotein wrbA [Aegilops tauschii]
Traes_5AS_7158B51F3	745.716	317.458	1.2321	1.601e-06	6.841e-05	phytoene synthase 2-2, partial [Triticum turgidum subsp. durum]>gi|109390047|gb|ABG29742.1| phytoene synthase 2-2, partial [Triticum turgidum subsp. durum]
Traes_3DL_0F45E971E	87.059	37.0639	1.232	0.00024562	0.0055587	PREDICTED: ATP-dependent RNA helicase DHX36 [Brachypodium distachyon]
Novel06198	135.963	57.8952	1.2317	1.2517e-05	0.00042329	#N/A
TRAES3BF267200040CFD_g	2877.41	1225.79	1.2311	1.6516e-18	3.9664e-16	hypothetical protein TRIUR3_32760 [Triticum urartu]
Traes_4AS_7FAF13F3B	86.7439	36.9536	1.231	0.00030548	0.0066343	hypothetical protein F775_12300 [Aegilops tauschii]
Traes_7AS_F6DEE9A40	155.159	66.1244	1.2305	3.7423e-06	0.00014496	#N/A
TRAES3BF075600040CFD_g	73.3714	31.3572	1.2264	0.0010597	0.018546	unnamed protein product [Triticum aestivum]
Traes_5BL_6CC10C135	358.098	153.075	1.2261	1.4943e-09	1.1422e-07	predicted protein [Hordeum vulgare subsp. vulgare]
Traes_1BL_04A637384	324.942	138.934	1.2258	1.3541e-06	5.8923e-05	predicted protein [Hordeum vulgare subsp. vulgare]
Traes_4DL_3849A9A5F	595.328	254.614	1.2254	4.8096e-12	5.4143e-10	Telomere repeat-binding protein 5 [Triticum urartu]
Novel02497	79.4782	33.9927	1.2253	0.00042588	0.0087363	#N/A
Traes_2DS_81D62E5E9	66.1374	28.294	1.225	0.0010241	0.01803	hypothetical protein F775_18667 [Aegilops tauschii]
Traes_4DL_74C40D670	293.832	125.776	1.2241	9.7455e-09	6.5064e-07	Serpin-ZX [Aegilops tauschii]
Traes_7AL_89535348E	462.761	198.129	1.2238	1.3634e-10	1.2199e-08	hypothetical protein F775_27355 [Aegilops tauschii]
Traes_5AL_6AD71E7DA	74.7268	32.0214	1.2226	0.00066556	0.012639	predicted protein [Hordeum vulgare subsp. vulgare]
Traes_4BL_78DD63002	208.763	89.4809	1.2222	3.4251e-07	1.7044e-05	PREDICTED: homeobox-leucine zipper protein HOX19 isoform X2 [Setaria italica]
Traes_7DL_F1204D7D7	112.307	48.141	1.2221	5.5146e-05	0.0015431	hypothetical protein F775_04925 [Aegilops tauschii]
Traes_7DS_177C0FF73	71.0665	30.4858	1.221	0.00088464	0.015955	hypothetical protein F775_26749 [Aegilops tauschii]
Traes_2AS_BAD28E539	1968.56	845.103	1.2199	7.6035e-17	1.5594e-14	predicted protein [Hordeum vulgare subsp. vulgare]>gi|326519570|dbj|BAK00158.1| predicted protein [Hordeum vulgare subsp. vulgare]>gi|326519773|dbj|BAK00259.1| predicted protein [Hordeum vulgare subsp. vulgare]
Traes_3AL_A2B769FD0	57.4656	24.6716	1.2198	0.0034189	0.047425	predicted protein, partial [Hordeum vulgare subsp. vulgare]
Traes_7DS_17F060181	108.532	46.6001	1.2197	0.00044412	0.009041	PREDICTED: uncharacterized protein LOC100828753 isoform X1 [Brachypodium distachyon]
Traes_5BL_6CEDB18D3	380.001	163.38	1.2178	1.1245e-09	8.7894e-08	hypothetical protein F775_11088 [Aegilops tauschii]
Novel09003	649.023	279.436	1.2158	5.4805e-07	2.6037e-05	#N/A
TRAES3BF111700080CFD_g	631.781	272.065	1.2155	1.8791e-12	2.2241e-10	unnamed protein product [Triticum aestivum]
Traes_7BS_848EB07AD	69.7385	30.0395	1.2151	0.0015336	0.024933	PREDICTED: probable mannan synthase 3 isoform X1 [Brachypodium distachyon]
Traes_3AL_67BEA8DDA	236.741	102.204	1.2119	8.0807e-08	4.627e-06	putative protein phosphatase 2C 50 [Triticum urartu]
Traes_5DL_5CF73B088	3415.9	1474.9	1.2117	1.1059e-17	2.45e-15	predicted protein [Hordeum vulgare subsp. vulgare]
Traes_2AS_5F6AAF666	109.911	47.4822	1.2109	5.9765e-05	0.0016511	PREDICTED: uncharacterized protein LOC102720540 [Oryza brachyantha]
Traes_3AS_077DDC496	120.837	52.2018	1.2109	2.9184e-05	0.0008959	hypothetical protein F775_29399 [Aegilops tauschii]
Traes_7BS_673360C6B	271.61	117.339	1.2109	1.7342e-08	1.1078e-06	Zinc finger protein CONSTANS-LIKE 16 [Triticum urartu]
Traes_5BL_4AB318AA4	183.515	79.2857	1.2108	9.6723e-07	4.3272e-05	cytochrome P450 [Triticum aestivum]
Traes_4AS_DE644E0CF	605.679	261.959	1.2092	9.3364e-12	1.0125e-09	RNA polymerase sigma factor rpoD [Aegilops tauschii]
Traes_3DL_2F6E2A1EA	76.799	33.2236	1.2089	0.00071785	0.013479	unnamed protein product [Triticum aestivum]>gi|669031023|emb|CDM85766.1| unnamed protein product [Triticum aestivum]
Traes_2DL_B7DDF88FA	107.985	46.7157	1.2088	0.00013323	0.0032991	putative pyridoxal biosynthesis protein PDX1.1 [Triticum urartu]
Traes_3DL_3778722EF	4397.63	1902.91	1.2085	1.3174e-08	8.5814e-07	EF-hand calcium-binding protein [Triticum aestivum]
Novel04678	107.177	46.3849	1.2083	9.8502e-05	0.002544	hypothetical protein F775_05255 [Aegilops tauschii]
Traes_3AL_2D160C2E5	154.985	67.1033	1.2077	8.6518e-06	0.00030647	PREDICTED: farnesyl pyrophosphate synthase-like isoform X1 [Brachypodium distachyon]
Traes_7AL_6901CC32B	168.929	73.1407	1.2077	2.1135e-06	8.7582e-05	predicted protein [Hordeum vulgare subsp. vulgare]
Traes_5DL_385FA8772	73.1113	31.6906	1.206	0.00086875	0.015695	hypothetical protein TRIUR3_33975 [Triticum urartu]
Traes_4DL_DC562E85F	102.705	44.5213	1.2059	8.8554e-05	0.0023246	PREDICTED: uncharacterized protein LOC105044067 [Elaeis guineensis]
Traes_7DS_63055C6BA	15207.5	6595.64	1.2052	1.092e-11	1.172e-09	Acid phosphatase 1 [Triticum urartu]
Traes_1AL_A48A8840C	46415.9	20151.4	1.2037	5.0043e-16	9.1874e-14	S-like RNase [Triticum aestivum]
Traes_5DS_9C45AD986	463.14	201.108	1.2035	1.3285e-10	1.1947e-08	predicted protein [Hordeum vulgare subsp. vulgare]
Novel06879	151.991	66.0168	1.2031	6.9387e-05	0.0018733	putative aminotransferase, partial [Oryza sativa Japonica Group]
Traes_6DL_340B35395	162.274	70.5133	1.2025	2.8605e-06	0.0001146	Dehydrin DHN3 [Triticum urartu]
Traes_1DS_B29100811	1864.83	810.502	1.2022	1.5621e-16	3.0816e-14	PREDICTED: uncharacterized protein LOC100501719 isoform X1 [Zea mays]>gi|413948020|gb|AFW80669.1| hypothetical protein ZEAMMB73_669487 [Zea mays]
Traes_3DL_621E77DAE	454.742	197.717	1.2016	7.7043e-11	7.1722e-09	PREDICTED: selenium-binding protein 1-like [Musa acuminata subsp. malaccensis]
Traes_6BS_6D372C770	83.1703	36.1871	1.2006	0.0004763	0.009553	hypothetical protein TRIUR3_07798 [Triticum urartu]
Traes_2AL_141E84A2C	303.745	132.246	1.1996	1.186e-08	7.7989e-07	hypothetical protein TRIUR3_15593 [Triticum urartu]
Traes_2BL_77148B8D8	72523.3	31589.8	1.199	3.0382e-16	5.7604e-14	Lipoxygenase 1 [Triticum urartu]
Traes_7DL_11A0973BC	150.75	65.6887	1.1984	6.5545e-06	0.00024115	#N/A
Novel00498	64.3802	28.0735	1.1974	0.0016813	0.026851	hypothetical protein TRIUR3_16954 [Triticum urartu]
Traes_2DL_E3DED4A4D	60.6057	26.4277	1.1974	0.0025435	0.037365	hypothetical protein F775_07769 [Aegilops tauschii]
TRAES3BF068500150CFD_g	164.989	72.0435	1.1954	0.00047626	0.009553	predicted protein [Hordeum vulgare subsp. vulgare]
Traes_5DS_4A4760EBE	520.172	227.197	1.195	7.4326e-11	6.9271e-09	predicted protein [Hordeum vulgare subsp. vulgare]
Traes_5DS_EAD24AD6B	940.692	410.892	1.195	9.6884e-14	1.3652e-11	PREDICTED: phytoene synthase, chloroplastic-like [Glycine max]
Traes_1AL_BBDA0E877	108.674	47.4768	1.1947	0.00013029	0.0032361	predicted protein [Hordeum vulgare subsp. vulgare]
Traes_6DL_EAF038D23	136.515	59.6513	1.1944	2.421e-05	0.00075781	Myb family transcription factor APL [Aegilops tauschii]
Traes_1DL_2346715D7	144	62.9376	1.1941	1.26e-05	0.0004254	RING finger protein 141 [Aegilops tauschii]
Traes_5DS_44EE488FC	143.425	62.7198	1.1933	1.2915e-05	0.00043479	predicted protein [Hordeum vulgare subsp. vulgare]
Traes_4AL_DA9C64489	276.334	120.849	1.1932	1.9161e-08	1.2147e-06	predicted protein [Hordeum vulgare subsp. vulgare]
Novel01300	131.987	57.7929	1.1914	1.8444e-05	0.00059618	hypothetical protein F775_09549 [Aegilops tauschii]
Traes_6DS_A879508C3	527.378	231.048	1.1906	4.7558e-11	4.5871e-09	PREDICTED: succinate-semialdehyde dehydrogenase, mitochondrial [Brachypodium distachyon]
Traes_4DL_58C874E07	349.596	153.198	1.1903	2.436e-09	1.8005e-07	predicted protein [Hordeum vulgare subsp. vulgare]>gi|326511599|dbj|BAJ91944.1| predicted protein [Hordeum vulgare subsp. vulgare]
Traes_7AS_F3CC01C3D	923.737	404.986	1.1896	7.1292e-14	1.0237e-11	Serine--glyoxylate aminotransferase [Aegilops tauschii]
TRAES3BF036000280CFD_g	26258.3	11515.6	1.1892	2.1255e-19	5.6589e-17	unnamed protein product [Triticum aestivum]
Novel07303	168.413	73.9099	1.1882	3.2219e-06	0.00012712	Phosphoethanolamine N-methyltransferase 1 [Aegilops tauschii]
Traes_1DL_F29500B14	181.352	79.6058	1.1878	2.4609e-06	0.00010064	putative aldehyde dehydrogenase MIS1 [Cleistogenes songorica]
Traes_6AS_0D08DEFD0	4584.63	2012.47	1.1878	4.4963e-18	1.0348e-15	PREDICTED: 2-methylene-furan-3-one reductase [Brachypodium distachyon]
Traes_4BL_D75271319	67.8946	29.827	1.1867	0.0013744	0.022898	hypothetical protein TRIUR3_32934 [Triticum urartu]
Novel05988	25008.3	10987.1	1.1866	3.2154e-08	1.9676e-06	hypothetical protein F775_29434 [Aegilops tauschii]
Traes_1BL_CA56BE0F8	186.545	82.0181	1.1855	0.00020648	0.0048128	predicted protein [Hordeum vulgare subsp. vulgare]
Traes_6AS_A34A8593D	847.052	373.382	1.1818	4.4891e-13	5.8298e-11	PREDICTED: succinate semialdehyde dehydrogenase isoform X1 [Zea mays]>gi|194706144|gb|ACF87156.1| unknown [Zea mays]>gi|413926408|gb|AFW66340.1| succinate semialdehyde dehydrogenase [Zea mays]
Traes_5BL_028D02DF6	65.9091	29.0578	1.1815	0.0022976	0.034473	hypothetical protein F775_52266 [Aegilops tauschii]
Novel01764	1376.05	607.016	1.1807	6.3655e-12	7.004e-10	predicted protein, partial [Hordeum vulgare subsp. vulgare]>gi|326523477|dbj|BAJ92909.1| predicted protein, partial [Hordeum vulgare subsp. vulgare]
Traes_6AL_C23861D1C	2258.02	996.112	1.1807	1.8547e-16	3.6242e-14	S-adenosylmethionine synthetase 2, partial [Triticum monococcum]
Novel06623	96.5978	42.6629	1.179	0.0001387	0.0034171	LRR receptor-like serine/threonine-protein kinase EFR [Aegilops tauschii]
Traes_1DL_CD211C1E2	16136.4	7127.71	1.1788	1.7166e-19	4.6631e-17	PREDICTED: phosphoethanolamine N-methyltransferase 1-like [Oryza brachyantha]
Traes_5AL_5D542B354	228.097	100.771	1.1786	3.7846e-07	1.8654e-05	PREDICTED: isoamylase 3, chloroplastic [Setaria italica]
Novel07271	168.764	74.5607	1.1785	0.00025897	0.0058147	#N/A
Traes_2DS_B42ACD09C	64.5218	28.5092	1.1784	0.0019915	0.03079	CBL-interacting protein kinase 21 [Triticum aestivum]
Traes_1AL_5184A1376	85.361	37.7227	1.1781	0.00051109	0.010133	predicted protein [Hordeum vulgare subsp. vulgare]
Traes_2DL_17913EE21	5177.59	2288.1	1.1781	1.6359e-17	3.5762e-15	Lipoxygenase 1 [Triticum urartu]
Novel07922	59.2777	26.2072	1.1775	0.0029609	0.042333	#N/A
Traes_2BL_007AADDF1	406.596	179.828	1.177	1.468e-09	1.1241e-07	Sugar phosphate exchanger 2 [Aegilops tauschii]
Novel09331	208.991	92.4418	1.1768	7.0569e-07	3.2447e-05	predicted protein [Hordeum vulgare subsp. vulgare]
Traes_5BL_767BAC5D4	478.739	211.852	1.1762	7.9796e-06	0.00028584	predicted protein, partial [Hordeum vulgare subsp. vulgare]
Traes_6BS_C2B768643	335.068	148.371	1.1752	5.5392e-09	3.8534e-07	4-hydroxyphenylpyruvate dioxygenase [Aegilops tauschii]
Traes_1BL_A9A3B8388	182.451	80.816	1.1748	3.0093e-06	0.00011947	predicted protein [Hordeum vulgare subsp. vulgare]>gi|326495980|dbj|BAJ90612.1| predicted protein [Hordeum vulgare subsp. vulgare]>gi|326533492|dbj|BAK05277.1| predicted protein [Hordeum vulgare subsp. vulgare]
Traes_2DS_CA9E8EEC2	957.264	424.155	1.1743	2.3991e-13	3.2165e-11	hypothetical protein F775_52257 [Aegilops tauschii]
TRAES3BF042500050CFD_g	82.5634	36.6255	1.1727	0.00057915	0.011248	hypothetical protein TRIUR3_14749 [Triticum urartu]
Traes_4DL_B8D22E4C2	625.701	277.549	1.1727	1.0357e-11	1.1173e-09	RNA polymerase sigma factor rpoD [Aegilops tauschii]
Novel02017	59.5653	26.4277	1.1724	0.0026194	0.03821	predicted protein [Hordeum vulgare subsp. vulgare]
Novel00921	57.5798	25.551	1.1722	0.003647	0.049943	hypothetical protein OsI_18069 [Oryza sativa Indica Group]
Traes_4BL_F2C2A7E02	760.655	337.533	1.1722	1.3758e-12	1.6568e-10	PREDICTED: uncharacterized protein LOC100193235 isoform X1 [Zea mays]>gi|413955490|gb|AFW88139.1| putative chaperone clbp family protein [Zea mays]
Traes_1BL_9374B86B2	108.702	48.2486	1.1718	0.00011637	0.0029449	RING finger protein 141 [Aegilops tauschii]
Traes_7BL_7F5D79997	204.815	91.0218	1.17	1.4852e-05	0.00049143	Sulfotransferase 17 [Aegilops tauschii]
Traes_2AS_F415F3A0D	80.692	35.8644	1.1699	0.00047845	0.0095822	hypothetical protein TRIUR3_26228 [Triticum urartu]
Traes_7DS_D2378E14E	306.173	136.417	1.1663	0.00012871	0.0032062	hypothetical protein TRIUR3_06621 [Triticum urartu]
Novel08956	690.035	307.712	1.1651	3.8554e-07	1.898e-05	Anthocyanin regulatory Lc protein [Aegilops tauschii]
Novel01795	89.4823	39.9145	1.1647	0.00049743	0.009912	#N/A
Traes_7AS_95F4E4729	108.15	48.2566	1.1642	0.0031188	0.044202	predicted protein [Hordeum vulgare subsp. vulgare]
Traes_2AL_E4A0A45F3	836.974	373.952	1.1623	1.2868e-11	1.3704e-09	hypothetical protein TRIUR3_06971 [Triticum urartu]
Traes_2BS_05A9B0240	561.431	251.019	1.1613	2.8567e-11	2.838e-09	Cytochrome c6, chloroplastic [Aegilops tauschii]
TRAES3BF096900180CFD_g	139.422	62.3943	1.16	2.4523e-05	0.00076615	unnamed protein product [Triticum aestivum]
TRAES3BF082400010CFD_g	1406.56	629.959	1.1588	2.553e-05	0.00079402	PREDICTED: NADP-dependent malic enzyme isoform X4 [Zea mays]
Traes_1AL_014F29DA6	96.6845	43.3058	1.1587	0.00048488	0.009697	delta1-pyrroline-5-carboxylate synthetase [Triticum aestivum]
Traes_1BS_FCCC2FA60	2609.36	1168.96	1.1585	9.5953e-16	1.706e-13	Subtilisin-chymotrypsin inhibitor-2A [Triticum urartu]
Novel00195	72.682	32.5674	1.1582	0.001948	0.030258	hypothetical protein F775_09523 [Aegilops tauschii]
Novel08931	110.837	49.674	1.1579	0.00015101	0.0036681	hypothetical protein F775_13827 [Aegilops tauschii]
Traes_7DL_180994221	169.567	76.107	1.1558	4.5417e-06	0.00017325	hypothetical protein F775_30138 [Aegilops tauschii]
Traes_6BS_1C714CE3E	586.679	263.395	1.1553	4.4767e-11	4.3585e-09	aldehyde dehydrogenase [Saccharum officinarum]
Traes_6BL_585BEC5D5	79.0765	35.5283	1.1543	0.00090708	0.016303	hypothetical protein F775_08208 [Aegilops tauschii]
Novel04375	96.3969	43.3111	1.1542	0.00038029	0.0079426	hypothetical protein TRIUR3_24446 [Triticum urartu]
Traes_7DS_C80D1B7F1	440.698	198.153	1.1532	6.7959e-06	0.00024881	hypothetical protein F775_01014 [Aegilops tauschii]
Novel07412	495.353	223.373	1.149	2.5355e-10	2.1747e-08	Chain A, Crystal Structure Of Alanine Aminotransferase From Hordeum Vulgare>gi|395759274|pdb|3TCM|B Chain B, Crystal Structure Of Alanine Aminotransferase From Hordeum Vulgare
Traes_6DL_A5FDD2415	1319.23	594.893	1.149	2.9349e-14	4.3657e-12	S-adenosylmethionine synthetase 2, partial [Triticum monococcum]
Novel08631	594.008	267.886	1.1489	8.0828e-11	7.5078e-09	#N/A
Traes_3DL_A6030B9BF	595.232	268.44	1.1489	3.8985e-11	3.8091e-09	unnamed protein product [Triticum aestivum]
TRAES3BF021600030CFD_g	100.664	45.398	1.1488	0.00028617	0.0062857	unnamed protein product [Triticum aestivum]
Traes_1BL_8E3D5E5DF	558.126	251.761	1.1485	1.6456e-10	1.452e-08	expansin protein [Triticum aestivum]
TRAES3BF021100050CFD_g	87.7526	39.5864	1.1484	0.00058559	0.011363	unnamed protein product [Triticum aestivum]
Traes_7BS_A47E9F23C	66.831	30.1551	1.1481	0.0025882	0.037868	Bidirectional sugar transporter SWEET15 [Triticum urartu]
Traes_1BL_CC64CA41E	243.226	109.769	1.1478	2.7997e-07	1.4153e-05	RecName: Full=Aquaporin NIP3-1; AltName: Full=NOD26-like intrinsic protein 3-1; AltName: Full=OsNIP3;1>gi|110289400|gb|ABG66185.1| aquaporin NIP5.1, putative, expressed [Oryza sativa Japonica Group]
Novel09422	142.334	64.2527	1.1475	3.8293e-05	0.0011291	#N/A
TRAES3BF058100120CFD_g	446.938	202.095	1.145	9.132e-10	7.2893e-08	unnamed protein product [Triticum aestivum]
Traes_6DL_462902BC5	223.487	101.107	1.1443	6.4707e-07	3.017e-05	hypothetical protein TRIUR3_24095 [Triticum urartu]
Traes_2DL_B5B62EE11	30008.5	13593.9	1.1424	1.2026e-10	1.0854e-08	Lipoxygenase 1 [Triticum urartu]
Traes_6DS_1DEB9EA6F	277.831	125.881	1.1422	1.0514e-07	5.866e-06	4-hydroxyphenylpyruvate dioxygenase [Triticum urartu]
Novel05391	86.1645	39.0405	1.1421	0.00047143	0.0094875	unnamed protein product [Triticum aestivum]
Traes_2BS_602A11B26	1088.71	493.327	1.142	2.6148e-10	2.2381e-08	RecName: Full=Ninja-family protein 3; AltName: Full=ABI five-binding protein D1; Short=ABI5-binding protein D1; Short=TaAFP-D1>gi|169788697|dbj|BAG12829.1| ABI5 binding protein D1 [Triticum aestivum]
Traes_5BL_6B3A76B8A	186.514	84.5327	1.1417	5.7762e-05	0.0016022	predicted protein [Hordeum vulgare subsp. vulgare]
Traes_3AL_FAC642E2B	182.853	82.8949	1.1413	6.1129e-06	0.00022601	unnamed protein product [Triticum aestivum]
Traes_2AL_A373126DF1	104.84	47.5871	1.1396	0.00027285	0.006064	Sulfotransferase 16 [Aegilops tauschii]
Traes_1DL_9F998F9D7	276.311	125.445	1.1392	1.444e-07	7.776e-06	Putative lipid phosphate phosphatase 3, chloroplastic [Triticum urartu]
Traes_7AS_08AEBE00A	69.4784	31.5831	1.1374	0.0014827	0.024337	Lysine-specific demethylase 8 [Triticum urartu]
Traes_3AL_3694A7CE6	100.605	45.7367	1.1373	0.001063	0.018597	Photosystem II reaction center PSB28 protein, chloroplastic [Triticum urartu]
Novel09042	58.5884	26.6509	1.1364	0.0033808	0.047046	ZCCT1-Td [Triticum turgidum]>gi|148910873|gb|ABR18489.1| ZCCT1 [Triticum turgidum]
Traes_5AL_331CE753D	233.888	106.475	1.1353	6.2592e-07	2.9316e-05	Transcription factor bHLH35 [Triticum urartu]
Traes_5AS_471A91DF0	78.5288	35.7488	1.1353	0.0010115	0.017851	tRNA modification GTPase mnmE [Aegilops tauschii]
Novel10484	69.5969	31.6906	1.135	0.0021898	0.033186	#N/A
Traes_7DS_D30E3957B	1728.79	787.641	1.1342	2.5809e-14	3.853e-12	Acid phosphatase 1 [Triticum urartu]
Novel01584	175.158	79.8343	1.1336	5.4373e-06	0.00020311	hypothetical protein F775_24865 [Aegilops tauschii]
Novel01257	73.7731	33.6646	1.1319	0.001421	0.023503	hypothetical protein TRIUR3_23494 [Triticum urartu]
Traes_6DL_F7015CE89	428.448	195.506	1.1319	1.7355e-06	7.33e-05	bZIP transcription factor D [Triticum aestivum]
Novel04794	147.55	67.3318	1.1318	2.2386e-05	0.00070848	hypothetical protein TRIUR3_10953 [Triticum urartu]
Traes_2AS_352D59E22	113.863	51.9733	1.1315	0.00021346	0.0049402	Beta-glucosidase 16 [Triticum urartu]
Traes_5DL_F4D2FB18B	465.96	212.734	1.1312	9.4645e-10	7.5257e-08	predicted protein [Hordeum vulgare subsp. vulgare]
Traes_6AS_4FB64483A	366.671	167.452	1.1307	1.5906e-07	8.4806e-06	hypothetical protein F775_10156 [Aegilops tauschii]
Novel04973	369.997	168.982	1.1306	8.8857e-09	5.9612e-07	hypothetical protein TRIUR3_10863 [Triticum urartu]
Traes_7AS_4DEF89578	40647.1	18574.9	1.1298	4.6032e-13	5.9499e-11	Acid phosphatase 1 [Triticum urartu]
Traes_6BL_4917BB548	120.463	55.0552	1.1296	0.00077573	0.014311	hypothetical protein OsJ_23317 [Oryza sativa Japonica Group]
Traes_5AL_68844CE9B	314.635	143.869	1.1289	4.164e-08	2.4892e-06	respiratory burst oxidase-like protein B1 [Hordeum vulgare subsp. vulgare]>gi|326533938|dbj|BAJ93742.1| predicted protein [Hordeum vulgare subsp. vulgare]
Traes_1AL_9D3A2CA99	374.256	171.184	1.1285	4.2451e-09	3.0011e-07	PREDICTED: UDP-glucose 4-epimerase 1 [Brachypodium distachyon]
Traes_6DS_5B092D231	154.611	70.7204	1.1284	3.142e-05	0.00095323	hypothetical protein F775_13490 [Aegilops tauschii]
Traes_4DS_4E9F77A0A	104.895	48.0281	1.127	0.00022399	0.0051493	predicted protein, partial [Hordeum vulgare subsp. vulgare]
Traes_2DL_7399173C7	378.555	173.365	1.1267	8.442e-09	5.7051e-07	betaine aldehyde dehydrogenase [Hordeum brevisubulatum]
TRAES3BF058100100CFD_g	177.751	81.4829	1.1253	4.2058e-06	0.00016133	unnamed protein product [Triticum aestivum]
Traes_4DS_191E32A5C	385.387	176.67	1.1252	4.2058e-09	2.9784e-07	predicted protein [Hordeum vulgare subsp. vulgare]>gi|326534284|dbj|BAJ89492.1| predicted protein [Hordeum vulgare subsp. vulgare]
Novel00115	75.5028	34.6489	1.1237	0.0016968	0.027067	hypothetical protein F775_24853 [Aegilops tauschii]
Traes_1BL_31105367B	277.831	127.532	1.1234	1.1761e-07	6.4963e-06	PREDICTED: delta-1-pyrroline-5-carboxylate synthase [Brachypodium distachyon]
Novel02289	81.6689	37.5049	1.1227	0.00077216	0.014258	predicted protein [Hordeum vulgare subsp. vulgare]
TRAES3BF043600130CFD_g	124.352	57.126	1.1222	0.00013022	0.003236	hypothetical protein TRIUR3_13531 [Triticum urartu]
Novel00123	99.0443	45.5056	1.122	0.00031975	0.0068973	#N/A
TRAES3BF084800010CFD_g	175.875	80.8187	1.1218	6.0234e-06	0.0002229	unnamed protein product [Triticum aestivum]
Traes_7DS_D72C1DE1E	280.149	128.731	1.1218	0.0001266	0.0031601	PREDICTED: dehydrodolichyl diphosphate synthase 6-like isoform X1 [Brachypodium distachyon]
Traes_5AS_6BC554E7A	158.906	73.0358	1.1215	1.4389e-05	0.00047764	DnaJ homolog subfamily C member 21 [Aegilops tauschii]
Traes_1AL_A4F0E895F	182.014	83.664	1.1214	6.5439e-06	0.00024087	PREDICTED: uncharacterized protein LOC100832295 [Brachypodium distachyon]
Novel08553	341.471	157.033	1.1207	2.5063e-08	1.5555e-06	#N/A
Traes_2DL_12CC97DAF	648.27	298.149	1.1206	9.2795e-11	8.4915e-09	PREDICTED: serine, glycine and glutamine-rich protein-like [Brachypodium distachyon]
Traes_2BL_D671CC30D	76.8583	35.418	1.1177	0.0015823	0.025544	PREDICTED: phosphoenolpyruvate carboxylase kinase 2-like [Brachypodium distachyon]
Traes_7AS_9BD721C11	711.828	328.086	1.1175	9.5429e-05	0.0024748	hypothetical protein F775_43077 [Aegilops tauschii]
Traes_3B_9F56F8D79	190.347	87.7328	1.1174	4.6768e-06	0.00017783	alpha-glucan phosphorylase, H isozyme,expressed [Triticum aestivum]
Traes_4DL_AFE97C149	635.268	292.802	1.1174	4.3491e-11	4.2443e-09	PREDICTED: uncharacterized protein LOC100193235 isoform X1 [Zea mays]>gi|413955490|gb|AFW88139.1| putative chaperone clbp family protein [Zea mays]
Traes_7DL_F8B8223B6	186.454	86.0923	1.1149	2.8781e-06	0.00011503	Epimerase family protein [Aegilops tauschii]
Traes_4DL_C02A2A149	559.659	258.581	1.1139	5.3289e-07	2.5445e-05	Purple acid phosphatase 3 [Aegilops tauschii]
Traes_1AL_B5CB664F1	1494.34	690.968	1.1128	7.0836e-14	1.0189e-11	Photosystem II reaction center W protein, chloroplastic [Triticum urartu]
Traes_4DS_BDB03ED9C	101.239	46.8313	1.1122	0.00022598	0.0051873	Calcium-activated outward-rectifying potassium channel 1 [Triticum urartu]
Traes_4AL_418B81394	49687	22987	1.1121	4.48e-17	9.3734e-15	Acid phosphatase 1 [Triticum urartu]
Traes_2AS_FA7C1F225	295.274	136.635	1.1117	1.2149e-07	6.6663e-06	Anthocyanidin 5,3-O-glucosyltransferase [Aegilops tauschii]
Novel09700	243.801	112.845	1.1114	4.0186e-07	1.9702e-05	#N/A
Traes_5DL_A418DFAF8	140.462	65.0218	1.1112	6.9982e-05	0.0018875	hypothetical protein F775_21288 [Aegilops tauschii]
Traes_6DS_D50A0F246	86.6254	40.1297	1.1101	0.0010025	0.017706	MADS-box transcription factor TaAGL18 [Triticum aestivum]>gi|161158806|emb|CAM59061.1| MIKC-type MADS-box transcription factor WM18 [Triticum aestivum]
Traes_5BS_D8647BAC7	1540.04	713.886	1.1092	7.4953e-07	3.4291e-05	Rubredoxin [Aegilops tauschii]
Novel01208	149.134	69.1902	1.108	3.8232e-05	0.0011277	hypothetical protein TRIUR3_18611 [Triticum urartu]
Novel00285	128.642	59.7562	1.1062	0.00011251	0.0028604	hypothetical protein TRIUR3_13660 [Triticum urartu]
Traes_6AL_2063C3615	403.2	187.296	1.1062	8.7999e-09	5.9085e-07	Lactoylglutathione lyase [Triticum urartu]
Novel08050	632.218	293.784	1.1057	9.8728e-11	8.9989e-09	hypothetical protein F775_43779 [Aegilops tauschii]
Novel09011	95.3333	44.3007	1.1056	0.00066133	0.012579	hypothetical protein F775_09090 [Aegilops tauschii]
Traes_6AL_7444FD717	965.452	448.816	1.1051	9.01e-10	7.1988e-08	predicted protein, partial [Hordeum vulgare subsp. vulgare]
Traes_3AS_82DCD8C20	152.101	70.7311	1.1046	2.2884e-05	0.00072121	Apyrase [Triticum urartu]
Traes_4AL_BDABA3C02	117.173	54.4959	1.1044	0.00017421	0.0041453	predicted protein [Hordeum vulgare subsp. vulgare]>gi|326525625|dbj|BAJ88859.1| predicted protein [Hordeum vulgare subsp. vulgare]
Traes_6DS_9A9EDCD1F	4705.67	2188.67	1.1043	6.9264e-16	1.2613e-13	PREDICTED: 2-methylene-furan-3-one reductase [Brachypodium distachyon]
TRAES3BF013000030CFD_g	94.2654	43.8651	1.1037	0.0005342	0.010516	predicted protein [Hordeum vulgare subsp. vulgare]>gi|326523743|dbj|BAJ93042.1| predicted protein [Hordeum vulgare subsp. vulgare]
Traes_1BS_B44ECE28C	450.803	209.765	1.1037	4.2254e-09	2.9897e-07	R2R3-MYB protein [Triticum aestivum]
Traes_6AL_45ADC21CF	129.856	60.4257	1.1037	6.7563e-05	0.0018336	#N/A
Traes_7DL_CCBA1A1C9	851.762	396.378	1.1036	1.3068e-07	7.128e-06	PREDICTED: glutathione synthetase, chloroplastic-like [Oryza brachyantha]
Traes_7BL_6D1252D63	73.198	34.1029	1.1019	0.0020903	0.031966	predicted protein [Hordeum vulgare subsp. vulgare]
Novel03432	144.237	67.2136	1.1016	6.8569e-05	0.0018578	#N/A
Traes_7BS_BB0FECDBE	89.1904	41.5657	1.1015	0.00047426	0.0095305	ABC transporter C family member 10 [Aegilops tauschii]
Traes_7DS_0F7D18E5D	783.173	365.163	1.1008	4.3302e-10	3.6167e-08	hypothetical protein OsI_12155 [Oryza sativa Indica Group]
Traes_4BL_035616BA0	5951.67	2777.69	1.0994	1.1682e-09	9.1053e-08	Nucleoside-triphosphatase [Aegilops tauschii]
Novel04800	99.7422	46.6081	1.0976	0.00040904	0.0084493	hypothetical protein F775_17817 [Aegilops tauschii]
Novel06278	305.794	143.095	1.0956	2.1655e-07	1.1193e-05	#N/A
Novel07457	114.753	53.7321	1.0947	0.00019554	0.0045927	hypothetical protein F775_07808 [Aegilops tauschii]
Traes_2AS_ECE815D45	100.432	47.0438	1.0941	0.00042243	0.008681	PREDICTED: uncharacterized protein LOC101764265 [Setaria italica]
Traes_2BS_7D0EA7319	73.6589	34.5386	1.0926	0.0026294	0.038321	predicted protein [Hordeum vulgare subsp. vulgare]
Traes_2BL_0BFFA7C8F	491.944	230.822	1.0917	1.594e-09	1.2128e-07	hypothetical protein F775_07139 [Aegilops tauschii]
TRAES3BF280800020CFD_g	424.309	199.126	1.0914	7.8561e-09	5.3266e-07	unnamed protein product [Triticum aestivum]>gi|880797014|gb|AKQ09031.1| chitinase [Triticum aestivum]
Traes_4BL_3CB730359	393.894	184.873	1.0913	4.5552e-07	2.2007e-05	Flavonol synthase/flavanone 3-hydroxylase [Aegilops tauschii]
Traes_4DL_83EDE466C	95.2741	44.7418	1.0905	0.00059709	0.011556	putative polygalacturonase [Triticum urartu]
Traes_7DL_31110102C	271.752	127.634	1.0903	4.4864e-07	2.1687e-05	hypothetical protein TRIUR3_15532 [Triticum urartu]
Traes_1DL_636878C41	5344.63	2513.77	1.0882	1.347e-13	1.8663e-11	hypothetical protein F775_30181 [Aegilops tauschii]
Novel00665	175.733	82.6823	1.0877	1.2474e-05	0.00042238	hypothetical protein TRIUR3_20598 [Triticum urartu]
Traes_4BL_58D8AC69C	23874	11234.7	1.0875	2.8047e-12	3.2547e-10	Putative inactive purple acid phosphatase 27 [Aegilops tauschii]
Traes_4AL_EBC56E395	387.499	182.361	1.0874	9.473e-05	0.0024604	hypothetical protein TRIUR3_11532 [Triticum urartu]
Traes_7AS_8344D4F43	2016.23	948.85	1.0874	6.3791e-14	9.224e-12	putative NOD26-like membrane integral protein [Triticum aestivum]
Traes_7AL_EA538BD77	213.853	100.658	1.0872	2.991e-06	0.00011886	predicted protein [Hordeum vulgare subsp. vulgare]
Traes_2DS_026684D32	65.2155	30.7063	1.0867	0.0032659	0.045762	predicted protein [Hordeum vulgare subsp. vulgare]
Traes_6DL_BA1A4060C	254.527	119.856	1.0865	8.4972e-07	3.8513e-05	predicted protein [Hordeum vulgare subsp. vulgare]>gi|326525721|dbj|BAJ88907.1| predicted protein [Hordeum vulgare subsp. vulgare]
Traes_4DS_ADDF0A700	179.28	84.4384	1.0862	1.1026e-05	0.00037987	hypothetical protein OsJ_12332 [Oryza sativa Japonica Group]
Traes_2BL_F3D782EF8	1254.69	591.413	1.0851	6.1298e-13	7.7716e-11	hypothetical protein F775_28502 [Aegilops tauschii]
Novel09879	71.8743	33.8824	1.0849	0.0032155	0.045247	Putative acetyltransferase [Aegilops tauschii]
Traes_7BL_28E519867	409.768	193.228	1.0845	8.0179e-09	5.4319e-07	Tryptophan synthase beta chain 2, chloroplastic [Triticum urartu]
Traes_5DL_B2F166A31	478.502	225.661	1.0844	5.8313e-09	4.0409e-07	MYB-related protein [Triticum aestivum]
Traes_4AL_30166AE64	501.705	236.65	1.0841	2.2151e-06	9.1353e-05	arginine decarboxylase [Triticum aestivum]
Traes_3DS_6873B48F6	662.537	312.526	1.084	2.0336e-10	1.7698e-08	lipid transfer protein [Triticum aestivum]>gi|94315725|gb|ABF14725.1| non-specific lipid transfer protein 1 precursor [Triticum aestivum]
Traes_2BL_665441563	191.292	90.2447	1.0839	7.4993e-06	0.00027062	PREDICTED: PI-PLC X domain-containing protein At5g67130-like isoform X2 [Brachypodium distachyon]
Traes_2AL_5BAB26827	53997.8	25484.7	1.0833	1.0772e-12	1.3145e-10	Lipoxygenase 1 [Triticum urartu]
Traes_2DL_BDD42E64E	80.8379	38.1611	1.0829	0.0035812	0.049255	hypothetical protein F775_32517 [Aegilops tauschii]
Traes_2BS_B01D70A77	196.719	92.8748	1.0828	0.00050419	0.010027	predicted protein [Hordeum vulgare subsp. vulgare]
Novel01086	134.205	63.3786	1.0824	0.00010198	0.0026215	Cytochrome c6, chloroplastic [Aegilops tauschii]
Novel04235	177.696	83.9974	1.081	1.5588e-05	0.00051373	hypothetical protein TRIUR3_16895 [Triticum urartu]
Traes_7AS_3CE4D06A2	151.699	71.7127	1.0809	4.899e-05	0.0013953	predicted protein [Hordeum vulgare subsp. vulgare]
Traes_7DS_79E9F82AA	270.684	127.967	1.0808	4.2743e-07	2.0765e-05	Aquaporin NIP2-2 [Aegilops tauschii]
Traes_5BL_60D1A74BA	213.743	101.104	1.08	3.0613e-06	0.0001213	Phospholipase A1-II 7 [Triticum urartu]
Traes_4BL_04956D80D	578.815	274.152	1.0781	5.4769e-10	4.5288e-08	predicted protein [Hordeum vulgare subsp. vulgare]>gi|326511599|dbj|BAJ91944.1| predicted protein [Hordeum vulgare subsp. vulgare]
Traes_6DL_C344029BF	73.1113	34.6489	1.0773	0.0029262	0.041924	hypothetical protein TRIUR3_19152 [Triticum urartu]
Traes_5BL_BD895CF84	1533.56	726.892	1.0771	7.2449e-13	9.1088e-11	DEAD-box ATP-dependent RNA helicase 3, chloroplastic [Triticum urartu]
Traes_2BS_3B9173BAD	605.345	286.967	1.0769	0.00075793	0.014042	N-terminal acetyltransferase complex ARD1 subunit-B-like protein [Aegilops tauschii]
Traes_5BL_D34AFE94B	70.0578	33.2262	1.0762	0.0032343	0.045408	PREDICTED: patatin-like protein 3 [Brachypodium distachyon]
Traes_7DL_0A66485A2	275.814	130.813	1.0762	5.3511e-07	2.551e-05	predicted protein [Hordeum vulgare subsp. vulgare]
Novel08820	92.0747	43.7548	1.0734	0.0008194	0.01494	Bidirectional sugar transporter SWEET15 [Triticum urartu]
Traes_4DS_70CD809D5	438.006	208.216	1.0729	2.0366e-08	1.2841e-06	predicted protein [Hordeum vulgare subsp. vulgare]>gi|326496350|dbj|BAJ94637.1| predicted protein [Hordeum vulgare subsp. vulgare]
Traes_4DL_74A03B3BE	81.614	38.8199	1.072	0.0015531	0.025158	hypothetical protein F775_13827 [Aegilops tauschii]
Novel07179	82.5084	39.2583	1.0715	0.0016246	0.026127	Protein FAR1-RELATED SEQUENCE 3 [Aegilops tauschii]
Novel03944	83.1703	39.5864	1.0711	0.0015539	0.025166	GPI inositol-deacylase [Aegilops tauschii]
Traes_4DL_CB8E1061C	1004.2	478.178	1.0704	2.5628e-11	2.5738e-09	hypothetical protein SORBIDRAFT_01g042450 [Sorghum bicolor]>gi|194326198|emb|CAQ86599.1| glutamine synthetase [Sorghum bicolor]>gi|241919478|gb|EER92622.1| hypothetical protein SORBIDRAFT_01g042450 [Sorghum bicolor]
Traes_6DL_E87DBFB1C	381.9	181.896	1.0701	2.2672e-06	9.3365e-05	bZIP transcription factor D [Triticum aestivum]
Traes_1DS_E56599925	270.633	128.949	1.0695	9.6477e-07	4.3185e-05	predicted protein [Hordeum vulgare subsp. vulgare]
Novel06710	72.4769	34.5386	1.0693	0.0032756	0.04586	predicted protein [Hordeum vulgare subsp. vulgare]
Traes_4DL_5594EC24A	207.522	98.9069	1.0691	6.9389e-06	0.00025282	hypothetical protein F775_08999 [Aegilops tauschii]
TRAES3BF065800050CFD_g	105.128	50.1123	1.0689	0.00045403	0.0091953	hypothetical protein OsI_04428 [Oryza sativa Indica Group]>gi|242531272|gb|ACS92968.1| aldo-keto reductase [Oryza sativa Indica Group]
Traes_6AS_08ADDC621	78.4421	37.392	1.0689	0.0019762	0.030599	hypothetical protein TRIUR3_26605 [Triticum urartu]
Traes_4DL_71DE87AB7	18912.6	9016.21	1.0688	4.6294e-06	0.00017627	Nucleoside-triphosphatase [Aegilops tauschii]
Traes_3DS_833AD0EE2	470.816	224.465	1.0687	0.00022472	0.0051633	nuclear transcription factor Y subunit B3 [Triticum monococcum]
Traes_7BL_E2B83538B	263.947	125.891	1.0681	6.7089e-07	3.1106e-05	hypothetical protein F775_29971 [Aegilops tauschii]
Traes_4AL_C04AC0228	283.403	135.315	1.0665	6.5638e-07	3.0484e-05	PREDICTED: uncharacterized protein LOC100840178 [Brachypodium distachyon]
Traes_7DL_5218A650F	156.391	74.6763	1.0664	3.1139e-05	0.00094644	PREDICTED: putative disease resistance RPP13-like protein 3 [Brachypodium distachyon]
Traes_5DL_AC71DE264	764.817	365.244	1.0663	1.5721e-07	8.3927e-06	2-alpha-hydroxytaxane 2-O-benzoyltransferase [Aegilops tauschii]
Traes_7BL_8F226AC0C	630.083	300.916	1.0662	3.2095e-10	2.7107e-08	Reticulon-like protein B2 [Triticum urartu]
Traes_5DL_032EB6D58	234.645	112.066	1.0661	0.0020544	0.031563	2-alpha-hydroxytaxane 2-O-benzoyltransferase [Aegilops tauschii]
Traes_4BS_973D6485F	161.758	77.3118	1.0651	3.0285e-05	0.00092422	hypothetical protein F775_06613 [Aegilops tauschii]
Traes_7DS_0F1E7D237	369.568	176.638	1.065	4.35e-07	2.1077e-05	predicted protein [Hordeum vulgare subsp. vulgare]
Traes_4DL_26CDE7D19	841.191	402.203	1.0645	8.1439e-06	0.00029084	Flavonol synthase/flavanone 3-hydroxylase [Aegilops tauschii]
Traes_4AS_DC6504579	185.012	88.4886	1.0641	1.6222e-05	0.00053314	hypothetical protein F775_02099 [Aegilops tauschii]
Traes_2DL_E4B86D0C3	166.797	79.8317	1.0631	2.2524e-05	0.00071228	granule-bound starch synthase GBSSII [Triticum aestivum]
Novel05011	574.402	275.002	1.0626	2.0641e-09	1.5477e-07	hypothetical protein TRIUR3_00533 [Triticum urartu]
Traes_6AL_64BAE3CE7	3386.49	1621.63	1.0623	1.1395e-14	1.7914e-12	Bidirectional sugar transporter SWEET13 [Triticum urartu]
Traes_6AS_ADA60F1EA	103.95	49.7842	1.0621	0.00062618	0.012004	predicted protein [Hordeum vulgare subsp. vulgare]
Traes_2AS_4360DFF1D	93.8912	45.0752	1.0587	0.0006848	0.012939	PREDICTED: uncharacterized protein LOC103713631 [Phoenix dactylifera]
Traes_5AL_D24A24C13	19334.3	9283.95	1.0584	1.2174e-08	7.9802e-07	Nucleoside-triphosphatase [Triticum urartu]
Traes_6DS_D37F9D4C7	1669.93	802.311	1.0576	1.1845e-05	0.00040387	Putative glutamine amidotransferase-like protein [Aegilops tauschii]
Novel06907	332.736	159.876	1.0574	1.8801e-07	9.8158e-06	poor homologous synapsis 1 protein [Triticum aestivum]
Traes_4BS_FEC212AEB	442.465	212.726	1.0566	1.3518e-08	8.7846e-07	hypothetical protein F775_05323 [Aegilops tauschii]
Traes_7DS_0592095C8	7965.05	3829.89	1.0564	1.0069e-05	0.00035081	Acid phosphatase 1 [Aegilops tauschii]
Traes_4BL_2D32FE93C	1064.06	511.781	1.056	1.0889e-11	1.1701e-09	predicted protein [Hordeum vulgare subsp. vulgare]
Traes_5BL_28478C1D3	333.776	160.543	1.0559	1.4866e-07	7.9771e-06	ADP-glucose pyrophosphorylase small subunit [Triticum aestivum]
Novel01490	186.226	89.5831	1.0558	2.3509e-05	0.00073809	#N/A
Traes_1DL_E331E6071	100.92	48.5767	1.0549	0.00064754	0.012359	PREDICTED: serine/threonine-protein kinase SAPK3-like [Brachypodium distachyon]>gi|764696282|gb|AJR27159.1| SAPK3 [Brachypodium distachyon]
Traes_4AS_1D24D36C4	4435.76	2136.1	1.0542	2.5873e-08	1.6022e-06	RecName: Full=Eukaryotic translation initiation factor 2 subunit beta; Short=eIF-2-beta; AltName: Full=P38>gi|2306768|gb|AAB65774.1| eIF-2 beta subunit [Triticum aestivum]
Traes_2DL_B974A912B	622.633	300.028	1.0533	0.00018803	0.0044359	PREDICTED: peroxisomal membrane protein 11-4 [Brachypodium distachyon]
Traes_7DL_64905FA8B	19089.7	9200.7	1.053	1.5104e-05	0.00049876	Ananain [Aegilops tauschii]
Traes_1DL_82E126A2A	85.2743	41.1273	1.052	0.0011619	0.019969	Phosphoethanolamine N-methyltransferase 1 [Aegilops tauschii]
Traes_3DL_C1FD5EB05	346.912	167.347	1.0517	7.6779e-08	4.4085e-06	Vacuolar-processing enzyme [Triticum urartu]
Traes_2DL_033AD95A5	3664.15	1768.16	1.0512	1.3792e-07	7.4784e-06	predicted protein [Hordeum vulgare subsp. vulgare]
Traes_4AL_5F552AAAD	373.055	180.035	1.0511	3.8059e-06	0.00014722	C2 domain-containing protein [Hordeum vulgare subsp. vulgare]>gi|326517050|dbj|BAJ96517.1| predicted protein [Hordeum vulgare subsp. vulgare]
Traes_1AS_B486CB8E2	138.331	66.7806	1.0506	0.00024061	0.0054677	UDP-glycosyltransferase 85A3 [Triticum urartu]
TRAES3BF044200080CFD_g	353.721	170.843	1.0499	1.7856e-06	7.5242e-05	unnamed protein product [Triticum aestivum]
Traes_1DL_268FC750B	160.946	77.7448	1.0498	3.9812e-05	0.0011689	predicted protein [Hordeum vulgare subsp. vulgare]
Traes_2DS_A8043C04C	564.726	272.931	1.049	3.067e-09	2.2389e-07	Beta-glucosidase 16 [Triticum urartu]
Traes_3DS_65349138C	75.9956	36.7331	1.0488	0.0034871	0.04821	unnamed protein product [Triticum aestivum]
Traes_4AL_278DB3641	1049.68	507.394	1.0488	1.7366e-11	1.8076e-09	predicted protein, partial [Hordeum vulgare subsp. vulgare]
TRAES3BF117800040CFD_g	84.494	40.8988	1.0468	0.0019435	0.030206	unnamed protein product [Triticum aestivum]
Novel06931	176.683	85.5303	1.0467	2.4934e-05	0.0007776	hypothetical protein F775_24486 [Aegilops tauschii]
Traes_1AS_901DE7BD0	1030.99	499.071	1.0467	1.2277e-11	1.3108e-09	PREDICTED: uncharacterized protein LOC100501719 isoform X1 [Zea mays]>gi|413948020|gb|AFW80669.1| hypothetical protein ZEAMMB73_669487 [Zea mays]
Traes_2AL_411B944D6	102.618	49.6793	1.0466	0.0003889	0.00809	hypothetical protein F775_52582 [Aegilops tauschii]
Traes_4BS_71CB57A0D	8256.09	3997.51	1.0464	1.04e-14	1.6382e-12	lipoxygenase-1 [Triticum turgidum subsp. durum]>gi|313661605|gb|ADR71864.1| lipoxygenase-1 [Triticum turgidum subsp. durum]
Novel07015	107.579	52.0916	1.0463	0.00040057	0.0082971	hypothetical protein TRIUR3_26886 [Triticum urartu]
Novel10079	199.685	96.7178	1.0459	1.2582e-05	0.00042496	hypothetical protein F775_44043 [Aegilops tauschii]
TRAES3BF064300020CFD_g	833.388	403.889	1.045	5.8768e-11	5.5968e-09	unnamed protein product [Triticum aestivum]
Traes_4BS_9CD2C737F	177.751	86.1785	1.0445	4.3887e-05	0.001273	PREDICTED: serine carboxypeptidase-like 18 [Brachypodium distachyon]
Traes_5AL_1765846C0	850.366	412.314	1.0443	9.113e-11	8.3523e-09	PREDICTED: uncharacterized protein LOC100193235 isoform X1 [Zea mays]>gi|413955490|gb|AFW88139.1| putative chaperone clbp family protein [Zea mays]
Traes_3AL_834004A48	364.903	176.996	1.0438	1.4965e-05	0.00049457	lycopene epsilon cyclase 3A [Triticum aestivum]
Traes_3DL_62B117C5F	165.15	80.1518	1.043	0.0010557	0.018492	Histidine decarboxylase [Aegilops tauschii]
Traes_7AS_089028EAD	2988.09	1450.18	1.043	1.5589e-13	2.1491e-11	Serine--glyoxylate aminotransferase [Triticum urartu]
Traes_2AS_1F9C19808	115.845	56.2493	1.0423	0.00035096	0.0074293	RecName: Full=Ninja-family protein 1; AltName: Full=ABI five-binding protein A1; Short=ABI5-binding protein A1; Short=TaAFP-A1>gi|169788693|dbj|BAG12827.1| ABI5 binding protein A1 [Triticum aestivum]
Traes_7DL_12C8D338E	145.328	70.6208	1.0411	7.5944e-05	0.0020304	predicted protein, partial [Hordeum vulgare subsp. vulgare]
Traes_6DS_89381881E	111.869	54.3883	1.0404	0.00039827	0.0082591	predicted protein [Hordeum vulgare subsp. vulgare]
Traes_4DL_A950283A1	83.4261	40.568	1.0402	0.0021893	0.033186	xyloglucan xyloglucosyl transferase [Hordeum vulgare]>gi|326524143|dbj|BAJ97082.1| predicted protein [Hordeum vulgare subsp. vulgare]
Novel00369	114.092	55.4882	1.0399	0.00036762	0.0077196	#N/A
Traes_2BL_BD5F3380A	113.804	55.3753	1.0392	0.00046989	0.0094633	predicted protein [Hordeum vulgare subsp. vulgare]
Traes_5AL_6A1F041A8	87.6384	42.6522	1.0389	0.0022968	0.034473	PREDICTED: uncharacterized protein LOC100829644 [Brachypodium distachyon]
Novel00656	889.079	432.907	1.0383	9.371e-11	8.5604e-09	PREDICTED: alanine aminotransferase 2 [Setaria italica]
Traes_7AL_7FE763183	127.46	62.0715	1.038	0.00013118	0.0032556	Hydroxymethylglutaryl-CoA synthase [Triticum urartu]
Traes_3AL_FB56E8FFB	168.586	82.1284	1.0375	4.8043e-05	0.0013721	unnamed protein product [Triticum aestivum]
Traes_1AL_E12BF1698	709.753	345.956	1.0367	5.6932e-10	4.6936e-08	Expansin-B6 [Triticum urartu]
Traes_7AL_4636AD6B7	271.957	132.587	1.0364	7.0284e-07	3.237e-05	Endo-1,3;1,4-beta-D-glucanase [Aegilops tauschii]
Traes_4BS_8B93BC3E5	649.822	317.025	1.0354	9.7231e-10	7.7017e-08	predicted protein [Hordeum vulgare subsp. vulgare]>gi|326534284|dbj|BAJ89492.1| predicted protein [Hordeum vulgare subsp. vulgare]
Traes_1DL_B8D81484D	85.1876	41.563	1.0353	0.0016112	0.025947	hypothetical protein F775_43198 [Aegilops tauschii]
Traes_4AL_13B97C7E5	353.448	172.481	1.0351	1.7618e-07	9.2681e-06	RecName: Full=Glucan endo-1,3-beta-glucosidase; AltName: Full=(1->3)-beta-glucan endohydrolase; Short=(1->3)-beta-glucanase; AltName: Full=Beta-1,3-endoglucanase; Flags: Precursor>gi|924953|gb|AAA90953.1| beta 1,3-glucanase [Triticum aestivum]
Novel03572	88.0676	42.9803	1.0349	0.0020123	0.031054	BnaA03g40870D [Brassica napus]
Traes_2DL_2169EBB35	477.827	233.339	1.0341	1.5742e-08	1.0142e-06	Serine carboxypeptidase-like 19 [Triticum urartu]
Traes_2AL_F3FB21AE1	1196.31	584.325	1.0337	3.6114e-11	3.541e-09	predicted protein [Hordeum vulgare subsp. vulgare]
Novel03657	221.095	108.023	1.0333	4.7796e-06	0.00018124	#N/A
Traes_5BL_D412D28CC	145.652	71.1668	1.0332	0.0013199	0.022183	RecName: Full=Gibberellin 20 oxidase 1-B; AltName: Full=GA 20-oxidase 1-B; AltName: Full=Gibberellin C-20 oxidase 1-B; AltName: Full=TaGA20ox1-B; Short=Ta20ox1B>gi|2222798|emb|CAA74331.1| gibberellin 20-oxidase [Triticum aestivum]
Traes_2BS_23E0AC565	310.751	151.878	1.0328	5.0263e-07	2.41e-05	Isoflavone reductase-like protein [Aegilops tauschii]
Traes_5AL_A2B2D25CA	84.348	41.2322	1.0326	0.0015005	0.024521	Ethanolamine-phosphate cytidylyltransferase [Triticum urartu]
Traes_6BS_8C6767FB6	150.8	73.7996	1.031	6.3034e-05	0.0017293	Protein STRUBBELIG-RECEPTOR FAMILY 8 [Aegilops tauschii]
Traes_1BS_F348B884F	70.3454	34.4364	1.0305	0.0033699	0.046926	hypothetical protein F775_09588 [Aegilops tauschii]
Traes_3AS_5A0EB37C5	938.057	459.66	1.0291	0.00049148	0.0098099	plastid NADP-malic enzyme [Sorghum bicolor]
Traes_1AS_A4B0D42DF	1505.92	738.012	1.0289	3.5067e-07	1.7419e-05	hypothetical protein F775_31817 [Aegilops tauschii]
Traes_4DL_55503B3CD	346.231	169.848	1.0275	0.00091999	0.016503	Transcription factor bHLH35 [Aegilops tauschii]
Traes_1AL_49393CDA7	163.283	80.2674	1.0245	5.857e-05	0.0016224	PREDICTED: delta-1-pyrroline-5-carboxylate synthase [Brachypodium distachyon]
Traes_2DL_DCA84AA5A	129.048	63.4915	1.0233	0.00024171	0.0054898	predicted protein [Hordeum vulgare subsp. vulgare]>gi|326534042|dbj|BAJ89371.1| predicted protein [Hordeum vulgare subsp. vulgare]
Traes_4BL_265B4B877	654.933	322.484	1.0221	1.9666e-06	8.2333e-05	GDSL esterase/lipase [Aegilops tauschii]
Traes_7DS_4DEABD294	352.503	173.589	1.022	2.027e-07	1.0516e-05	Bidirectional sugar transporter SWEET15 [Triticum urartu]
Traes_2DL_EB6342C6E	3266.84	1608.94	1.0218	2.2498e-09	1.6718e-07	Peroxisomal (S)-2-hydroxy-acid oxidase GLO5 [Triticum urartu]>gi|475611997|gb|EMT28270.1| Putative peroxisomal (S)-2-hydroxy-acid oxidase 2 [Aegilops tauschii]
Traes_7BL_BDCC58CC0	89.9115	44.2981	1.0213	0.0017997	0.028467	FAM10 family protein [Aegilops tauschii]
Traes_4DS_8B71AA2E2	155.556	76.6503	1.0211	6.3716e-05	0.0017417	predicted protein [Hordeum vulgare subsp. vulgare]
Traes_1DL_CCEF52698	205.162	101.107	1.0209	0.0002834	0.0062432	predicted protein [Hordeum vulgare subsp. vulgare]>gi|326520175|dbj|BAK04012.1| predicted protein [Hordeum vulgare subsp. vulgare]
Traes_5DL_F8722FBDF	82.1024	40.4605	1.0209	0.002779	0.040149	predicted protein [Hordeum vulgare subsp. vulgare]>gi|326506700|dbj|BAJ91391.1| predicted protein [Hordeum vulgare subsp. vulgare]
Traes_5DL_5CF11D5A7	214.491	105.708	1.0208	9.0882e-06	0.00032056	Putative serine/threonine-protein kinase NAK [Aegilops tauschii]
TRAES3BF042500030CFD_g	161.27	79.4929	1.0206	0.00033998	0.0072451	unnamed protein product [Triticum aestivum]
Traes_4AS_9F1B2A7DD	3480.04	1716.24	1.0199	2.5192e-13	3.3666e-11	AOS [Triticum aestivum]
Traes_5BL_D752395BC	99.3911	49.0151	1.0199	0.00092313	0.016541	Cytochrome P450 71D7 [Aegilops tauschii]
Traes_2BS_73911552F	192.707	95.0799	1.0192	1.4452e-05	0.00047954	predicted protein [Hordeum vulgare subsp. vulgare]
Novel08655	510.218	251.764	1.019	1.3236e-08	8.6144e-07	hypothetical protein TRIUR3_26660 [Triticum urartu]
Traes_4BS_DA955986B	130.75	64.5861	1.0175	0.0003009	0.0065539	PREDICTED: fatty acyl-CoA reductase 1-like [Setaria italica]
Traes_4DL_F5F6C21B0	108.761	53.7294	1.0174	0.00079893	0.014658	Endo-1,4-beta-xylanase Z [Aegilops tauschii]
Traes_3AL_DDA7253A2	139.568	68.9777	1.0168	0.00015138	0.0036759	unnamed protein product [Triticum aestivum]
Traes_4BS_77D1E043F	162.822	80.4772	1.0166	0.0001076	0.0027481	predicted protein [Hordeum vulgare subsp. vulgare]
TRAES3BF018200020CFD_g	81.7599	40.4631	1.0148	0.0031566	0.044593	unnamed protein product [Triticum aestivum]
Traes_4AL_995660EBE	636.45	315.134	1.0141	4.7905e-09	3.3665e-07	PREDICTED: cysteine synthase-like [Brachypodium distachyon]
Traes_7AL_6E1780317	106.744	52.8607	1.0139	0.00056156	0.010953	hypothetical protein F775_04123 [Aegilops tauschii]
Traes_2DS_E108953FD	140.778	69.7361	1.0134	0.00023098	0.0052814	predicted protein [Hordeum vulgare subsp. vulgare]
Traes_7BL_5C04F329C	167.085	82.7899	1.0131	5.2479e-05	0.0014779	predicted protein [Hordeum vulgare subsp. vulgare]
Traes_5DS_C12EE1942	1294.72	641.593	1.0129	0.00012696	0.0031666	Rubredoxin [Aegilops tauschii]
Traes_2AL_E4311E0BD	108.848	53.9606	1.0123	0.0017102	0.027245	S-norcoclaurine synthase [Aegilops tauschii]
Traes_2BL_C433BB333	107.46	53.2831	1.0121	0.002996	0.042732	hypothetical protein TRIUR3_11448 [Triticum urartu]
Traes_4AS_8E7275248	182.68	90.5754	1.0121	3.8044e-05	0.0011233	PREDICTED: uncharacterized protein LOC100841372 [Brachypodium distachyon]
Novel03842	187.924	93.2056	1.0117	3.2968e-05	0.0009952	#N/A
Traes_2BS_748FD4958	340.924	169.081	1.0117	6.5257e-07	3.0409e-05	predicted protein [Hordeum vulgare subsp. vulgare]
Traes_2BL_5B0DFABAF	252.391	125.327	1.01	6.3661e-06	0.00023495	predicted protein [Hordeum vulgare subsp. vulgare]
Novel08537	446.896	221.942	1.0098	0.00032262	0.0069483	#N/A
Novel04578	120.746	59.9794	1.0094	0.00043038	0.008809	#N/A
Novel03145	95.7625	47.5924	1.0087	0.0012231	0.020861	hypothetical protein F775_23895 [Aegilops tauschii]
TRAES3BF012700050CFD_g	77.6661	38.5994	1.0087	0.003609	0.049515	predicted protein [Hordeum vulgare subsp. vulgare]
Traes_7DL_9EF4354F6	84.0605	41.7835	1.0085	0.00164	0.026326	predicted protein [Hordeum vulgare subsp. vulgare]
Traes_1DS_275C61002	746.657	371.3	1.0079	1.1841e-09	9.2037e-08	predicted protein [Hordeum vulgare subsp. vulgare]
Traes_2BL_1356B2300	799.76	397.717	1.0078	7.4149e-10	5.982e-08	chloride channel 1 [Hordeum vulgare subsp. vulgare]
Traes_1AS_5D942BC8F	493.317	245.635	1.006	2.8392e-08	1.7516e-06	predicted protein [Hordeum vulgare subsp. vulgare]>gi|326510409|dbj|BAJ87421.1| predicted protein [Hordeum vulgare subsp. vulgare]>gi|326518598|dbj|BAJ88328.1| predicted protein [Hordeum vulgare subsp. vulgare]
Traes_2BS_ED690F1AD	146.428	72.9256	1.0057	0.00013821	0.003407	hypothetical protein TRIUR3_26204 [Triticum urartu]
Traes_7AL_CA59B4626	634.09	315.815	1.0056	3.8282e-09	2.7226e-07	predicted protein [Hordeum vulgare subsp. vulgare]>gi|326505398|dbj|BAJ95370.1| predicted protein [Hordeum vulgare subsp. vulgare]
Traes_7DL_BA070550D	329.651	164.267	1.0049	5.3134e-07	2.5389e-05	ROP binding kinases 1 [Hordeum vulgare]
Novel08448	86.0228	42.8807	1.0044	0.0017711	0.0281	hypothetical protein TRIUR3_16469 [Triticum urartu]
Traes_1DS_14CEE1B85	248.991	124.122	1.0043	7.4906e-06	0.00027042	predicted protein, partial [Hordeum vulgare subsp. vulgare]
Traes_1DL_715725157	168.906	84.2206	1.004	5.7474e-05	0.001597	CTP synthase [Aegilops tauschii]
Novel06054	392.739	195.845	1.0039	1.9935e-07	1.0368e-05	hypothetical protein TRIUR3_30411 [Triticum urartu]
Traes_7BL_BC0D62262	132.389	66.0168	1.0039	0.00020165	0.0047222	Putative plastidic glucose transporter 3 [Aegilops tauschii]
Traes_4BS_0B80EB8AF	163.342	81.4722	1.0035	9.2738e-05	0.0024147	PREDICTED: protein TRANSPARENT TESTA 12-like [Setaria italica]
Novel01787	224.176	111.842	1.0032	1.3414e-05	0.00044869	predicted protein [Hordeum vulgare subsp. vulgare]
Traes_4AL_F4C83730F	255.996	127.742	1.0029	8.3683e-06	0.00029783	hypothetical protein TRIUR3_33975 [Triticum urartu]
Traes_5DL_8F68FBC81	11982.5	5980.17	1.0027	6.954e-07	3.2081e-05	type 1 non specific lipid transfer protein precursor [Triticum aestivum]>gi|334085899|gb|AEG47274.1| lipid transfer protein [Triticum turgidum subsp. durum]>gi|669027534|emb|CDM80972.1| unnamed protein product [Triticum aestivum]
Novel03205	159.449	79.6085	1.0021	9.3654e-05	0.0024363	#N/A
Traes_5DL_DB8A076AB	167.495	83.6666	1.0014	9.1134e-05	0.0023797	hypothetical protein F775_19609 [Aegilops tauschii]
Traes_6BS_F4208BE7C	143.114	71.4949	1.0013	0.0002253	0.0051737	predicted protein [Hordeum vulgare subsp. vulgare]
Novel05980	432.717	216.243	1.0008	6.1089e-05	0.0016855	Protein RUPTURED POLLEN GRAIN 1 [Aegilops tauschii]
Novel09437	180.804	90.3603	1.0007	3.5003e-05	0.0010455	#N/A
Traes_2AL_5CCC4F2E6	273.171	136.527	1.0006	2.4121e-06	9.8821e-05	Uncharacterized oxidoreductase C23D3.11 [Triticum urartu]

## Sheet: S_st1 vs st1-DOWN
Table S3. Differentially expressed genes.
Down-regulated genes in S_st1 vs st1.
Gene_id	readcount_S_st1	readcount_st1	log2FoldChange	pval	padj	Gene description
Traes_6AS_998C62B56	0.460975	223.709	-8.9227	5.5e-56	1.6275e-52	Histone H2B.4 [Triticum urartu]>gi|474259664|gb|EMS60505.1| Histone H2B.4 [Triticum urartu]>gi|475596215|gb|EMT23304.1| Histone H2B.4 [Aegilops tauschii]
Traes_5DL_A163E89E9	0.460975	161.089	-8.449	2.9857e-42	3.6379e-39	Protein H2A.6 [Aegilops tauschii]
Traes_1BL_28DB0E01C	0.921949	272.302	-8.2063	1.3415e-25	6.616e-23	hypothetical protein EUTSA_v10014731mg [Eutrema salsugineum]>gi|557102743|gb|ESQ43106.1| hypothetical protein EUTSA_v10014731mg [Eutrema salsugineum]
Traes_1AL_3C825BAE8	1.00865	293.697	-8.1858	8.6534e-16	1.5522e-13	TPA: histone H3.2 [Zea mays]
Traes_6DL_AB13E363A	0.921949	220.987	-7.9051	8.3152e-14	1.1817e-11	PREDICTED: uncharacterized protein LOC105050582 [Elaeis guineensis]
Traes_7AS_FEE6CC75E1	0.460975	99.227	-7.7499	7.0812e-15	1.1348e-12	Pathogenesis-related protein PRMS [Aegilops tauschii]
Traes_6DS_536814F70	1.00865	199.368	-7.6269	6.1093e-38	6.4895e-35	Protein H2A.6 [Triticum urartu]
Novel03854	0.921949	172.843	-7.5506	1.6447e-11	1.7162e-09	PREDICTED: probable histone H2A.5-like [Oryza brachyantha]
Traes_1DS_35B7AED4C	1.38292	250.459	-7.5007	8.0027e-59	3.1574e-55	Histone [Aegilops tauschii]
TRAES3BF064800030CFD_g	0.460975	80.4932	-7.448	3.0289e-22	1.1203e-19	unnamed protein product [Triticum aestivum]
Traes_6DL_7626A87FF	0.460975	78.7398	-7.4163	1.5847e-20	4.8629e-18	RecName: Full=DNA (cytosine-5)-methyltransferase 3; AltName: Full=Chromomethylase 3; AltName: Full=DNA methyltransferase 105>gi|20977600|gb|AAM28227.1| DNA methyltransferase 105 [Zea mays]>gi|414585461|tpg|DAA36032.1| TPA: DNA (cytosine-5)-methyltransferase 2 [Zea mays]
Novel10181	1.46962	232.169	-7.3036	8.3169e-17	1.7015e-14	Protein H2A.6 [Aegilops tauschii]
Traes_2AS_9B3DEDDAB	0.460975	67.4474	-7.1929	8.9215e-11	8.204e-09	DNA (cytosine-5)-methyltransferase 1B [Triticum urartu]
Traes_6AS_991B780D1	1.55633	224.478	-7.1723	3.2637e-52	7.1162e-49	Protein H2A.5 [Aegilops tauschii]
Traes_1BL_4831B07DA	0.547675	78.6269	-7.1656	7.9606e-22	2.8929e-19	predicted protein [Hordeum vulgare subsp. vulgare]>gi|326503358|dbj|BAJ99304.1| predicted protein [Hordeum vulgare subsp. vulgare]>gi|326518690|dbj|BAJ92506.1| predicted protein [Hordeum vulgare subsp. vulgare]
Traes_1BL_893CD652A1	0.921949	131.818	-7.1596	5.3834e-22	1.9736e-19	PREDICTED: uncharacterized protein LOC105775145 [Gossypium raimondii]
Novel07236	2.39157	338.77	-7.1462	6.6694e-16	1.2172e-13	RecName: Full=Histone H2A.2.2
Traes_6DS_26310F0F6	1.8439	254.305	-7.1077	3.4335e-58	1.2369e-54	predicted protein [Hordeum vulgare subsp. vulgare]
Traes_4BL_8DFEB9631	0.921949	120.854	-7.0344	3.2452e-16	6.1388e-14	PREDICTED: histone H3-like centromeric protein CSE4-like [Glycine max]
Traes_1AL_5E2C30B46	0.547675	68.7572	-6.972	3.2457e-19	8.43e-17	Histone H2B.2 [Triticum urartu]
Traes_6DL_2BA26E6A2	0.460975	57.3545	-6.9591	4.5373e-16	8.4001e-14	hypothetical protein F775_52511 [Aegilops tauschii]
TRAES3BF117100140CFD_g	1.46962	180.831	-6.943	4.9257e-44	6.6476e-41	histone 4, partial [Codiaeum variegatum]
Traes_1AS_4AD2F6772	1.38292	168.667	-6.9303	5.1451e-21	1.6333e-18	predicted protein [Hordeum vulgare subsp. vulgare]>gi|474141838|gb|EMS56553.1| putative histone H2A variant 3 [Triticum urartu]>gi|475559147|gb|EMT13271.1| Putative histone H2A variant 3 [Aegilops tauschii]
Traes_1AL_638691536	0.547675	65.0298	-6.8916	3.4885e-18	8.1649e-16	Histone H2B.2 [Triticum urartu]
Traes_3AS_683116F59	1.38292	159.128	-6.8463	4.0995e-17	8.6282e-15	Histone H2A.1 [Triticum urartu]
Traes_2BS_ADDECA43A	0.460975	52.6322	-6.8351	5.4499e-15	8.8192e-13	predicted protein [Hordeum vulgare subsp. vulgare]
Traes_7DS_91DF90E74	0.921949	101.01	-6.7756	1.7895e-08	1.1405e-06	PREDICTED: histone H3-like centromeric protein CSE4-like [Glycine max]
Traes_4DL_0E5AF62E0	0.460975	48.5794	-6.7195	9.7186e-14	1.3671e-11	PREDICTED: histone H3-like centromeric protein CSE4 [Setaria italica]
Traes_5AS_9C4E6CE77	0.460975	47.2697	-6.6801	4.7525e-07	2.2867e-05	Histone H2B.2 [Triticum urartu]
Traes_3AS_E64FFFCCE1	0.460975	46.0648	-6.6428	1.9828e-05	0.00063675	Histone H3.2 [Glycine soja]
Traes_1DS_8BCA18CB2	0.460975	45.3953	-6.6217	5.5738e-13	7.1048e-11	PREDICTED: DNA replication licensing factor MCM6 isoform X2 [Brachypodium distachyon]
Traes_1BS_2A71352D5	6.42617	606.887	-6.5613	2.2223e-31	1.6011e-28	RecName: Full=Histone H2A.2.2
Traes_4DL_056EBD3F1	2.39157	218.239	-6.5118	4.1485e-18	9.6011e-16	hypothetical protein POPTR_0001s05450g [Populus trichocarpa]>gi|550346573|gb|ERP65137.1| hypothetical protein POPTR_0001s05450g [Populus trichocarpa]
Traes_1AS_E774FAB9E	6.62705	596.579	-6.4922	3.0568e-30	2.0591e-27	RecName: Full=Histone H2A.2.2
Traes_1AL_3CF82DD08	2.39157	205.306	-6.4237	5.4543e-11	5.2123e-09	PREDICTED: histone H3-like centromeric protein CSE4-like [Glycine max]
Traes_6AS_530C1387E	0.460975	39.3659	-6.4161	2.9884e-11	2.9617e-09	Histone H4 [Aegilops tauschii]
Traes_4BL_96E367077	0.460975	38.9355	-6.4003	2.2912e-05	0.00072156	PREDICTED: probable histone H2A.5-like [Oryza brachyantha]
TRAES3BF019000110CFD_g	2.0173	168.88	-6.3874	3.0796e-40	3.5439e-37	histone H3, expressed [Triticum aestivum]>gi|326487534|dbj|BAJ89751.1| predicted protein [Hordeum vulgare subsp. vulgare]>gi|326489785|dbj|BAK01873.1| predicted protein [Hordeum vulgare subsp. vulgare]>gi|326502060|dbj|BAK06522.1| predicted protein [Hordeum vulgare subsp. vulgare]>gi|326518594|dbj|BAJ88326.1| predicted protein [Hordeum vulgare subsp. vulgare]>gi|326520301|dbj|BAK07409.1| predicte…
Traes_2DL_43F0EFCB2	0.460975	37.3973	-6.3421	7.1215e-10	5.7734e-08	histone 4, partial [Codiaeum variegatum]
Novel07600	1.55633	125.762	-6.3364	2.7281e-17	5.8406e-15	predicted protein [Hordeum vulgare subsp. vulgare]
Traes_3DS_F7202E875	0.460975	36.3001	-6.2991	2.9765e-10	2.5294e-08	predicted protein [Hordeum vulgare subsp. vulgare]
Traes_6BL_64DEE7723	0.921949	69.9726	-6.246	4.997e-07	2.3973e-05	PREDICTED: DNA (cytosine-5)-methyltransferase 3 [Setaria italica]
Traes_6BS_E44E6DF7B	3.7745	284.132	-6.2341	9.826e-60	4.2849e-56	Histone H2B.4 [Triticum urartu]>gi|474259664|gb|EMS60505.1| Histone H2B.4 [Triticum urartu]>gi|475596215|gb|EMT23304.1| Histone H2B.4 [Aegilops tauschii]
Traes_1BL_07B8BFA42	1.9306	145.195	-6.2328	1.658e-29	1.0252e-26	unnamed protein product [Triticum aestivum]
Traes_2AL_947B9F28E	1.8439	136.869	-6.2139	1.3341e-11	1.4171e-09	Histone [Aegilops tauschii]
Traes_6AL_AE7423361	0.460975	34.2159	-6.2138	1.0864e-09	8.5082e-08	predicted protein [Hordeum vulgare subsp. vulgare]
Traes_6DL_A7DF39B8C	5.7051	406.653	-6.1554	1.413e-15	2.4492e-13	predicted protein [Hordeum vulgare subsp. vulgare]
Novel08615	0.921949	62.405	-6.0808	7.3423e-07	3.3647e-05	histone H2A [Hyacinthus orientalis]
Traes_4DL_3A1814A74	3.8612	256.804	-6.0555	4.5705e-55	1.2216e-51	predicted protein, partial [Hordeum vulgare subsp. vulgare]
Traes_4AS_35D6F66B4	2.39157	158.913	-6.0541	1.853e-11	1.9119e-09	PREDICTED: histone H3-like centromeric protein CSE4 [Setaria italica]
Traes_6AS_F08087F7F	0.547675	36.0769	-6.0416	2.5512e-10	2.1859e-08	predicted protein [Hordeum vulgare subsp. vulgare]
Traes_3AS_541E182FC	2.93925	192.895	-6.0362	1.7706e-43	2.2922e-40	Histone H2B.2 [Aegilops tauschii]
Traes_1AL_BAAF4391C	2.39157	156.71	-6.034	1.6011e-26	8.1387e-24	PREDICTED: histone H3-like centromeric protein CSE4 [Setaria italica]
Traes_7DL_D810BBA8B	1.55633	101.55	-6.0279	5.0241e-20	1.4454e-17	predicted protein [Hordeum vulgare subsp. vulgare]
Traes_3DL_75830BCFB	0.460975	29.9372	-6.0211	1.4985e-08	9.6772e-07	Polygalacturonase inhibitor [Aegilops tauschii]
Traes_2DL_3A573C1CD	0.921949	58.5567	-5.989	1.6079e-15	2.7639e-13	Os11g0172800 [Oryza sativa Japonica Group]>gi|62701960|gb|AAX93033.1| hypothetical protein LOC_Os11g07180 [Oryza sativa Japonica Group]>gi|77548852|gb|ABA91649.1| Leucine Rich Repeat family protein [Oryza sativa Japonica Group]>gi|113644574|dbj|BAF27715.1| Os11g0172800 [Oryza sativa Japonica Group]>gi|125576375|gb|EAZ17597.1| hypothetical protein OsJ_33137 [Oryza sativa Japonica Group]
Traes_2AL_B7F30A338	2.85255	178.757	-5.9696	4.7718e-18	1.0892e-15	Histone H1 [Triticum urartu]
Traes_6AL_05B2D9EA7	2.47827	152.217	-5.9406	5.9266e-20	1.6991e-17	Histone H2B.2 [Aegilops tauschii]
Traes_7DS_D10F240E6	1.00865	61.7354	-5.9356	2.0662e-16	4.0281e-14	PREDICTED: histone H3-like centromeric protein CSE4-like [Glycine max]
Traes_7AL_959534EDB	1.00865	61.5229	-5.9306	2.1381e-15	3.6227e-13	High mobility group B protein 7 [Triticum urartu]
Traes_1BL_36D203BF8	1.9306	117.449	-5.9268	2.3923e-28	1.367e-25	PREDICTED: histone H3-like centromeric protein CSE4-like [Glycine max]
Traes_4AL_218912B49	12.4781	750.192	-5.9098	1.649e-77	1.7078e-73	PREDICTED: GDSL esterase/lipase APG-like [Brachypodium distachyon]
Novel01444	2.85255	169.299	-5.8912	7.4116e-39	8.2984e-36	ORF,upstream [Triticum aestivum]
Traes_2DL_AB6FEEC91	1.38292	81.9185	-5.8884	1.5189e-20	4.6784e-18	Histone H1 [Aegilops tauschii]
Traes_1AL_C4FD07F1C	4.32217	255.184	-5.8836	4.9744e-44	6.6476e-41	histone H3, expressed [Triticum aestivum]>gi|326487534|dbj|BAJ89751.1| predicted protein [Hordeum vulgare subsp. vulgare]>gi|326489785|dbj|BAK01873.1| predicted protein [Hordeum vulgare subsp. vulgare]>gi|326502060|dbj|BAK06522.1| predicted protein [Hordeum vulgare subsp. vulgare]>gi|326518594|dbj|BAJ88326.1| predicted protein [Hordeum vulgare subsp. vulgare]>gi|326520301|dbj|BAK07409.1| predicte…
Traes_5BL_A3E91396C1	0.460975	27.0892	-5.8769	1.6183e-06	6.9013e-05	PREDICTED: histone H3-like centromeric protein CSE4-like [Glycine max]
Traes_2BS_665918AB4	8.64435	507.133	-5.8745	6.7706e-09	4.6285e-07	predicted protein [Hordeum vulgare subsp. vulgare]
Traes_5AL_D1358AF6E	1.38292	80.6061	-5.8651	5.0955e-13	6.5556e-11	HMG1/2-like protein [Triticum urartu]
Traes_6AS_D7528CBFE	1.00865	58.7825	-5.8649	1.8487e-11	1.9098e-09	Histone H2B.2 [Aegilops tauschii]
Traes_4DL_D9E38CE26	0.460975	26.53	-5.8468	0.0015009	0.024524	Cytochrome P450 86A1 [Aegilops tauschii]
Traes_6DL_1BCF08167	0.460975	26.3201	-5.8353	1.7539e-07	9.2325e-06	predicted protein [Hordeum vulgare subsp. vulgare]
Traes_5BL_B27792F88	2.76585	157.703	-5.8333	7.3894e-15	1.1796e-12	PREDICTED: probable histone H2A.5-like [Oryza brachyantha]
Traes_2DL_855C9818B	1.09535	62.2841	-5.8294	1.4804e-16	2.9344e-14	Zeamatin [Aegilops tauschii]
Traes_4DS_63083B4941	0.547675	31.0291	-5.8242	5.1796e-09	3.6185e-07	germin-like protein 2 [Triticum aestivum]
Traes_2DS_20E3D9EA9	0.460975	26.0996	-5.8232	1.8556e-07	9.7059e-06	hypothetical protein F775_32886 [Aegilops tauschii]
Traes_1AL_D1D0C2774	1.09535	59.8771	-5.7725	9.3599e-16	1.6713e-13	minichromosomal maintenance factor [Triticum aestivum]
Traes_5BL_EFE5243F4	1.38292	75.4375	-5.7695	3.2344e-19	8.4272e-17	predicted protein [Hordeum vulgare subsp. vulgare]
Novel02679	4.78315	260.579	-5.7676	4.6024e-11	4.4652e-09	#N/A
Traes_1AL_00485097A	1.38292	75.2409	-5.7657	0.00011772	0.0029687	histone H4 [Zea mays]
Traes_5AS_B05A39642	0.460975	25.0024	-5.7612	3.6079e-07	1.7879e-05	PREDICTED: DNA replication licensing factor MCM7 [Setaria italica]
Traes_1BL_850B64FB8	0.921949	48.9128	-5.7294	1.6472e-09	1.2498e-07	minichromosomal maintenance factor [Triticum aestivum]
Traes_6AS_26672671B	1.46962	74.7919	-5.6694	4.2877e-18	9.8957e-16	TPA: histone H3.2 [Zea mays]
TRAES3BF050800340CFD_g	4.0346	205.051	-5.6674	1.2567e-44	1.7649e-41	E3 ubiquitin-protein ligase EL5 [Triticum urartu]
Traes_4AL_A06C88922	5.04325	251.452	-5.6398	8.3308e-52	1.6835e-48	hypothetical protein F775_26086 [Aegilops tauschii]
Traes_1BL_10F7957C1	1.38292	68.4371	-5.629	1.1844e-06	5.2199e-05	DNA replication licensing factor MCM3-like protein 1 [Triticum urartu]
Traes_3DL_8D8B3AD6F	1.09535	54.1758	-5.6282	7.6148e-13	9.5017e-11	hypothetical protein F775_30325 [Aegilops tauschii]
Traes_1DL_BFC72DDF8	1.38292	65.5811	-5.5675	2.2536e-13	3.041e-11	DNA replication licensing factor MCM3-1-like protein [Aegilops tauschii]
Traes_6BS_C6217BCE3	4.32217	203.87	-5.5597	3.885e-19	9.9348e-17	Histone H2B.2 [Triticum urartu]>gi|475569454|gb|EMT15764.1| Histone H2B.2 [Aegilops tauschii]
Traes_1DL_E74A51BAE	2.104	98.6001	-5.5504	7.9794e-06	0.00028584	DnaJ homolog subfamily C member 2 [Triticum urartu]
Traes_4DL_8AF70D07B	6.62705	310.407	-5.5496	7.8672e-21	2.4784e-18	predicted protein [Hordeum vulgare subsp. vulgare]
Traes_5BL_0FF27859F	0.547675	25.5483	-5.5438	2.0926e-07	1.0836e-05	hypothetical protein TRIUR3_34473 [Triticum urartu]
Traes_2DL_F8CF41335	0.547675	25.1126	-5.5189	3.4303e-07	1.706e-05	PREDICTED: uncharacterized protein LOC101786803 [Setaria italica]
Traes_5BL_1E30A1704	1.8439	84.4464	-5.5172	1.1815e-09	9.1916e-08	Histone H4 [Aegilops tauschii]
Traes_1BL_A691CB10B	0.921949	41.5657	-5.4946	1.6678e-07	8.8264e-06	Histone H4 [Aegilops tauschii]
Traes_6AS_AFBB715C3	0.460975	20.7237	-5.4905	5.0093e-06	0.00018857	predicted protein [Hordeum vulgare subsp. vulgare]
Traes_5DS_94CF29476	0.547675	24.564	-5.4871	4.7831e-07	2.2987e-05	predicted protein [Hordeum vulgare subsp. vulgare]
Traes_3AS_58EAB01FE	1.64303	72.0568	-5.4547	2.0905e-06	8.6734e-05	PREDICTED: uncharacterized protein LOC101512088 [Cicer arietinum]
Traes_2AS_A5F48DF2B	2.47827	108.12	-5.4472	1.7837e-25	8.6932e-23	Solute carrier family 22 member 3 [Aegilops tauschii]
Traes_6AL_48202E971	1.38292	59.9767	-5.4386	3.2922e-15	5.4554e-13	Photosystem II 10 kDa polypeptide, chloroplastic [Aegilops tauschii]
Traes_5AS_4E8E92DD6	1.00865	42.7652	-5.4059	2.5163e-11	2.5332e-09	Putative LRR receptor-like serine/threonine-protein kinase [Aegilops tauschii]
Traes_2AS_EA2D1D1D5	0.460975	19.5162	-5.4038	1.0015e-05	0.00034938	predicted protein [Hordeum vulgare subsp. vulgare]
Traes_1AL_90BF0232D	0.460975	19.3011	-5.3878	1.5512e-05	0.00051163	predicted protein [Hordeum vulgare subsp. vulgare]
Traes_6AS_35D6F66B4	3.40022	141.906	-5.3832	7.6611e-24	3.306e-21	PREDICTED: histone H3-like centromeric protein CSE4-like [Glycine max]
Traes_6AL_9E0046317	1.38292	57.134	-5.3686	3.1754e-14	4.7066e-12	RecName: Full=DNA (cytosine-5)-methyltransferase 3; AltName: Full=Chromomethylase 3; AltName: Full=DNA methyltransferase 105>gi|20977600|gb|AAM28227.1| DNA methyltransferase 105 [Zea mays]>gi|414585461|tpg|DAA36032.1| TPA: DNA (cytosine-5)-methyltransferase 2 [Zea mays]
Traes_5BL_A118B2118	0.460975	18.9729	-5.3631	2.0448e-05	0.00065488	predicted protein [Hordeum vulgare subsp. vulgare]
Traes_4BL_E43C1BB11	6.59958	270.519	-5.3572	2.6539e-53	6.1079e-50	predicted protein, partial [Hordeum vulgare subsp. vulgare]
Traes_6AL_F7400625D	0.460975	18.8574	-5.3543	7.9724e-05	0.0021189	hypothetical protein TRIUR3_29605 [Triticum urartu]
Traes_7DL_2C743ED5E	1.00865	40.7912	-5.3378	8.5048e-11	7.8644e-09	PREDICTED: uncharacterized protein LOC100821901 [Brachypodium distachyon]
Traes_4DL_528E7B4F6	0.460975	18.5319	-5.3292	2.2839e-05	0.00072033	hypothetical protein F775_22002 [Aegilops tauschii]
Traes_2AL_E3E85F489	0.460975	18.4243	-5.3208	2.8471e-05	0.00087629	GDSL esterase/lipase EXL3 [Triticum urartu]
Traes_1BL_682638D5F	5.04325	201.237	-5.3184	4.5891e-20	1.3295e-17	Histone H2B.2 [Triticum urartu]
Traes_1AL_4F38F3938	1.64303	65.4761	-5.3165	2.4723e-06	0.00010101	DNA replication licensing factor MCM3-like protein 1 [Triticum urartu]
Novel00021	0.460975	18.0936	-5.2946	3.0928e-05	0.0009407	hypothetical protein TRIUR3_01532 [Triticum urartu]
Traes_5AL_9557D27B3	0.547675	21.4928	-5.2944	3.3207e-06	0.00013027	hypothetical protein TRIUR3_34473 [Triticum urartu]
Traes_6DS_0365E27DF	3.22682	122.39	-5.2452	5.3595e-13	6.8527e-11	Protein H2A.6 [Aegilops tauschii]
Traes_1AL_7B509569F	1.46962	55.273	-5.2331	7.2902e-11	6.8174e-09	PREDICTED: histone H3-like centromeric protein CSE4-like [Glycine max]
TRAES3BF086500130CFD_g	0.460975	16.8888	-5.1952	7.4674e-05	0.002001	unnamed protein product [Triticum aestivum]
Traes_6AS_13B35201B	1.9306	70.7311	-5.1952	5.7561e-17	1.1893e-14	unnamed protein product [Triticum aestivum]
Traes_6BS_FFD1AED0D	6.54035	237.534	-5.1826	1.3e-22	5.0099e-20	predicted protein [Hordeum vulgare subsp. vulgare]
Traes_5DL_B5491B1D9	0.547675	19.7421	-5.1718	0.00034569	0.0073457	Histone H2A [Triticum urartu]
Traes_6AS_5F02CA081	0.921949	33.2209	-5.1713	3.9627e-07	1.9457e-05	hypothetical protein F775_02687 [Aegilops tauschii]
Novel10536	0.460975	16.558	-5.1667	8.108e-05	0.0021504	#N/A
Traes_6DS_0896B94C8	1.00865	36.1925	-5.1652	4.5741e-06	0.00017433	hypothetical protein TRIUR3_06579 [Triticum urartu]
TRAES3BF277000010CFD_g	0.547675	19.2984	-5.139	1.2527e-05	0.00042345	PREDICTED: UPF0503 protein At3g09070, chloroplastic-like [Brachypodium distachyon]
Traes_1BL_765AD8211	3.48692	122.287	-5.1322	8.7127e-07	3.9426e-05	PREDICTED: LOW QUALITY PROTEIN: histone H4-like [Malus domestica]
Traes_6DL_2807D89841	2.39157	83.5697	-5.1269	1.6257e-08	1.0433e-06	Histone H2B.2 [Aegilops tauschii]
Traes_2BS_3C6D11BBA	1.00865	34.985	-5.1162	6.8693e-08	3.9717e-06	lectin receptor-type kinase [Aegilops tauschii]
Traes_6AS_96DADEE3D	1.8439	62.7304	-5.0883	8.8802e-11	8.1751e-09	predicted protein [Hordeum vulgare subsp. vulgare]
Traes_1BL_4734A3E40	6.97385	236.214	-5.082	1.0179e-34	8.3506e-32	hypothetical protein Csa_1G612925 [Cucumis sativus]
Traes_7DS_02432FAF3	2.0173	68.1036	-5.0772	1.3256e-12	1.6034e-10	GDSL esterase/lipase APG [Aegilops tauschii]
Traes_2DS_D3601814B	1.9306	65.1454	-5.0765	1.3717e-07	7.4474e-06	DNA (cytosine-5)-methyltransferase 1B [Aegilops tauschii]
Traes_4AL_FB3CE240C	0.460975	15.4634	-5.068	0.00019011	0.0044812	hypothetical protein SORBIDRAFT_10g001690 [Sorghum bicolor]>gi|241914613|gb|EER87757.1| hypothetical protein SORBIDRAFT_10g001690 [Sorghum bicolor]
Traes_7DL_6511AD958	1.38292	46.28	-5.0646	2.1089e-10	1.8277e-08	Histone H2AX [Aegilops tauschii]
TRAES3BF097600010CFD_g	3.31352	110.767	-5.063	2.1787e-10	1.8843e-08	unnamed protein product [Triticum aestivum]
Traes_6DL_5EF8EAD26	3.19935	106.015	-5.0503	4.5008e-05	0.0012984	Protein SRG1 [Aegilops tauschii]
Traes_2BS_1CDFC2FF61	32.2219	1053.95	-5.0316	4.827e-46	7.1417e-43	Solute carrier family 22 member 3 [Aegilops tauschii]
Traes_7DS_77FC13D7B1	1.46962	47.6974	-5.0204	5.9298e-12	6.5771e-10	TPA: histone H3.2 [Zea mays]
Traes_6AS_C0CDA6A86	0.460975	14.9148	-5.0159	0.00026407	0.0059007	PREDICTED: uncharacterized protein LOC105050582 [Elaeis guineensis]
Traes_5BL_F0C37D1AE1	2.47827	80.1678	-5.0156	1.9828e-11	2.0358e-09	PREDICTED: uncharacterized protein LOC100841093 [Brachypodium distachyon]
Traes_1BL_297B6771A	0.547675	17.5423	-5.0014	3.4825e-05	0.0010405	DNA topoisomerase 2 [Aegilops tauschii]
Traes_3DL_BEA7AEA81	1.09535	34.9823	-4.9972	3.7868e-09	2.6955e-07	hypothetical protein [Zea mays]>gi|224028333|gb|ACN33242.1| unknown [Zea mays]>gi|413948229|gb|AFW80878.1| hypothetical protein ZEAMMB73_257264 [Zea mays]
Traes_7AS_FAEA3FE74	0.460975	14.4765	-4.9729	0.000357	0.0075359	TPA: hypothetical protein ZEAMMB73_909549, partial [Zea mays]
Novel08720	0.460975	14.4738	-4.9726	0.00029436	0.0064401	4-hydroxyphenylacetaldehyde oxime monooxygenase [Triticum urartu]
Novel04770	1.8439	57.7822	-4.9698	3.7229e-11	3.646e-09	Transcription factor bHLH19 [Triticum urartu]
Traes_4AL_FC7AEBB05	7.8958	247.197	-4.9684	1.0753e-10	9.7578e-09	predicted protein [Hordeum vulgare subsp. vulgare]
Traes_7DL_E7A739DCE	0.460975	14.3635	-4.9616	0.0003026	0.0065857	hypothetical protein F775_01926 [Aegilops tauschii]
Traes_2DL_59D2939D1	3.57363	110.654	-4.9525	1.1258e-15	1.9845e-13	Peroxidase 1 [Triticum urartu]
Traes_2BL_12B715ABD	0.460975	14.2559	-4.9507	0.0003766	0.0078855	predicted protein [Hordeum vulgare subsp. vulgare]
Traes_5BS_A3584885A1	0.460975	14.0381	-4.9285	0.00048247	0.009658	Putative lipid-transfer protein DIR1 [Triticum urartu]
Traes_7DS_A7A26AAA4	0.460975	13.9252	-4.9169	0.00040865	0.0084434	Disease resistance protein RPM1 [Aegilops tauschii]
TRAES3BF057900110CFD_g	0.460975	13.8176	-4.9057	0.00050873	0.010096	unnamed protein product [Triticum aestivum]
Traes_6DS_C73A2C9BC	7.06055	209.894	-4.8937	2.7599e-37	2.659e-34	Histone H2A [Triticum urartu]
Traes_7AS_7E99B3482	0.921949	27.1915	-4.8823	3.4727e-07	1.726e-05	#N/A
Traes_4DS_EF0ED3E00	0.921949	26.979	-4.871	6.393e-07	2.9825e-05	hypothetical protein F775_31049 [Aegilops tauschii]
Traes_2DS_CE8953DB0	3.57363	104.39	-4.8685	3.8174e-23	1.5354e-20	Solute carrier family 22 member 3 [Aegilops tauschii]
Traes_6BS_8DA290AC9	1.46962	42.6629	-4.8595	2.1141e-06	8.7582e-05	Protein H2A.5 [Aegilops tauschii]
Traes_7DS_40CA79C9B	1.09535	31.6933	-4.8547	3.0795e-08	1.8886e-06	GDSL esterase/lipase APG [Aegilops tauschii]
Traes_6AS_9294B8A02	2.56498	74.0175	-4.8508	3.5534e-17	7.5298e-15	hypothetical protein B456_004G277300 [Gossypium raimondii]
Traes_7AL_9AEC84938	2.39157	68.5287	-4.8407	2.9736e-15	4.9602e-13	predicted protein [Hordeum vulgare subsp. vulgare]
TRAES3BF275700010CFD_g	0.460975	13.1614	-4.8355	0.0012523	0.021248	unnamed protein product, partial [Triticum aestivum]
Traes_2BS_B65714572	15.2439	434.534	-4.8332	3.2052e-28	1.8189e-25	WRKY transcription factor WRKY1A [Triticum aestivum]
Novel06994	1.55633	44.3087	-4.8314	1.1878e-05	0.00040471	#N/A
Traes_6AS_0520AAF4F	4.69645	132.028	-4.8131	2.8671e-27	1.5035e-24	Protein H2A.6 [Triticum urartu]
Traes_4DS_D522A4EC1	0.460975	12.9409	-4.8111	0.00092732	0.016605	Anthocyanin 5-aromatic acyltransferase [Aegilops tauschii]
Traes_6DS_C1B74A6EC	0.460975	12.9382	-4.8108	0.00076493	0.014146	predicted protein [Hordeum vulgare subsp. vulgare]>gi|326518534|dbj|BAJ88296.1| predicted protein [Hordeum vulgare subsp. vulgare]
Traes_6DS_33D6888AF	6.80045	189.38	-4.7995	9.5599e-37	8.8997e-34	Protein H2A.6 [Triticum urartu]
Traes_7AL_A614AAB71	8.18337	227.802	-4.7989	4.3183e-05	0.0012554	predicted protein [Hordeum vulgare subsp. vulgare]
Novel00293	0.547675	15.1327	-4.7882	0.00020181	0.0047235	Cytochrome P450 76C1 [Aegilops tauschii]
Traes_7DL_ED348696E	0.921949	25.4381	-4.7862	1.108e-06	4.9146e-05	squamosa promoter-binding-like protein 22 [Triticum aestivum]
Traes_7DL_3343BF5D3	0.921949	25.2202	-4.7737	1.4047e-06	6.0809e-05	predicted protein [Hordeum vulgare subsp. vulgare]
Traes_6AS_70B2F2AE4	1.9306	52.3014	-4.7597	1.6739e-12	1.9899e-10	hypothetical protein OsI_06390 [Oryza sativa Indica Group]
Traes_2DS_8F350C908	3.48692	94.3055	-4.7573	1.1318e-20	3.552e-18	carbohydrate transporter/ sugar porter [Zea mays]>gi|195614330|gb|ACG28995.1| carbohydrate transporter/ sugar porter [Zea mays]
Traes_6DS_2BBEF8CF4	1.38292	36.9589	-4.7401	1.2442e-07	6.8179e-06	hypothetical protein B456_004G277300 [Gossypium raimondii]
Traes_2AL_5ED74DF80	1.8439	49.1307	-4.7358	2.0427e-11	2.0946e-09	PREDICTED: uncharacterized protein LOC100844835 [Brachypodium distachyon]
Traes_1AS_EC6AB36AC	0.460975	12.2793	-4.7354	0.0010893	0.018969	hypothetical protein SORBIDRAFT_01g026240 [Sorghum bicolor]>gi|241921204|gb|EER94348.1| hypothetical protein SORBIDRAFT_01g026240 [Sorghum bicolor]
Traes_4AL_B02A50C63	10.6616	282.376	-4.7271	4.4972e-49	7.7628e-46	predicted protein [Hordeum vulgare subsp. vulgare]
Traes_2BL_CD2CEF0D8	0.547675	14.4738	-4.724	0.00028807	0.0063179	hypothetical protein TRIUR3_24038 [Triticum urartu]
Traes_6AS_32423383C	4.32217	112.843	-4.7064	1.6347e-23	6.8404e-21	Histone H2A.1 [Triticum urartu]
Traes_1DS_B0DFE7887	0.460975	11.9539	-4.6967	0.0017315	0.02753	hypothetical protein F775_05726 [Aegilops tauschii]
Traes_2DS_AD8820C42	23.514	609.109	-4.6951	1.1654e-59	4.8277e-56	WRKY42 transcription factor, partial [Triticum aestivum]
Traes_3AL_294877B24	1.00865	26.0996	-4.6935	9.2835e-07	4.1826e-05	Histone H2B.2 [Triticum urartu]
Traes_7DL_294A7E1DB	1.38292	35.7568	-4.6924	0.0030836	0.043823	Cytochrome P450 71D7 [Aegilops tauschii]
Traes_1AL_2D99C6927	0.547675	14.1457	-4.6909	0.00037878	0.007919	delta DNA polymerase [Zea mays]
Traes_6AS_1EBF9858C	2.0173	51.8764	-4.6846	1.4502e-05	0.00048102	PREDICTED: histone H3-like centromeric protein CSE4-like [Glycine max]
Traes_3AS_272105D49	0.921949	23.69	-4.6834	0.00012767	0.0031833	Putative receptor-like protein kinase [Aegilops tauschii]
Traes_7DS_8A552FC5D	3.02595	77.0993	-4.6713	8.5802e-08	4.8792e-06	PREDICTED: histone H3-like centromeric protein CSE4 [Setaria italica]
Traes_2BS_14D040D89	0.921949	23.4641	-4.6696	3.7156e-06	0.00014419	PREDICTED: uncharacterized protein LOC100831929 [Brachypodium distachyon]
Traes_4BL_BE1977CA0	0.460975	11.5155	-4.6428	0.0023333	0.034883	Putative LRR receptor-like serine/threonine-protein kinase [Aegilops tauschii]
Traes_1AL_F2E148E42	11.4694	284.912	-4.6346	3.5722e-19	9.2203e-17	histone 4, partial [Codiaeum variegatum]
Novel03684	0.460975	11.4026	-4.6285	0.0019758	0.030599	Transcription factor ICE1 [Triticum urartu]
Traes_7DL_63118F92C	9.36542	231.573	-4.628	4.9209e-19	1.2507e-16	predicted protein, partial [Hordeum vulgare subsp. vulgare]
Traes_7DL_98EC3AE06	1.38292	34.1056	-4.6242	3.185e-08	1.9504e-06	Histone H2A [Triticum urartu]
Traes_6AS_BC0BD9D84	1.38292	33.7748	-4.6102	3.4295e-08	2.0878e-06	Histone H4 [Aegilops tauschii]
Traes_2BL_5252814AB	0.460975	11.1848	-4.6007	0.0025215	0.037121	predicted protein [Hordeum vulgare subsp. vulgare]
Traes_1DS_864DC5062	5.30335	128.642	-4.6003	1.6142e-10	1.4258e-08	Histone H4 (ISS) [Ostreococcus tauri]
Traes_6DL_437002B39	0.921949	22.149	-4.5864	8.8285e-06	0.0003122	hypothetical protein TRIUR3_01085 [Triticum urartu]
TRAES3BF012500020CFD_g	12.7656	306.509	-4.5856	2.0832e-29	1.2598e-26	Histone H2B.2 [Aegilops tauschii]
Traes_1AL_4490ED4C6	1.55633	37.2844	-4.5824	4.1509e-09	2.9445e-07	DnaJ homolog subfamily C member 2 [Triticum urartu]
Traes_4AS_72BEF89AC	5.8785	140.698	-4.581	3.1021e-25	1.4772e-22	Os03g0297600 [Oryza sativa Japonica Group]>gi|108707658|gb|ABF95453.1| Streptomyces cyclase/dehydrase family protein, expressed [Oryza sativa Japonica Group]>gi|113548309|dbj|BAF11752.1| Os03g0297600 [Oryza sativa Japonica Group]
Traes_5DS_392CA35C8	3.02595	72.0462	-4.5735	5.8357e-16	1.0673e-13	Putative histone H2AXb [Aegilops tauschii]
Traes_1AS_1141C6F93	1.46962	34.9797	-4.573	1.4815e-08	9.5825e-07	defensin precursor [Triticum turgidum subsp. durum]
Traes_7BL_998B76F43	1.55633	36.9509	-4.5694	3.7334e-09	2.6659e-07	WRKY transcription factor 2 [Hordeum vulgare subsp. vulgare]
Traes_7BS_8D9D397291	1.00865	23.7975	-4.5603	4.0614e-06	0.00015622	pathogenesis-related protein 1-18 [Triticum aestivum]>gi|570551473|gb|AHE81261.1| pathogenesis-related protein 1-18 [Triticum aestivum]>gi|570551515|gb|AHE81282.1| pathogenesis-related protein 1-18 [Triticum aestivum]
Traes_6AS_72CF3F5891	1.9306	45.4006	-4.5556	1.5894e-10	1.4054e-08	Histone H4 [Aegilops tauschii]
Traes_1AS_E0769FDD0	53.4499	1251.85	-4.5497	9.7509e-28	5.3151e-25	PREDICTED: putative nuclease HARBI1 [Brachypodium distachyon]
Traes_4BS_C8276C9CF	1.38292	32.3495	-4.548	8.1718e-08	4.6759e-06	hypothetical protein F775_01182 [Aegilops tauschii]
Traes_5BL_D0CFD6520	0.460975	10.7464	-4.543	0.0033926	0.047155	PREDICTED: putative DNA-binding protein ESCAROLA-like [Oryza brachyantha]
Traes_2BL_7C2F474DE	1.9306	44.9623	-4.5416	2.0927e-10	1.8156e-08	Peroxidase 1 [Triticum urartu]
Traes_1AL_E6A6C4E8F	1.46962	33.998	-4.5319	3.9641e-07	1.9457e-05	DNA topoisomerase 2 [Triticum urartu]
Traes_7AL_CABAF9880	1.00865	23.2489	-4.5267	5.5631e-06	0.00020716	Aspartic proteinase nepenthesin-2 [Aegilops tauschii]
Novel03165	5.12995	118.224	-4.5264	5.5832e-10	4.6075e-08	hypothetical protein F775_32176 [Aegilops tauschii]
Traes_4AL_1A15A972B	5.33082	122.825	-4.5261	2.9262e-17	6.2487e-15	GDSL esterase/lipase APG [Aegilops tauschii]
Traes_2BS_173E86712	2.47827	56.8139	-4.5188	0.00036437	0.0076642	DNA (cytosine-5)-methyltransferase 1B [Triticum urartu]
Traes_5BS_CFBE4B8F1	0.921949	20.7237	-4.4905	2.1466e-05	0.00068395	Kinesin-like protein KIF15 [Triticum urartu]
Traes_2BL_57EF47ED8	1.38292	31.0318	-4.488	1.581e-07	8.4346e-06	PREDICTED: uncharacterized protein LOC100844835 [Brachypodium distachyon]
Traes_1AL_1A9B5A1C2	10.2007	228.324	-4.4843	1.2961e-18	3.1817e-16	predicted protein [Hordeum vulgare subsp. vulgare]
Traes_1BL_7C8FB9763	0.921949	20.5085	-4.4754	3.2815e-05	0.00099157	Cysteine-rich receptor-like protein kinase 8 [Triticum urartu]
TRAES3BF050800350CFD_g	1.38292	30.4858	-4.4623	2.5732e-07	1.3104e-05	E3 ubiquitin-protein ligase EL5 [Triticum urartu]
Traes_7DS_B1A1906F8	8.0692	175.129	-4.4399	1.4043e-32	1.0578e-29	hypothetical protein F775_26086 [Aegilops tauschii]
Traes_5BL_F0C94BA2D	1.8439	39.148	-4.4081	5.4105e-09	3.7734e-07	predicted protein [Hordeum vulgare subsp. vulgare]
Traes_6DS_07B4BBD87	0.547675	11.6258	-4.4079	0.0022301	0.033687	EH domain-containing protein 1 [Aegilops tauschii]
Traes_2AL_D6DB7DA57	3.40022	72.0542	-4.4054	1.7246e-07	9.0953e-06	predicted protein [Hordeum vulgare subsp. vulgare]
Traes_5DL_DD9491112	4.78315	101.115	-4.4019	3.2089e-10	2.7107e-08	HMG1/2-like protein [Triticum urartu]
Traes_5DL_7E789B13F	5.15742	108.669	-4.3971	1.4703e-21	5.1183e-19	histone 4, partial [Codiaeum variegatum]
Traes_6BS_F0D0B2F85	4.66898	98.3689	-4.397	6.1504e-20	1.7572e-17	Histone H2B.2 [Aegilops tauschii]
Traes_2AS_6269D889E	35.271	742.967	-4.3967	4.2579e-22	1.5679e-19	WRKY42 transcription factor, partial [Triticum aestivum]
Traes_2AL_C7E806D1A	0.547675	11.1848	-4.3521	0.0024703	0.036503	Putative isoaspartyl peptidase/L-asparaginase 2 [Aegilops tauschii]
Traes_6DL_9FAE3F08F	2.0173	41.1193	-4.3493	1.3887e-09	1.0683e-07	Wall-associated receptor kinase 5 [Aegilops tauschii]
Traes_7AS_14BC4228A	1.46962	29.722	-4.338	8.5197e-05	0.0022459	putative inactive purple acid phosphatase 27 [Triticum urartu]
Traes_5BL_D011ADEC6	0.547675	10.9669	-4.3237	0.0031595	0.044616	PREDICTED: 125 kDa kinesin-related protein-like [Brachypodium distachyon]
Traes_5DL_AF89221D6	0.547675	10.9669	-4.3237	0.0031595	0.044616	hypothetical protein TRIUR3_16984 [Triticum urartu]
Traes_4DL_507A8E1EF	3.40022	67.4448	-4.31	2.3856e-13	3.2035e-11	Histone H2A [Medicago truncatula]>gi|108936003|sp|Q1S053.1|H2A3_MEDTR RecName: Full=Probable histone H2A.3 [Medicago truncatula]>gi|355508062|gb|AES89204.1| core histone H2A/H2B/H3/H4 [Medicago truncatula]
Novel09000	1.00865	19.6292	-4.2825	4.7314e-05	0.001356	hypothetical protein F775_01182 [Aegilops tauschii]
Traes_1BS_7DB9FF03C	1.00865	19.6292	-4.2825	4.7314e-05	0.001356	hypothetical protein OsI_27566 [Oryza sativa Indica Group]
Traes_2BS_4FF4CEA9F	25.303	491.038	-4.2785	3.0756e-66	1.8202e-62	Peroxidase 2 [Aegilops tauschii]
Traes_6DS_6BD4CA5B2	1.64303	31.6933	-4.2698	1.2894e-07	7.0519e-06	Protein H2A.6 [Triticum urartu]
Traes_5DS_0C9500F2D1	0.921949	17.7681	-4.2685	0.0027535	0.039864	hypothetical protein F775_28663 [Aegilops tauschii]
Traes_6BS_5C281F303	1.00865	19.406	-4.266	4.1332e-05	0.0012092	predicted protein [Hordeum vulgare subsp. vulgare]
Traes_1BL_16C4492B1	14.5821	279.21	-4.2591	2.9653e-16	5.6479e-14	PREDICTED: LOW QUALITY PROTEIN: histone H4-like [Malus domestica]
Traes_2AL_87BDEE488	3.22682	61.6279	-4.2554	7.0861e-13	8.9226e-11	Putative pectinesterase 68 [Aegilops tauschii]
Traes_4DS_1684EB8521	5.7051	108.892	-4.2545	5.7154e-21	1.8074e-18	germin-like protein 2 [Triticum aestivum]
Novel05440	2.0173	38.4918	-4.2541	8.6032e-09	5.7905e-07	Protein H2A.5 [Aegilops tauschii]
Traes_4DS_ABCFAB135	1.9306	36.5152	-4.2414	2.2902e-08	1.4343e-06	germin-like protein 3 [Triticum aestivum]
Traes_1DL_8D89E0813	9.9998	185.881	-4.2163	2.526e-21	8.4051e-19	Histone H2B.2 [Triticum urartu]
Traes_6DL_F038D65FB	1.46962	27.1941	-4.2098	1.5608e-06	6.7038e-05	hypothetical protein F775_16767 [Aegilops tauschii]
Traes_2DL_3044893D1	3.02595	55.9239	-4.208	4.0708e-12	4.633e-10	predicted protein [Hordeum vulgare subsp. vulgare]
Traes_6AL_9BE9CB5E8	3.57363	65.8932	-4.2047	9.5945e-07	4.297e-05	predicted protein [Hordeum vulgare subsp. vulgare]
Traes_2DS_577286E6C	6.42617	118.423	-4.2038	9.1327e-23	3.6033e-20	Peroxidase 2 [Aegilops tauschii]
Novel04335	1.55633	28.6221	-4.2009	7.7775e-07	3.5465e-05	Cysteine-rich receptor-like protein kinase 41 [Aegilops tauschii]
Traes_7AL_C3FEBECBC	4.49558	82.4672	-4.1972	1.3602e-16	2.7092e-14	WRKY39 transcription factor, partial [Triticum aestivum]
Novel00537	6.0519	110.205	-4.1867	2.25e-21	7.6089e-19	hypothetical protein TRIUR3_28534 [Triticum urartu]
Traes_4BS_4BBD323BF	1.09535	19.8497	-4.1796	4.419e-05	0.0012793	hypothetical protein TRIUR3_14399 [Triticum urartu]
Traes_1AS_C2D2D558E	2.1907	39.6887	-4.1793	2.3806e-05	0.00074684	defensin precursor [Triticum turgidum subsp. durum]
Traes_2DL_7E126925F	1.64303	29.7194	-4.177	4.1579e-07	2.0288e-05	predicted protein [Hordeum vulgare subsp. vulgare]
Traes_6BL_B1B21B021	3.48692	63.0479	-4.1764	2.1599e-13	2.9242e-11	hypothetical protein TRIUR3_02968 [Triticum urartu]
Traes_5BL_D708F80491	6.2253	112.515	-4.1758	1.0544e-21	3.7495e-19	hypothetical protein POPTR_0001s05450g [Populus trichocarpa]>gi|550346573|gb|ERP65137.1| hypothetical protein POPTR_0001s05450g [Populus trichocarpa]
Traes_1BS_7D07C577C	0.921949	16.5553	-4.1665	0.00024407	0.0055298	Putative cyclin-dependent kinase F-2 [Aegilops tauschii]
TRAES3BF136000050CFD_g	2.0173	36.1925	-4.1652	2.6048e-05	0.00080772	unnamed protein product [Triticum aestivum]
Traes_5DL_75A33BF74	0.921949	16.4477	-4.1571	0.00030068	0.0065507	Putative serine/threonine-protein kinase receptor [Aegilops tauschii]
Traes_4BS_4FA650E55	1.09535	19.4113	-4.1474	5.8868e-05	0.0016285	predicted protein [Hordeum vulgare subsp. vulgare]
Traes_1DS_B664B901C	72.7009	1286.31	-4.1451	7.4438e-50	1.4017e-46	PREDICTED: putative nuclease HARBI1 [Brachypodium distachyon]
Traes_4AL_FD6A2241D	6.33947	111.856	-4.1411	4.9564e-21	1.581e-18	Putative cysteine-rich receptor-like protein kinase 20 [Aegilops tauschii]
Traes_2DS_708F03DA3	25.9923	456.242	-4.1336	1.2684e-21	4.4911e-19	Peroxidase 2 [Triticum urartu]
TRAES3BF154700020CFD_g	3.8612	67.4368	-4.1264	8.0565e-14	1.1489e-11	PREDICTED: cyclin-B1-1-like [Brachypodium distachyon]
Traes_2DL_6DEFD6D64	0.921949	16.0094	-4.1181	0.00039867	0.0082641	PREDICTED: GDSL esterase/lipase EXL3-like [Brachypodium distachyon]
Traes_2DS_3A1E64B9D1	2.104	36.4076	-4.113	2.7052e-08	1.6726e-06	L-type lectin-domain containing receptor kinase IV.2 [Triticum urartu]
Traes_1AL_A9E395016	1.38292	23.7949	-4.1049	1.1884e-05	0.00040471	L-type lectin-domain containing receptor kinase IX.1 [Triticum urartu]
Traes_2DS_1208A147B	0.921949	15.7915	-4.0983	0.00050386	0.010023	predicted protein [Hordeum vulgare subsp. vulgare]
Traes_7BL_797FAB3B3	1.00865	17.2195	-4.0935	0.0014975	0.024499	Glutathione S-transferase [Aegilops tauschii]
Traes_3AS_49EDCD5BE	4.208	71.823	-4.0932	7.0566e-15	1.1331e-12	hypothetical protein F775_11485 [Aegilops tauschii]
Traes_5AL_1C77D8859	0.921949	15.6839	-4.0885	0.0018364	0.028904	Kinesin-like protein KIF15 [Aegilops tauschii]
Traes_5BL_AF594CF74	0.921949	15.6786	-4.088	0.00042878	0.0087827	WD repeat and HMG-box DNA-binding protein 1 [Triticum urartu]
Traes_6BS_1F3F8F2E6	1.38292	23.4614	-4.0845	0.0013025	0.021948	predicted protein [Hordeum vulgare subsp. vulgare]
Traes_2DL_C0FF8F111	5.7918	98.1351	-4.0827	6.7735e-19	1.711e-16	Solute carrier family 22 member 15-like protein [Aegilops tauschii]
Traes_2DS_92A6627F1	2.39157	40.0221	-4.0648	8.7744e-09	5.8961e-07	predicted protein [Hordeum vulgare subsp. vulgare]>gi|326515922|dbj|BAJ87984.1| predicted protein [Hordeum vulgare subsp. vulgare]
Traes_6AL_79190E07D	0.921949	15.3532	-4.0577	0.00066752	0.012671	hypothetical protein TRIUR3_21780 [Triticum urartu]
Traes_6DL_FE1D27430	1.8439	30.5987	-4.0526	3.0619e-05	0.00093235	hypothetical protein TRIUR3_08833 [Triticum urartu]
Traes_5BL_72579DBC0	1.64303	26.979	-4.0374	2.2789e-06	9.3753e-05	predicted protein, partial [Hordeum vulgare subsp. vulgare]
Traes_4DS_2232C854F	0.921949	15.1353	-4.0371	0.00098194	0.017397	Cyclin-dependent kinase B1-1 [Triticum urartu]
Traes_4AL_B32330729	1.46962	23.9051	-4.0238	1.1397e-05	0.0003907	predicted protein [Hordeum vulgare subsp. vulgare]
Traes_1BL_FA20AEA33	16.0242	259.25	-4.016	7.2331e-16	1.3142e-13	hypothetical protein CARUB_v10021660mg, partial [Capsella rubella]>gi|482569970|gb|EOA34158.1| hypothetical protein CARUB_v10021660mg, partial [Capsella rubella]
Traes_4AL_0C44C35BE	1.00865	16.2325	-4.0084	0.0025917	0.037912	predicted protein [Hordeum vulgare subsp. vulgare]
TRAES3BF096800020CFD_g	2.0173	32.4544	-4.0079	1.8644e-07	9.7397e-06	unnamed protein product [Triticum aestivum]
TRAES3BF074300090CFD_g	3.02595	48.3482	-3.998	0.00045447	0.009202	putative zinc transporter [Triticum aestivum]>gi|669031864|emb|CDM87069.1| unnamed protein product [Triticum aestivum]
Traes_1BL_10799ECE9	0.921949	14.6916	-3.9942	0.00076951	0.014212	hypothetical protein TRIUR3_29712 [Triticum urartu]
Traes_4DS_04FD1AFDB	2.39157	38.0562	-3.9921	4.8452e-06	0.0001832	PREDICTED: pyruvate kinase isozyme A, chloroplastic-like [Setaria italica]
Novel01567	7.8091	124.014	-3.9892	1.8012e-22	6.7836e-20	hypothetical protein F775_43817 [Aegilops tauschii]
Traes_1BL_C393ED4EC	1.00865	16.0094	-3.9884	0.00039122	0.008128	Kinesin-like protein KIF22-B [Aegilops tauschii]
Traes_2BS_E3E691F85	1.38292	21.8209	-3.9799	3.7346e-05	0.0011059	predicted protein [Hordeum vulgare subsp. vulgare]
Traes_2BL_5D5DCD68E	3.7745	59.4227	-3.9767	8.8506e-05	0.0023243	Cyclopropane-fatty-acyl-phospholipid synthase [Aegilops tauschii]
Traes_3AL_E6A0E30B9	1.38292	21.7133	-3.9728	4.5851e-05	0.0013204	DNA replication licensing factor mcm4 [Triticum urartu]
Traes_7AS_406885D49	20.7207	324.872	-3.9707	6.9513e-11	6.5152e-09	pathogenesis-related protein 1-17 [Triticum aestivum]>gi|570551471|gb|AHE81260.1| pathogenesis-related protein 1-17 [Triticum aestivum]>gi|570551513|gb|AHE81281.1| pathogenesis-related protein 1-17 [Triticum aestivum]
Traes_1DL_66A4A04CA	1.00865	15.7915	-3.9687	0.00049465	0.0098614	Ubiquitin carboxyl-terminal hydrolase 2 [Aegilops tauschii]
Traes_6AS_F489CFAC9	12.7382	198.604	-3.9627	9.7447e-17	1.9661e-14	Histone H2A [Aegilops tauschii]
Traes_4BL_291AB24E3	12.5922	196.27	-3.9622	1.0124e-22	3.9755e-20	predicted protein [Hordeum vulgare subsp. vulgare]
Traes_1BL_9C0934A77	0.921949	14.3635	-3.9616	0.00099317	0.017571	class III peroxidase [Triticum aestivum]
Traes_1BL_A284F4B3C	19.1644	297.74	-3.9576	3.3337e-20	9.8295e-18	predicted protein [Hordeum vulgare subsp. vulgare]
Traes_5DL_128F9DE77	1.00865	15.5737	-3.9486	0.00062603	0.012004	hypothetical protein F775_08968 [Aegilops tauschii]
Traes_1DL_E4C722A62	3.31352	50.9997	-3.9441	0.00029039	0.0063626	minichromosomal maintenance factor [Triticum aestivum]
Traes_2BL_8B5C8FC96	0.921949	14.1457	-3.9395	0.0012523	0.021248	Formin-like protein 2 [Aegilops tauschii]
Traes_4BL_AA4929712	1.38292	21.1647	-3.9359	6.1628e-05	0.0016958	Ethylene-responsive transcription factor ERF071 [Aegilops tauschii]
Traes_1BL_DE5AFB97A	3.31352	50.5533	-3.9314	3.1426e-10	2.6596e-08	predicted protein [Hordeum vulgare subsp. vulgare]
Traes_2BS_A1F541056	2.85255	43.1039	-3.9175	0.0012907	0.021805	jasmonate-induced protein [Triticum aestivum]
Traes_6BL_0A6DEA6FB	0.921949	13.9278	-3.9171	0.0015805	0.025526	RNA-binding protein 38 [Triticum urartu]
Traes_1AS_3CF969B6A	2.93925	44.3034	-3.9139	3.3111e-09	2.396e-07	PREDICTED: probable LRR receptor-like serine/threonine-protein kinase At3g47570 [Setaria italica]>gi|835954422|ref|XP_012700391.1| PREDICTED: probable LRR receptor-like serine/threonine-protein kinase At3g47570 [Setaria italica]>gi|835954426|ref|XP_012700392.1| PREDICTED: probable LRR receptor-like serine/threonine-protein kinase At3g47570 [Setaria italica]
Traes_1DL_0298103C1	2.85255	42.6629	-3.9027	2.4038e-05	0.00075327	predicted protein [Hordeum vulgare subsp. vulgare]
Traes_6DS_905702C89	3.48692	52.0889	-3.9009	1.3506e-10	1.2124e-08	Beta-fructofuranosidase 1 [Aegilops tauschii]
Novel04536	1.9306	28.8347	-3.9007	6.5812e-05	0.0017919	hypothetical protein F775_31664 [Aegilops tauschii]
Traes_7DS_CCFC4F086	4.58228	68.2112	-3.8959	2.4873e-13	3.3293e-11	PREDICTED: ribonucleoside-diphosphate reductase large subunit [Setaria italica]
Traes_2DL_D0582A4B1	4.40887	65.5757	-3.8947	8.1782e-13	1.0129e-10	putative zinc transporter [Triticum aestivum]
Traes_6AL_9BEE2EAE1	2.39157	35.4207	-3.8886	1.5485e-07	8.2776e-06	hypothetical protein TRIUR3_03408 [Triticum urartu]
Traes_1AL_F245CC03B	4.40887	65.0325	-3.8827	2.5738e-11	2.5817e-09	histone 4, partial [Codiaeum variegatum]
Traes_6AS_0A0B33CEF	0.921949	13.5997	-3.8827	0.0020411	0.03141	PREDICTED: uncharacterized protein LOC102706162 [Oryza brachyantha]
Traes_6AL_29B8397E8	1.38292	20.288	-3.8748	0.00010624	0.0027169	hypothetical protein F775_32120 [Aegilops tauschii]
Traes_5DS_A40B73069	9.653	140.152	-3.8599	4.8839e-15	7.9499e-13	predicted protein [Hordeum vulgare subsp. vulgare]
Traes_6AS_2C86173661	18.6716	271.089	-3.8598	1.8819e-21	6.4165e-19	predicted protein [Hordeum vulgare subsp. vulgare]
Traes_5BL_A847CD732	3.02595	43.6392	-3.8502	3.1149e-09	2.2699e-07	predicted protein [Hordeum vulgare subsp. vulgare]
Traes_4BS_844C35B49	10.9492	157.595	-3.8473	1.8455e-08	1.1735e-06	predicted protein [Hordeum vulgare subsp. vulgare]
Traes_7DL_AD8F90F24	139.856	2009.36	-3.8447	3.6612e-71	2.7577e-67	Xyloglucan endotransglucosylase/hydrolase protein 22 [Aegilops tauschii]
TRAES3BF008300010CFD_g	2.30487	33.011	-3.8402	9.5158e-06	0.00033351	unnamed protein product [Triticum aestivum]>gi|670021225|emb|CDJ26277.1| unnamed protein product [Triticum aestivum]
Traes_6DS_74F42074B	12.3914	177.335	-3.8391	9.9535e-10	7.8467e-08	Putative LRR receptor-like serine/threonine-protein kinase [Aegilops tauschii]
Traes_1AL_A27146E34	3.9479	56.3649	-3.8356	3.8167e-11	3.7335e-09	DnaJ homolog subfamily C member 2 [Triticum urartu]
Traes_3DL_25A64A66F	1.46962	20.9469	-3.8332	7.61e-05	0.0020339	predicted protein [Hordeum vulgare subsp. vulgare]
Traes_5DL_32B83E57E	1.55633	22.1517	-3.8312	3.3648e-05	0.0010108	hypothetical protein F775_28320 [Aegilops tauschii]
Traes_1AL_91E56EC8C	3.6878	52.2961	-3.8259	0.00028246	0.0062291	class III peroxidase [Triticum aestivum]
TRAES3BF052700120CFD_g	2.56498	36.1898	-3.8186	1.0775e-07	5.9954e-06	unnamed protein product [Triticum aestivum]
Traes_1AL_BB4298457	2.30487	32.4544	-3.8157	5.7258e-07	2.7062e-05	DnaJ homolog subfamily C member 2 [Triticum urartu]
Traes_6AS_390A9B9F4	5.59093	78.6269	-3.8139	8.5333e-15	1.3596e-12	predicted protein [Hordeum vulgare subsp. vulgare]
Traes_6AL_49F9AF7F9	8.18337	114.922	-3.8118	6.7621e-20	1.8992e-17	RING finger protein [Triticum aestivum]
Traes_2BL_D718E27A9	1.9306	26.9763	-3.8046	6e-06	0.00022213	PREDICTED: protein CUP-SHAPED COTYLEDON 1-like [Brachypodium distachyon]
Traes_2BS_6374BF6AC	1.00865	14.0381	-3.7988	0.0015185	0.024747	Abnormal spindle-like microcephaly-associated protein-like protein [Aegilops tauschii]
Traes_5BL_82E45824C	0.921949	12.8306	-3.7988	0.0028765	0.041319	PREDICTED: uncharacterized protein LOC100837325 [Brachypodium distachyon]
Traes_4AS_361ADDD17	1.00865	13.9278	-3.7875	0.0015528	0.025157	predicted protein [Hordeum vulgare subsp. vulgare]
TRAES3BF018900010CFD_g	2.0173	27.853	-3.7873	3.4543e-06	0.00013519	unnamed protein product [Triticum aestivum]
Traes_7AL_21A57AB64	3.40022	46.9309	-3.7868	1.7299e-09	1.3078e-07	predicted protein, partial [Hordeum vulgare subsp. vulgare]
Traes_3AL_58FDBFD26	2.30487	31.8036	-3.7864	1.3152e-06	5.7443e-05	Cyclin-B1-1 [Aegilops tauschii]
Traes_2BL_BC489457D	1.38292	19.0805	-3.7863	0.00019508	0.0045852	predicted protein, partial [Hordeum vulgare subsp. vulgare]
Traes_3AS_4E1D92817	2.30487	31.6933	-3.7814	1.3429e-06	5.85e-05	Cytochrome P450 71A1 [Aegilops tauschii]
Traes_5BS_F4517F3F8	2.39157	32.7905	-3.7772	7.5064e-07	3.4323e-05	predicted protein [Hordeum vulgare subsp. vulgare]
Traes_5DL_BAEE91C49	1.09535	14.9148	-3.7673	0.00085255	0.015443	Putative receptor-like protein kinase [Aegilops tauschii]
Traes_5DL_91AE6CA271	3.74703	50.9917	-3.7664	2.2397e-10	1.929e-08	C-repeat binding factor 3-like protein [Hordeum vulgare subsp. spontaneum]>gi|126566967|gb|ABO20914.1| C-repeat binding factor 3-like protein [Hordeum vulgare subsp. spontaneum]
Traes_6AS_603AABD47	21.4692	291.6	-3.7636	4.003e-17	8.4608e-15	Histone H2B.2 [Triticum urartu]
Traes_6DL_991931CF9	3.40022	46.1671	-3.7632	3.3493e-09	2.4207e-07	MYB73 [Triticum aestivum]
Traes_1BS_A8FFC47EB	0.921949	12.4998	-3.7611	0.0030767	0.04374	Pm3b-like disease resistance protein 2Q2 [Triticum aestivum]
Traes_4AL_7241716B6	27.0284	366.36	-3.7607	7.008e-47	1.0955e-43	hypothetical protein TRIUR3_28321 [Triticum urartu]
Traes_1BL_FB1915F4C	1.46962	19.847	-3.7554	0.00011412	0.0028929	WRKY15 transcription factor, partial [Triticum aestivum]
Traes_6BL_BB623A66B	4.1213	55.4855	-3.7509	5.1615e-11	4.9554e-09	PREDICTED: uncharacterized protein LOC100840736 [Brachypodium distachyon]
Novel07405	9.7397	130.713	-3.7464	8.6958e-22	3.1325e-19	Lr21 [Triticum aestivum]
TRAES3BF052700110CFD_g	11.5561	154.64	-3.7422	7.3594e-06	0.00026627	unnamed protein product [Triticum aestivum]
Traes_4DS_0ED91CE20	1.09535	14.5867	-3.7352	0.0011034	0.01917	hypothetical protein F775_31439 [Aegilops tauschii]
Traes_2BL_33E3AA808	1.55633	20.7237	-3.7351	6.5102e-05	0.0017755	Cis-zeatin O-glucosyltransferase 1 [Aegilops tauschii]
Traes_7AL_12B15D9A2	12.3914	163.633	-3.7231	6.9118e-06	0.00025217	predicted protein [Hordeum vulgare subsp. vulgare]
Traes_6AL_34AFEB769	3.31352	43.6445	-3.7194	1.2891e-08	8.4102e-07	hypothetical protein F775_52511 [Aegilops tauschii]
Traes_7DL_44DA42073	20.4606	269.109	-3.7173	9.6822e-38	9.9038e-35	hypothetical protein F775_44012 [Aegilops tauschii]
Traes_3DL_8211EE5BF	2.76585	36.2974	-3.7141	2.5899e-07	1.3181e-05	Jasmonate O-methyltransferase [Aegilops tauschii]
TRAES3BF060500200CFD_g	4.86985	63.4969	-3.7047	2.1326e-11	2.1761e-09	hypothetical protein F775_17563 [Aegilops tauschii]
Traes_6DL_961C48C54	2.85255	37.1741	-3.704	1.5258e-07	8.1665e-06	hypothetical protein F775_12695 [Aegilops tauschii]
Traes_7DL_6F2C44877	3.8612	50.2279	-3.7014	5.8561e-09	4.0535e-07	hypothetical protein F775_42750 [Aegilops tauschii]
Traes_2BS_C0C39661E	6.0519	78.6295	-3.6996	2.8512e-14	4.2488e-12	hypothetical protein B456_004G277300 [Gossypium raimondii]
Traes_2AS_5EE83A4B2	1.55633	20.1778	-3.6966	0.00010491	0.0026903	Condensin complex subunit 1 [Triticum urartu]
Traes_2BL_7416019A4	24.2351	313.047	-3.6912	3.3614e-27	1.7516e-24	hypothetical protein F775_28195 [Aegilops tauschii]
Traes_2AS_D35789679	2.93925	37.9352	-3.69	9.8112e-06	0.00034299	predicted protein [Hordeum vulgare subsp. vulgare]
Traes_4BL_AACDA9208	4.0346	51.7528	-3.6811	2.9111e-10	2.4814e-08	Asparagine synthetase (glutamine-hydrolyzing) [Aegilops tauschii]
Traes_1BL_09CBCDAF5	21.6426	276.677	-3.6763	6.7685e-35	5.6647e-32	Histone H4 [Aegilops tauschii]
Traes_7AL_F26643AD2	1.46962	18.7498	-3.6734	0.00020485	0.0047811	Alpha-L-fucosidase 2 [Triticum urartu]
Traes_1BL_0D8FFB3C2	282.565	3588.95	-3.6669	2.0474e-17	4.4642e-15	hypothetical protein F775_32017 [Aegilops tauschii]
Traes_3DS_A49C7987F	5.50423	69.8517	-3.6657	6.6343e-13	8.3793e-11	G-type lectin S-receptor-like serine/threonine-protein kinase SD2-5 [Triticum urartu]
Traes_2BS_0DE7A84451	1.46962	18.6422	-3.6651	0.00025109	0.0056654	predicted protein [Hordeum vulgare subsp. vulgare]
Traes_1BS_723922D171	20.488	259.657	-3.6638	2.8224e-36	2.5697e-33	predicted protein [Hordeum vulgare subsp. vulgare]
Traes_3B_990298FF5	39.5657	499.918	-3.6594	8.2507e-56	2.3573e-52	putative WRKY transcription factor 33 [Triticum urartu]
Traes_6AS_C4B235CDE	2.93925	37.0692	-3.6567	1.2497e-05	0.00042297	hypothetical protein F775_32360 [Aegilops tauschii]
Traes_6AS_0A0D4F338	5.04325	63.6018	-3.6566	6.2905e-12	6.9308e-10	hypothetical protein TRIUR3_26532 [Triticum urartu]
Traes_7DL_85BA805E2	2.0173	25.4407	-3.6566	1.3692e-05	0.00045705	Aspartic proteinase nepenthesin-2 [Aegilops tauschii]
Traes_4BL_AF283E0BF	8.81775	110.205	-3.6436	1.475e-18	3.5839e-16	hypothetical protein F775_07261 [Aegilops tauschii]
Traes_1BL_73811B853	2.93925	36.7304	-3.6435	1.3727e-07	7.4483e-06	WRKY15 transcription factor, partial [Triticum aestivum]
TRAES3BF029700030CFD_g	16.5401	205.597	-3.6358	2.5919e-30	1.7602e-27	unnamed protein product [Triticum aestivum]
Traes_4DS_CFC487CE5	2.30487	28.6221	-3.6344	6.9294e-06	0.0002527	hypothetical protein F775_42487 [Aegilops tauschii]
Traes_2AL_C5FC44B47	1.00865	12.5025	-3.6317	0.0036441	0.049929	hypothetical protein TRIUR3_00966 [Triticum urartu]
Traes_5BL_3D4994647	5.41752	66.7885	-3.6239	4.6697e-08	2.7616e-06	hypothetical protein F775_27600 [Aegilops tauschii]
Traes_6AS_8B3190A99	26.7451	329.212	-3.6217	1.8771e-19	5.0333e-17	Histone H2A [Aegilops tauschii]
Traes_6BS_0BDACE205	101.814	1252.25	-3.6205	9.8347e-87	2.0371e-82	predicted protein [Hordeum vulgare subsp. vulgare]>gi|326521132|dbj|BAJ96769.1| predicted protein [Hordeum vulgare subsp. vulgare]
Traes_5DL_4FAF0F3C2	12.0171	147.059	-3.6132	2.3174e-22	8.6102e-20	predicted protein [Hordeum vulgare subsp. vulgare]
Traes_4AS_AA3629BB5	35.4444	432.175	-3.608	1.144e-43	1.5046e-40	predicted protein [Hordeum vulgare subsp. vulgare]
Traes_1BL_F0A1D1118	6.71375	81.811	-3.6071	1.4916e-11	1.5724e-09	MYB-related protein [Aegilops speltoides]>gi|475418317|gb|EMT01033.1| DnaJ homolog subfamily C member 2 [Aegilops tauschii]
Traes_3AL_0C7CB044E	8.44347	102.849	-3.6066	1.131e-17	2.4988e-15	putative WRKY transcription factor 33 [Triticum urartu]
Traes_1BS_587F929ED	2.56498	31.1447	-3.602	1.695e-06	7.1797e-05	predicted protein [Hordeum vulgare subsp. vulgare]
Traes_4BS_3BCDF0612	31.8115	381.261	-3.5832	1.2082e-45	1.7563e-42	hypothetical protein TRIUR3_28321 [Triticum urartu]
TRAES3BF146000030CFD_g	1.38292	16.558	-3.5817	0.00079311	0.014567	unnamed protein product [Triticum aestivum]
Novel06998	7.43482	88.5019	-3.5733	7.6784e-10	6.1765e-08	#N/A
Novel08037	3.31352	39.3606	-3.5703	2.1471e-05	0.00068395	(+)-delta-cadinene synthase isozyme A [Aegilops tauschii]
Traes_6AS_ADF96853B	42.8517	508.699	-3.5694	8.3727e-55	2.1678e-51	Peroxidase 70 [Aegilops tauschii]
Traes_1AL_9C9EE44BB	1.38292	16.3401	-3.5626	0.0009915	0.017546	Structural maintenance of chromosomes protein 4 [Aegilops tauschii]
Traes_3DL_01383BD6A	2.47827	29.2783	-3.5624	4.1676e-06	0.00016001	unnamed protein product [Triticum aestivum]
Traes_7BL_39745BF3F	3.40022	40.1297	-3.561	5.7217e-08	3.3432e-06	hypothetical protein F775_44012 [Aegilops tauschii]
Traes_3DL_949864F55	6.59958	77.6372	-3.5563	8.8703e-14	1.2563e-11	#N/A
Traes_4BL_876BEF008	22.6513	265.049	-3.5486	1.119e-35	9.7594e-33	PREDICTED: probable serine acetyltransferase 4 [Brachypodium distachyon]
Traes_5DS_DE0CBA02C	1.55633	18.2038	-3.548	0.00032309	0.006954	predicted protein [Hordeum vulgare subsp. vulgare]
TRAES3BF019300130CFD_g	7.6357	88.9216	-3.5417	1.0702e-09	8.3966e-08	unnamed protein product [Triticum aestivum]
TRAES3BF068400030CFD_g	36.8548	425.006	-3.5276	1.9709e-37	1.9675e-34	unnamed protein product [Triticum aestivum]
Traes_6AL_FCAF69BCA	3.11265	35.859	-3.5261	3.1384e-07	1.5769e-05	PREDICTED: indole-3-acetic acid-induced protein ARG7-like [Brachypodium distachyon]
Traes_6BL_48F76E0C1	1.09535	12.6101	-3.5251	0.0029039	0.041641	TCER1 [Triticum aestivum]
Traes_2BS_886B93A5C	1.46962	16.8888	-3.5225	0.00073284	0.013672	Condensin complex subunit 1 [Aegilops tauschii]
Traes_1AL_59800A13E	16.4534	187.931	-3.5137	8.1161e-11	7.5302e-09	predicted protein [Hordeum vulgare subsp. vulgare]
Traes_5BL_9CC98DD38	1.46962	16.7758	-3.5129	0.00062416	0.011974	HMG1/2-like protein [Triticum urartu]
TRAES3BF012600080CFD_g	2.65168	30.1551	-3.5074	2.4004e-06	9.8408e-05	PREDICTED: dynamin-related protein 5A isoform X2 [Brachypodium distachyon]
Traes_2BS_8F766B5E9	42.45	481.069	-3.5024	3.7313e-52	7.9269e-49	Peroxidase 2 [Aegilops tauschii]
Traes_7DL_B09854286	17.0604	192.774	-3.4982	5.8817e-28	3.2488e-25	WRKY79 transcription factor [Triticum aestivum]
Traes_2AS_EE37ACF7F	47.4023	534.04	-3.4939	3.5405e-54	8.8892e-51	PREDICTED: protein ECERIFERUM 1-like [Brachypodium distachyon]
Traes_5DS_79791EF20	2.104	23.682	-3.4926	6.2455e-05	0.0017157	PREDICTED: UDP-glycosyltransferase 88A1-like [Brachypodium distachyon]
Traes_4BL_CE89EFA19	43.0209	481.664	-3.4849	1.2278e-09	9.4809e-08	predicted protein [Hordeum vulgare subsp. vulgare]
Traes_1BS_20BD939821	10.5749	118.205	-3.4826	1.1103e-18	2.746e-16	PREDICTED: uncharacterized protein LOC100845716 [Brachypodium distachyon]
Traes_6BS_5EFD2BB72	12.1313	134.553	-3.4714	1.6901e-20	5.1483e-18	Histone H2B.2 [Aegilops tauschii]
Traes_4BL_C9595C3D8	31.8158	352.685	-3.4706	4.2124e-15	6.8975e-13	predicted protein [Hordeum vulgare subsp. vulgare]
TRAES3BF052700090CFD_g	2.73838	30.1577	-3.4611	2.8213e-06	0.00011331	unnamed protein product [Triticum aestivum]
Traes_3AS_1669C55DA	3.7745	41.4448	-3.4568	1.2052e-06	5.303e-05	meiosis 5 [Triticum aestivum]
Traes_7AS_8D34699D7	3.31352	36.1871	-3.449	6.5318e-07	3.0421e-05	unnamed protein product [Triticum aestivum]>gi|669031243|emb|CDM86100.1| unnamed protein product [Triticum aestivum]
Traes_1BS_484C586DD	4.66898	50.9864	-3.4489	1.2064e-09	9.3448e-08	defensin [Triticum aestivum]
Traes_5DL_7BEC640FA	1.55633	16.9937	-3.4488	0.00049116	0.0098078	predicted protein, partial [Hordeum vulgare subsp. vulgare]
Traes_6DS_DFD77F306	7.14725	77.6212	-3.441	0.0004328	0.008854	Histone H2B.2 [Aegilops tauschii]
Novel06170	11.0359	119.289	-3.4342	1.5626e-06	6.7082e-05	hypothetical protein TRIUR3_16460 [Triticum urartu]
Traes_2AS_0B18BE1FE	11.4969	123.794	-3.4286	4.011e-19	1.0226e-16	Cytochrome P450 84A1 [Aegilops tauschii]
Traes_5DL_B5689CC0A	1.9306	20.7237	-3.4242	0.0001709	0.0040806	hypothetical protein F775_31534 [Aegilops tauschii]
Traes_1BL_C0641E11A	28.2697	303.436	-3.4241	1.2339e-29	7.8043e-27	predicted protein [Hordeum vulgare subsp. vulgare]
Traes_3DL_B54482EB9	1.55633	16.6709	-3.4211	0.0018422	0.028963	hypothetical protein F775_28425 [Aegilops tauschii]
Traes_5DL_89E65686C	1.64303	17.5423	-3.4164	0.00036166	0.0076189	predicted protein [Hordeum vulgare subsp. vulgare]
Traes_2DL_6E8EAFA1D	65.9915	704.515	-3.4163	3.6218e-62	1.8755e-58	cold acclimation protein WCOR518, partial [Triticum aestivum]
Traes_1BS_6F2CC2850	14.6095	154.941	-3.4067	1.1099e-22	4.3378e-20	predicted protein [Hordeum vulgare subsp. vulgare]
Traes_2DS_E298FC27B	1.8439	19.5162	-3.4038	0.00030901	0.0067024	hypothetical protein F775_18358 [Aegilops tauschii]
Novel00323	2.30487	24.3408	-3.4006	5.174e-05	0.0014606	hypothetical protein TRIUR3_07582 [Triticum urartu]
Traes_2DL_6843A472A	1.38292	14.5867	-3.3989	0.0028361	0.040812	Receptor-like serine/threonine-protein kinase SD1-8 [Triticum urartu]
Novel02031	2.47827	26.1023	-3.3968	0.0001171	0.0029596	Putative WRKY transcription factor 46 [Aegilops tauschii]
Traes_4AS_B25B75944	29.1049	305.937	-3.3939	2.4554e-37	2.3934e-34	PREDICTED: probable protein phosphatase 2C 32 [Brachypodium distachyon]
Traes_6DL_878B1A04B	5.8785	61.5176	-3.3875	1.1322e-10	1.0252e-08	predicted protein [Hordeum vulgare subsp. vulgare]
Novel00788	1.9306	20.1778	-3.3856	0.00026963	0.0060069	Bowman-Birk trypsin inhibitor-like protein [Triticum aestivum]>gi|475519424|gb|EMT06349.1| Bowman-Birk type trypsin inhibitor [Aegilops tauschii]
Traes_2AL_AB2B9EBDA	1.46962	15.3505	-3.3848	0.0014082	0.023335	Kinesin-4 [Triticum urartu]
Traes_4BL_33CC47B5D	1.55633	16.2272	-3.3822	0.00081746	0.014909	predicted protein [Hordeum vulgare subsp. vulgare]
Traes_4AL_234E1CDF6	9.10532	94.8461	-3.3808	3.2718e-15	5.4326e-13	hypothetical protein F775_42487 [Aegilops tauschii]
Traes_2DS_28CA50371	11.5836	120.402	-3.3777	2.7698e-18	6.5757e-16	PREDICTED: phenylalanine ammonia-lyase [Brachypodium distachyon]
Traes_5DL_EDE3848B6	1.9306	20.0675	-3.3777	0.00027502	0.0060985	HCBT-like putative defense response protein [Aegilops tauschii]
Novel00444	1.46962	15.2402	-3.3744	0.0014379	0.023711	#N/A
Traes_4AL_96105BEBB	36.1062	373.755	-3.3718	1.3303e-07	7.2463e-06	predicted protein [Hordeum vulgare subsp. vulgare]>gi|326517204|dbj|BAJ99968.1| predicted protein [Hordeum vulgare subsp. vulgare]
Traes_6DL_3AE745E40	1.55633	16.012	-3.3629	0.0012262	0.020896	PREDICTED: uncharacterized protein LOC100384299 [Zea mays]>gi|224035127|gb|ACN36639.1| unknown [Zea mays]>gi|413916390|gb|AFW56322.1| hypothetical protein ZEAMMB73_173232 [Zea mays]
Traes_6DS_8B1C9EEB7	2.104	21.6058	-3.3602	0.00026361	0.005892	predicted protein [Hordeum vulgare subsp. vulgare]
Traes_6DL_7FE53EC74	17.4621	179.271	-3.3598	9.8212e-13	1.202e-10	Putative cinnamyl alcohol dehydrogenase 5 [Aegilops tauschii]
Traes_1BL_AE89EBC19	8.35677	85.6459	-3.3574	8.332e-14	1.1821e-11	Histone H2B.2 [Triticum urartu]
TRAES3BF059200040CFD_g	2.85255	29.1734	-3.3543	0.00042941	0.0087934	PREDICTED: histone H3-like centromeric protein CSE4-like [Glycine max]
Traes_3B_5EE8348ED1	3.31352	33.8851	-3.3542	2.2921e-06	9.425e-05	Histone H2B.2 [Triticum urartu]
Traes_4AS_5574058B4	62.071	633.571	-3.3515	3.539e-57	1.1729e-53	blue copper protein [Triticum aestivum]
Traes_4DL_8EBE98D02	7.69493	78.0756	-3.3429	4.2282e-13	5.4996e-11	predicted protein [Hordeum vulgare subsp. vulgare]
Traes_5BL_107AC5FED	3.7745	38.2687	-3.3418	4.5723e-07	2.2038e-05	predicted protein [Hordeum vulgare subsp. vulgare]
Traes_2DL_37D967CFC	3.9479	40.0221	-3.3416	1.6747e-07	8.8547e-06	Disease resistance protein RPS2 [Aegilops tauschii]
TRAES3BF117100150CFD_g	8.73105	88.2761	-3.3378	5.1336e-14	7.5282e-12	PREDICTED: histone H3-like centromeric protein CSE4-like [Glycine max]
Traes_7DL_3031D8DF9	1.9306	19.5162	-3.3376	0.0003041	0.0066131	Blue copper protein [Aegilops tauschii]
Traes_2DS_C98E30E91	5.8785	59.3205	-3.335	2.6375e-10	2.2552e-08	Cytochrome P450 71D7 [Aegilops tauschii]
Traes_6AL_BB730675A	1.9306	19.3011	-3.3216	0.00045072	0.0091439	MYB73 [Triticum aestivum]
Traes_5DS_0F4C9BA82	1.9306	19.2984	-3.3214	0.00037739	0.007894	hypothetical protein F775_29957 [Aegilops tauschii]
Traes_1AS_4BB379513	10.7483	107.357	-3.3202	2.1544e-16	4.1902e-14	Histone H4 [Aegilops tauschii]
Traes_5AL_922FE5C43	131.64	1312.79	-3.318	3.6983e-78	4.3774e-74	Metacaspase-1 [Triticum urartu]
Traes_4DS_9575221BB	45.9326	457.158	-3.3151	1.7787e-46	2.7291e-43	hypothetical protein TRIUR3_28321 [Triticum urartu]
Traes_4AL_AB52582F7	1.55633	15.4634	-3.3126	0.0016287	0.026182	predicted protein [Hordeum vulgare subsp. vulgare]
Traes_7BL_892A42E7B	2.0173	19.9573	-3.3064	0.00027619	0.0061121	LRR receptor-like serine/threonine-protein kinase EFR [Triticum urartu]
Traes_4AS_951BCCA351	23.3681	230.612	-3.3029	5.9793e-29	3.5641e-26	predicted protein [Hordeum vulgare subsp. vulgare]
Traes_2AL_A7EA252CA	3.9479	38.6021	-3.2895	4.9783e-07	2.3898e-05	PREDICTED: protein CUP-SHAPED COTYLEDON 1-like [Brachypodium distachyon]
Traes_4AL_605AA0D35	5.5317	53.9419	-3.2856	0.00025379	0.0057171	PREDICTED: GDSL esterase/lipase EXL3 [Brachypodium distachyon]
Traes_6BS_9BDAEC739	1.55633	15.1327	-3.2814	0.0017292	0.027505	Putative LRR receptor-like serine/threonine-protein kinase [Aegilops tauschii]
TRAES3BF068900020CFD_g	2.65168	25.6639	-3.2748	0.00047706	0.0095636	unnamed protein product [Triticum aestivum]
Traes_6AS_2CE740C42	5.12995	49.5584	-3.2721	2.8873e-07	1.4569e-05	predicted protein [Hordeum vulgare subsp. vulgare]
Traes_2AS_6A8726CC5	2.0173	19.4086	-3.2662	0.00036425	0.0076637	predicted protein [Hordeum vulgare subsp. vulgare]
Traes_3DS_234055337	68.1736	654.317	-3.2627	8.5597e-05	0.0022557	unnamed protein product [Triticum aestivum]
Traes_2AL_AA7B368D3	2.104	20.1804	-3.2617	0.0013875	0.023084	predicted protein [Hordeum vulgare subsp. vulgare]
Traes_6AL_482BF12A6	14.4361	138.383	-3.2609	1.1622e-19	3.1781e-17	hypothetical protein F775_07329 [Aegilops tauschii]
Traes_6AL_EA25F9AE4	2.39157	22.9208	-3.2606	0.00015656	0.0037751	PREDICTED: putative cysteine-rich receptor-like protein kinase 20 isoform X1 [Brachypodium distachyon]
Traes_5BL_3EF767BCA	1.55633	14.9121	-3.2603	0.0018008	0.02848	Cyclin-D4-1 [Triticum urartu]
Traes_4AL_BE200647B	1.8439	17.6579	-3.2595	0.0033738	0.046956	hypothetical protein OsI_12575 [Oryza sativa Indica Group]
Traes_7DL_B228E9EA8	9.8264	93.4288	-3.2491	2.1836e-14	3.2871e-12	Carbonic anhydrase, chloroplastic [Aegilops tauschii]
Traes_7AL_28E45C82A	17.5213	166.349	-3.247	6.0032e-23	2.3913e-20	Histone H2AX [Aegilops tauschii]
Traes_3DL_3B1612F72	5.33082	50.5613	-3.2456	0.0015989	0.025773	hypothetical protein F775_21505 [Aegilops tauschii]
Traes_4DL_3B0F3B681	1.46962	13.9252	-3.2442	0.0031421	0.044451	PREDICTED: tubulin beta-1 chain-like [Nelumbo nucifera]
Traes_5BL_0A3DAE33D	2.47827	23.4668	-3.2432	9.8805e-05	0.0025503	CRT/DRE binding factor 4 [Triticum monococcum]
Traes_5BL_32C82DE83	3.02595	28.6221	-3.2417	1.5901e-05	0.00052323	Cell division control 45-like protein [Aegilops tauschii]
Traes_3AS_639F4A8B2	32.0167	302.01	-3.2377	1.1741e-27	6.358e-25	Histone H2B.2 [Triticum urartu]>gi|475569454|gb|EMT15764.1| Histone H2B.2 [Aegilops tauschii]
Traes_6AS_8C0D1110B	2.104	19.847	-3.2377	0.00027737	0.0061365	Histone H2B.2 [Aegilops tauschii]
Traes_5BS_7FCDB6383	2.0173	18.9729	-3.2334	0.00056261	0.010971	RecName: Full=Histone H2B.2
Traes_4DS_32347CB64	1.8439	17.3271	-3.2322	0.0013113	0.022066	predicted protein [Hordeum vulgare subsp. vulgare]
Traes_5DS_8F276498A	10.6342	99.5604	-3.2269	1.6889e-15	2.8972e-13	Putative LRR receptor-like serine/threonine-protein kinase [Aegilops tauschii]
Traes_1BL_4C0C7CA0A	1.9306	17.9833	-3.2195	0.00081001	0.014809	GDSL esterase/lipase [Aegilops tauschii]
Traes_2BS_FE6DCCDCE	6.07937	56.4698	-3.2155	2.5473e-09	1.8794e-07	predicted protein [Hordeum vulgare subsp. vulgare]
Traes_1BS_3BC42FEC7	31.4965	292.227	-3.2138	6.5772e-34	5.1899e-31	PREDICTED: uncharacterized protein LOC100845716 [Brachypodium distachyon]
Traes_6DL_5093BFA13	6.0519	56.1444	-3.2137	1.5702e-09	1.1957e-07	PREDICTED: uncharacterized protein LOC100840736 [Brachypodium distachyon]
Traes_6AS_73BB49D01	9.16455	84.9764	-3.2129	1.2491e-13	1.7393e-11	Beta-fructofuranosidase 1 [Aegilops tauschii]
Traes_7DL_1FC95654F	18.7901	172.502	-3.1986	1.3305e-16	2.6627e-14	predicted protein [Hordeum vulgare subsp. vulgare]
Traes_6AS_81704FC36	8.27007	75.8918	-3.198	2.1544e-06	8.9115e-05	histone 4, partial [Codiaeum variegatum]
Traes_7BS_70EEF55FC	5.50423	50.4457	-3.1961	1.4745e-08	9.5443e-07	PREDICTED: ribonucleoside-diphosphate reductase large subunit [Setaria italica]
Traes_7DS_98F9E4E55	22.6195	207.258	-3.1958	8.2286e-26	4.1071e-23	predicted protein [Hordeum vulgare subsp. vulgare]>gi|474141838|gb|EMS56553.1| putative histone H2A variant 3 [Triticum urartu]>gi|475559147|gb|EMT13271.1| Putative histone H2A variant 3 [Aegilops tauschii]
Traes_2DL_7B1FE2F5B	3.8612	35.1948	-3.1882	8.2907e-06	0.00029545	predicted protein [Hordeum vulgare subsp. vulgare]
Novel06128	1.9306	17.5476	-3.1842	0.0012459	0.021165	hypothetical protein F775_28784 [Aegilops tauschii]
Traes_4DL_42DA368D9	6.68628	60.1029	-3.1682	0.00095663	0.017038	Histone H2A [Triticum urartu]
Traes_7BS_E4E44F1371	17.5806	156.934	-3.1581	6.395e-10	5.2048e-08	Histone H3.2 [Glycine soja]
Traes_3DL_EE0699FDC	3.11265	27.7428	-3.1559	2.1645e-05	0.00068818	PREDICTED: cytochrome P450 72A15-like [Brachypodium distachyon]
Traes_2AL_9B8C2A84D	3.40022	30.268	-3.1541	1.6231e-05	0.00053322	NAD(P)H-dependent 6'-deoxychalcone synthase [Triticum urartu]
Traes_2BL_E582C4080	86.137	766.266	-3.1531	2.3794e-58	8.9611e-55	predicted protein [Hordeum vulgare subsp. vulgare]
Novel08999	2.104	18.6422	-3.1474	0.00058675	0.011377	hypothetical protein F775_01182 [Aegilops tauschii]
Traes_6DL_1BAFABCC2	3.9479	34.9797	-3.1474	2.4973e-06	0.00010192	predicted protein [Hordeum vulgare subsp. vulgare]
Traes_2BS_710A67321	2.39157	21.1647	-3.1456	0.00035526	0.0075096	Lectin-domain containing receptor kinase A4.3 [Aegilops tauschii]
Traes_4DS_63F7CF3CE	11.296	99.3426	-3.1366	9.8339e-15	1.552e-12	Calcium-dependent protein kinase 30 [Aegilops tauschii]
Traes_6DL_D05EDE389	11.296	98.3583	-3.1222	1.7578e-14	2.6871e-12	hypothetical protein F775_12695 [Aegilops tauschii]
Novel07812	1.9306	16.7785	-3.1195	0.0016918	0.027002	(+)-delta-cadinene synthase isozyme C2 [Aegilops tauschii]
Traes_6AL_A69551CA61	6.51288	56.5934	-3.1193	0.0013123	0.022068	predicted protein [Hordeum vulgare subsp. vulgare]
Novel01299	5.50423	47.8076	-3.1186	3.651e-08	2.2048e-06	hypothetical protein TRIUR3_09624 [Triticum urartu]
Traes_4AL_A73AD2DAD	5.21665	45.2877	-3.1179	6.4803e-08	3.7599e-06	predicted protein [Hordeum vulgare subsp. vulgare]
Novel00914	149.308	1295.8	-3.1175	2.6947e-71	2.2327e-67	PREDICTED: 3-ketoacyl-CoA synthase 12-like [Brachypodium distachyon]
Traes_4AL_0D6C3F8F2	3.02595	26.2045	-3.1144	4.0257e-05	0.0011803	hypothetical protein F775_28925 [Aegilops tauschii]
Traes_5BL_D16B19610	51.0944	441.483	-3.1111	1.5925e-42	1.9991e-39	CBFIIIa-6.1 [Triticum aestivum]
Traes_5BL_846900491	14.7237	127.188	-3.1107	2.4924e-08	1.548e-06	predicted protein [Hordeum vulgare subsp. vulgare]>gi|326510659|dbj|BAJ87546.1| predicted protein [Hordeum vulgare subsp. vulgare]>gi|326521070|dbj|BAJ96738.1| predicted protein [Hordeum vulgare subsp. vulgare]
Traes_6DL_5A9314D3D	7.60823	65.6887	-3.11	2.0921e-10	1.8156e-08	14 kDa proline-rich protein DC2.15 [Triticum urartu]
Traes_2DL_8434C0251	9.19202	79.0679	-3.1046	9.2506e-12	1.0057e-09	PREDICTED: auxin response factor 12 [Brachypodium distachyon]
Traes_5AL_8D5A83BF8	133.484	1146.13	-3.102	2.3801e-67	1.6434e-63	Metacaspase-1 [Aegilops tauschii]
Traes_6BL_A054ACEB9	2.47827	21.275	-3.1018	0.00034399	0.0073173	hypothetical protein TRIUR3_35397 [Triticum urartu]
Traes_2BS_E6A403F63	2.85255	24.4564	-3.0999	0.00015488	0.0037444	cytochrome P450 [Triticum aestivum]
Traes_2DS_92E0E4CE8	2.0173	17.2169	-3.0933	0.0012975	0.021876	Sorting and assembly machinery component 50-A-like protein [Aegilops tauschii]
Traes_6AL_2BF4EAD96	5.33082	45.2904	-3.0868	1.7412e-07	9.1771e-06	Protein kinase domain containing protein, expressed [Oryza sativa Japonica Group]>gi|222612409|gb|EEE50541.1| hypothetical protein OsJ_30656 [Oryza sativa Japonica Group]
Traes_2AS_958327519	11.2093	95.0586	-3.0841	5.3375e-06	0.00019965	Phenylalanine ammonia-lyase [Aegilops tauschii]
Traes_1BL_59A688795	18.069	151.889	-3.0714	2.1829e-10	1.8859e-08	Histone H4 [Triticum urartu]
Traes_6AL_1F8480C1B	9.53883	80.1624	-3.071	4.7655e-12	5.372e-10	predicted protein [Hordeum vulgare subsp. vulgare]
Traes_5DL_2B46BD9F9	6.3987	53.7374	-3.0701	5.4946e-07	2.6089e-05	hypothetical protein F775_26351 [Aegilops tauschii]
Traes_4DS_D90DFC6A3	6.1386	51.3225	-3.0636	1.9709e-08	1.2437e-06	ATP-dependent DNA helicase DDM1 [Triticum urartu]
Novel05459	6.42617	53.5116	-3.0578	1.1645e-08	7.6759e-07	Endoglucanase 11 [Aegilops tauschii]
Novel08348	9.51136	78.963	-3.0535	9.3841e-06	0.00032987	#N/A
Traes_5DL_ADE953140	1.9306	16.0094	-3.0518	0.0022925	0.034453	Kinesin-like protein KIF15 [Aegilops tauschii]
Traes_2AS_0F0720621	2.39157	19.7394	-3.045	0.00075535	0.014002	Wall-associated receptor kinase 2 [Aegilops tauschii]
Novel01316	6.59958	54.1758	-3.0372	2.3113e-08	1.4431e-06	predicted protein [Hordeum vulgare subsp. vulgare]
TRAES3BF045500010CFD_g	3.8612	31.6906	-3.0369	1.3863e-05	0.0004613	predicted protein [Hordeum vulgare subsp. vulgare]
Traes_4DS_E07CA6058	2.76585	22.7003	-3.0369	0.00034588	0.0073462	Adenine/guanine permease AZG2 [Aegilops tauschii]
Traes_1AL_738358449	34.7551	283.707	-3.0291	2.2721e-11	2.3098e-09	hypothetical_protein [Oryza brachyantha]
Traes_2BL_173580E45	23.7149	193.43	-3.0279	2.7675e-23	1.1408e-20	MATE efflux family protein 9 [Triticum urartu]
Traes_5DL_6F331D85E	34.6409	280.087	-3.0153	9.2616e-12	1.0057e-09	hypothetical protein F775_27600 [Aegilops tauschii]
Traes_1DS_04B2A3FBB	93.6817	757.383	-3.0152	8.6594e-54	2.0499e-50	predicted protein [Hordeum vulgare subsp. vulgare]>gi|326506118|dbj|BAJ91298.1| predicted protein [Hordeum vulgare subsp. vulgare]
Traes_7DL_CC9280CE7	3.7745	30.3782	-3.0087	3.3605e-05	0.0010106	Aspartic proteinase nepenthesin-2 [Aegilops tauschii]
Traes_1BL_063023D50	2.0173	16.2272	-3.0079	0.0018284	0.028828	Aldehyde dehydrogenase family 2 member C4 [Triticum urartu]
Traes_6DL_13B51D4DC	4.32217	34.7591	-3.0076	5.5212e-06	0.00020587	Wall-associated receptor kinase 3 [Aegilops tauschii]
TRAES3BF000400010CFD_g	7.7224	62.0662	-3.0067	1.9907e-09	1.494e-07	unnamed protein product [Triticum aestivum]
Traes_2BL_0E87D8729	6.59958	52.417	-2.9896	2.1647e-08	1.3587e-06	Peptide transporter PTR2 [Aegilops tauschii]
Traes_7DS_32F7037FF	2.0173	16.0067	-2.9882	0.0023781	0.03538	putative O-methyltransferase 2 [Triticum urartu]
Traes_7BL_AB7E64312	4.40887	34.9797	-2.988	5.2678e-06	0.00019749	Os02g0519800, partial [Oryza sativa Japonica Group]>gi|255670948|dbj|BAH91720.1| Os02g0519800, partial [Oryza sativa Japonica Group]
Traes_4AS_BC0037B12	3.57363	28.1811	-2.9793	3.6749e-05	0.0010913	hypothetical protein F775_14276 [Aegilops tauschii]
Traes_4DS_50708AF98	2.65168	20.834	-2.974	0.00035942	0.0075794	O-methyltransferase ZRP4 [Aegilops tauschii]
Novel01167	27.0876	212.403	-2.9711	1.4512e-24	6.68e-22	hypothetical protein F775_43817 [Aegilops tauschii]
Traes_5BL_25F079DC2	2.85255	22.3669	-2.971	0.00030337	0.0066006	predicted protein [Hordeum vulgare subsp. vulgare]
Traes_7BL_D78991051	3.48692	27.3071	-2.9692	7.116e-05	0.0019155	Carbonic anhydrase, chloroplastic [Aegilops tauschii]
Traes_7DS_9E256BDFD	6.97385	54.3936	-2.9634	2.0836e-08	1.3118e-06	hypothetical protein TRIUR3_24562 [Triticum urartu]
Traes_4DL_6EBF0647F	32.3635	252.331	-2.9629	7.2203e-28	3.9618e-25	hypothetical protein F775_06000 [Aegilops tauschii]
Traes_1DL_717DA8B3F	3.31352	25.6612	-2.9532	0.00015595	0.0037637	Homeobox-leucine zipper protein ROC3 [Triticum urartu]
TRAES3BF004400040CFD_g	354.154	2739.17	-2.9513	7.3037e-20	2.0444e-17	type 1 non specific lipid transfer protein precursor [Triticum aestivum]
Traes_7AL_FC7B2C8E0	3.31352	25.4407	-2.9407	0.00016118	0.0038696	predicted protein [Hordeum vulgare subsp. vulgare]
Traes_7DL_D03D0D5DD	3.40022	25.9893	-2.9342	0.00012372	0.0031016	Peroxidase 70 [Aegilops tauschii]
Traes_4BL_EB0E59B6D	11.0085	84.1103	-2.9337	6.8456e-12	7.5024e-10	CBL-interacting protein kinase 10 [Aegilops tauschii]
Traes_2AL_424A330E5	4.86985	37.1741	-2.9323	3.9528e-06	0.0001524	hypothetical protein TRIUR3_11868 [Triticum urartu]
Traes_7AS_1B18871EB	5.9652	45.5109	-2.9316	3.3668e-07	1.6784e-05	PREDICTED: ribonucleoside-diphosphate reductase large subunit [Setaria italica]
Traes_1AL_B85068B07	42.9385	327.569	-2.9315	4.5334e-14	6.6716e-12	Histone H4 [Aegilops tauschii]
Traes_7AS_AC1A10908	5.9652	45.5056	-2.9314	2.4356e-07	1.2465e-05	hypothetical protein TRIUR3_16460 [Triticum urartu]
Traes_4DS_B7F6F6B61	6.88715	52.5326	-2.9312	3.3358e-05	0.0010054	putative microsomal glutathione S-transferase 3 [Aegilops tauschii]>gi|475614422|gb|EMT29078.1| hypothetical protein F775_08629 [Aegilops tauschii]
Traes_2DL_1B3AD9F4E	8.18337	62.3863	-2.9305	5.0982e-06	0.00019139	cell wall invertase [Triticum aestivum]
Traes_2AS_8AE56A8C4	12.1313	91.9981	-2.9229	1.1302e-12	1.377e-10	Sulfotransferase 17 [Triticum urartu]
Traes_5BL_908EC75D7	10.114	76.6449	-2.9218	5.9862e-11	5.6879e-09	predicted protein [Hordeum vulgare subsp. vulgare]
Traes_5DS_A6848AB19	3.31352	25.11	-2.9218	0.00016942	0.0040489	cytochrome P450 [Triticum aestivum]>gi|19909886|dbj|BAB87817.1| P450 [Triticum aestivum]>gi|164455202|dbj|BAF97103.1| P450 [Triticum aestivum]
Traes_4DL_1A9D268CC	19.6528	148.896	-2.9215	9.431e-08	5.3012e-06	hypothetical protein TRIUR3_18094 [Triticum urartu]
Traes_2BL_523E05502	41.9255	316.323	-2.9155	4.2922e-08	2.5585e-06	Cyclopropane-fatty-acyl-phospholipid synthase [Aegilops tauschii]
Traes_1AS_F3EAEC435	40.4009	298.912	-2.8873	3.677e-30	2.4179e-27	WRKY transcription factor [Triticum aestivum]
Traes_4DS_A21D4E7AD	12.1905	90.1424	-2.8864	1.9469e-12	2.2946e-10	PREDICTED: uncharacterized protein LOC102710483 [Oryza brachyantha]
Traes_2BL_07796B6EA	6.97385	51.5376	-2.8856	5.8947e-08	3.437e-06	Putative serine/threonine-protein kinase receptor [Aegilops tauschii]
Traes_7DL_AD746EA0B	94.517	693.796	-2.8759	5.1706e-05	0.0014606	delta-type tonoplast intrinsic protein [Triticum aestivum]
Traes_2AL_00D9CCFD2	8.81775	64.6857	-2.875	0.00054388	0.010666	GDSL esterase/lipase LTL1 [Aegilops tauschii]
Traes_3B_D95778409	7.43482	54.5012	-2.8739	3.4748e-08	2.1123e-06	Histone H2B.2 [Triticum urartu]
TRAES3BF009500040CFD_g	42.6148	312.281	-2.8734	1.5887e-13	2.1865e-11	unnamed protein product [Triticum aestivum]
Traes_5DL_0C5F4342D	129.651	948.213	-2.8706	1.1663e-55	3.2212e-52	Zinc finger protein 1 [Aegilops tauschii]
Traes_7DL_2FB89480C	5.9652	43.3111	-2.8601	6.3691e-07	2.9747e-05	Aquaporin NIP1-3 [Aegilops tauschii]
Traes_3DS_8AF1EEB5A	2.73838	19.8497	-2.8577	0.00070305	0.01323	serine/threonine-protein kinase Eg2-like [Zea mays]>gi|195622192|gb|ACG32926.1| serine/threonine-protein kinase Eg2-like [Zea mays]>gi|413947609|gb|AFW80258.1| putative aurora-related protein kinase family protein [Zea mays]
Traes_1DL_70CCAB0EF	19.0777	137.52	-2.8497	2.1239e-13	2.8801e-11	MYB-related protein [Aegilops speltoides]>gi|475418317|gb|EMT01033.1| DnaJ homolog subfamily C member 2 [Aegilops tauschii]
Traes_4AS_D950EBDB0	18.7901	135.194	-2.847	1.97e-11	2.025e-09	Phospholipid-transporting ATPase 1 [Aegilops tauschii]
Traes_2BL_453EEC829	2.85255	20.5032	-2.8455	0.00079395	0.014576	predicted protein [Hordeum vulgare subsp. vulgare]
Traes_5DL_2D2002635	3.31352	23.7922	-2.8441	0.00028826	0.00632	Cytochrome P450 76C1 [Aegilops tauschii]
Traes_1AL_169CE67D8	23.7466	170.431	-2.8434	5.7581e-05	0.0015983	DnaJ homolog subfamily C member 2 [Triticum urartu]
Traes_1BS_EF7A8E992	11.4969	82.228	-2.8384	0.0005971	0.011556	Putative cyclin-dependent kinase F-2 [Aegilops tauschii]
Traes_1BL_4EA71221F	2.30487	16.4477	-2.8351	0.0035681	0.049149	hypothetical protein F775_22243 [Aegilops tauschii]
Traes_4DL_EE906C459	36.1612	257.428	-2.8317	0.00069395	0.013094	Os03g0286500 [Oryza sativa Japonica Group]>gi|108707565|gb|ABF95360.1| RNA recognition motif family protein, expressed [Oryza sativa Japonica Group]>gi|113548245|dbj|BAF11688.1| Os03g0286500 [Oryza sativa Japonica Group]
Traes_2BL_B2812711A	2.85255	20.2854	-2.8301	0.00097032	0.017226	36.4 kDa proline-rich protein [Triticum urartu]
Traes_6AS_27F061A1C	2.1907	15.5737	-2.8296	0.0033659	0.046886	Histone H4 [Aegilops tauschii]
Traes_7DL_A1EFFD36B	4.40887	31.2496	-2.8254	2.9142e-05	0.00089494	Putative LRR receptor-like serine/threonine-protein kinase [Aegilops tauschii]
Traes_1BS_C8A500342	22.8247	161.745	-2.8251	3.1764e-19	8.3021e-17	Protein kinase APK1A, chloroplastic [Aegilops tauschii]
Traes_6DS_E0FD61378	3.40022	24.0154	-2.8203	0.00032533	0.0069923	predicted protein, partial [Hordeum vulgare subsp. vulgare]
Traes_1AS_3FCCD2735	34.495	242.338	-2.8126	1.8672e-25	9.0469e-23	Protein kinase APK1A, chloroplastic [Aegilops tauschii]
Traes_2BS_D38DF7BEB	9.30619	65.3499	-2.8119	1.3034e-07	7.114e-06	Obtusifoliol 14-alpha demethylase [Aegilops tauschii]
Traes_5DL_3C2379192	56.2243	394.824	-2.8119	1.793e-07	9.4084e-06	predicted protein [Hordeum vulgare subsp. vulgare]>gi|326509115|dbj|BAJ86950.1| predicted protein [Hordeum vulgare subsp. vulgare]
Traes_6DS_995C4235A	2.39157	16.7785	-2.8106	0.003356	0.046778	predicted protein [Hordeum vulgare subsp. vulgare]>gi|326495044|dbj|BAJ85618.1| predicted protein [Hordeum vulgare subsp. vulgare]
Traes_4BL_DB9678C4C	5.33082	37.3946	-2.8104	7.436e-06	0.00026857	predicted protein [Hordeum vulgare subsp. vulgare]
Traes_4BL_2D0FA827C1	32.2176	225.785	-2.809	6.0692e-24	2.6606e-21	predicted protein [Hordeum vulgare subsp. vulgare]>gi|326528251|dbj|BAJ93307.1| predicted protein [Hordeum vulgare subsp. vulgare]
Traes_4BS_5AEFE4F30	3.40022	23.7922	-2.8068	0.00028453	0.0062548	predicted protein [Hordeum vulgare subsp. vulgare]
Traes_7AS_FFE6C3F10	2.85255	19.9599	-2.8068	0.0014277	0.023578	Aspartic proteinase nepenthesin-2 [Triticum urartu]
Traes_6AL_9D56FA7E6	6.0519	42.3268	-2.8061	1.1716e-06	5.1746e-05	ABA 8'-hydroxylase [Triticum aestivum]>gi|506948146|dbj|BAN28257.1| ABA 8'-hydroxylase [Triticum aestivum]
Traes_5DL_61ECD451B	61.8427	432.484	-2.806	1.263e-36	1.1627e-33	Wall-associated receptor kinase 1 [Triticum urartu]
Traes_1DS_7FA26F1F2	5.59093	39.0378	-2.8037	2.978e-06	0.0001184	Putative serine/threonine-protein kinase receptor [Aegilops tauschii]
Novel02016	3.57363	24.8921	-2.8002	0.00019917	0.0046696	hypothetical protein TRIUR3_20625 [Triticum urartu]
Traes_6AS_274553918	21.1224	146.962	-2.7986	0.00013514	0.0033415	histone 4, partial [Codiaeum variegatum]
Traes_1DS_A171C7D59	68.6114	476.207	-2.7951	2.8666e-21	9.5004e-19	predicted protein [Hordeum vulgare subsp. vulgare]
Traes_2AL_01E90E61A	2.56498	17.7655	-2.7921	0.0020008	0.030893	predicted protein [Hordeum vulgare subsp. vulgare]
Traes_5BL_4780FA980	11.0952	76.6423	-2.7882	5.3896e-10	4.4655e-08	predicted protein [Hordeum vulgare subsp. vulgare]
Traes_7DS_ED407C2E7	27.0009	186.325	-2.7867	2.3005e-08	1.4396e-06	PREDICTED: histone H3-like centromeric protein CSE4-like [Glycine max]
Traes_1BS_29549593B	55.3298	380.409	-2.7814	2.4383e-33	1.8534e-30	predicted protein [Hordeum vulgare subsp. vulgare]>gi|326506118|dbj|BAJ91298.1| predicted protein [Hordeum vulgare subsp. vulgare]
Traes_5DL_36D55F65F	39.9168	272.952	-2.7736	5.0184e-15	8.1528e-13	histone 4, partial [Codiaeum variegatum]
Traes_6DL_6EFF1E068	7.52153	51.4274	-2.7734	1.1444e-07	6.3339e-06	hypothetical protein OsI_32579 [Oryza sativa Indica Group]
Traes_6BS_AE1AA3997	3.66033	24.9997	-2.7719	0.00016348	0.0039203	PREDICTED: 3-ketoacyl-CoA synthase 6-like [Brachypodium distachyon]
Novel01587	16.4534	112.283	-2.7707	6.6221e-14	9.5586e-12	putative Cytochrome P450 71D11 [Aegilops tauschii]
Traes_4DL_D96E9236F	15.3306	104.6	-2.7704	8.1829e-08	4.679e-06	Ethylene-responsive transcription factor 1 [Aegilops tauschii]
Traes_7DL_4B936BD0A	3.57363	24.3435	-2.7681	0.00025558	0.0057473	Blue copper protein [Aegilops tauschii]
Traes_4AL_925E5A9C4	17.4346	118.549	-2.7655	9.6318e-10	7.6367e-08	3-ketoacyl-CoA synthase 5 [Triticum urartu]
Traes_5DL_5A740A1EF	8.64435	58.7719	-2.7653	2.4899e-08	1.5477e-06	hypothetical protein F775_31688 [Aegilops tauschii]
Novel06100	10.3741	70.5106	-2.7649	1.2177e-09	9.4205e-08	hypothetical protein TRIUR3_26172 [Triticum urartu]
Traes_7BS_F8B0C3697	7.8091	53.0732	-2.7648	1.1087e-07	6.1569e-06	Ribonucleoside-diphosphate reductase small chain [Triticum urartu]
Novel07659	27.3203	185.553	-2.7638	8.439e-13	1.0436e-10	hypothetical protein TRIUR3_02611 [Triticum urartu]
TRAES3BF137900050CFD_g	5.7051	38.7044	-2.7622	5.2899e-06	0.00019805	unnamed protein product [Triticum aestivum]
Traes_4BL_1EC693E2D	127.232	862.871	-2.7617	4.8145e-51	9.4976e-48	PREDICTED: probable serine/threonine-protein kinase At1g01540-like [Oryza brachyantha]
Traes_4BL_F42F809FF	20.488	138.16	-2.7535	2.6543e-16	5.0907e-14	PREDICTED: RNA-binding protein 38 [Brachypodium distachyon]
Traes_4AS_D0EB4E289	67.0319	450.838	-2.7497	1.8903e-10	1.6573e-08	predicted protein [Hordeum vulgare subsp. vulgare]
Traes_2BL_3C24458BC	7.60823	51.1019	-2.7477	1.6189e-07	8.598e-06	predicted protein [Hordeum vulgare subsp. vulgare]
Traes_3AS_C738D643E	3.40022	22.8079	-2.7458	0.00054079	0.010623	Lectin-domain containing receptor kinase A4.2 [Aegilops tauschii]
Traes_1DS_A8BD91E4A	5.8785	39.3632	-2.7433	4.0275e-06	0.00015499	Phenylalanine ammonia-lyase [Aegilops tauschii]
Traes_4BL_9D54CA527	45.8502	306.682	-2.7417	4.5454e-13	5.8844e-11	PREDICTED: probable protein phosphatase 2C 32 [Brachypodium distachyon]
Traes_2DL_783F87506	3.02595	20.1778	-2.7373	0.0011386	0.019649	hypothetical protein F775_16745 [Aegilops tauschii]
Traes_5BS_BA0400E10	3.02595	20.1778	-2.7373	0.0011386	0.019649	predicted protein [Hordeum vulgare subsp. vulgare]
Traes_6AS_E2BC4706B	26.0515	173.462	-2.7352	1.6647e-14	2.5542e-12	predicted protein [Hordeum vulgare subsp. vulgare]
Traes_7AS_DF8289B81	6.77298	44.9623	-2.7309	7.9614e-07	3.6224e-05	Aspartic proteinase nepenthesin-2 [Aegilops tauschii]
Traes_6DS_315CCC3AB	3.48692	23.1387	-2.7303	0.00050979	0.010112	hypothetical protein F775_09182 [Aegilops tauschii]
TRAES3BF155700050CFD_g	5.50423	36.2947	-2.7211	9.9256e-06	0.00034641	unnamed protein product [Triticum aestivum]
Traes_1DS_63DD45CC7	6.45364	42.5393	-2.7206	0.0032437	0.045497	3-ketoacyl-CoA synthase 5 [Triticum urartu]
Traes_1DS_BB6D580AC	4.66898	30.709	-2.7175	0.001516	0.024721	hypothetical protein F775_43762 [Aegilops tauschii]
Traes_7DS_B46EB1CDE	31.9575	210.098	-2.7168	8.6598e-22	3.1325e-19	Auxin-induced protein 5NG4 [Aegilops tauschii]
Traes_4BS_441D7FA4C	5.59093	36.7358	-2.716	9.2358e-06	0.00032521	Lectin-domain containing receptor kinase A4.2 [Aegilops tauschii]
Traes_2DS_DF48ED61D1	2.93925	19.2984	-2.715	0.0015495	0.025118	hypothetical protein F775_19922 [Aegilops tauschii]
Novel03263	5.50423	36.0742	-2.7124	1.0231e-05	0.00035589	hypothetical protein F775_05996 [Aegilops tauschii]
Traes_6AS_DE66A9B31	15.8191	103.619	-2.7115	1.0537e-12	1.2877e-10	hypothetical protein F775_13839 [Aegilops tauschii]
Traes_1BS_14D12FE1B	17.0286	111.517	-2.7112	3.091e-13	4.1042e-11	Putative cyclin-dependent kinase F-2 [Aegilops tauschii]
Traes_1BL_930E75040	15.3899	100.566	-2.7081	6.7437e-07	3.1249e-05	Histone H2B.2 [Triticum urartu]
Traes_5DL_DFB3C019B	3.11265	20.288	-2.7044	0.001107	0.019228	predicted protein [Hordeum vulgare subsp. vulgare]
TRAES3BF036800100CFD_g	3.8612	25.11	-2.7011	0.00031662	0.0068458	unnamed protein product [Triticum aestivum]
Traes_4BS_DCA6E2BE0	10.3741	67.4341	-2.7005	3.2515e-09	2.359e-07	PREDICTED: scarecrow-like protein 4 [Brachypodium distachyon]
Traes_1DS_0A5D16282	15.4448	100.225	-2.698	3.0314e-12	3.5078e-10	PREDICTED: uncharacterized protein LOC100845716 [Brachypodium distachyon]
Traes_3AS_922E17525	5.8785	38.0535	-2.6945	1.0658e-05	0.00036917	predicted protein [Hordeum vulgare subsp. vulgare]
Traes_7DL_CE37E2AF1	24.7553	159.868	-2.6911	3.432e-18	8.0554e-16	predicted protein [Hordeum vulgare subsp. vulgare]
Traes_5BL_5EB1D5813	2.93925	18.9703	-2.6902	0.001921	0.029951	hypothetical protein OsJ_03983 [Oryza sativa Japonica Group]
Traes_7AS_B5931DD25	4.1213	26.5379	-2.6869	0.0001799	0.0042636	predicted protein [Hordeum vulgare subsp. vulgare]
Traes_3AL_4C8CF257F	6.68628	42.9883	-2.6847	1.9896e-06	8.3171e-05	NAC domain-containing protein 68 [Triticum urartu]
Traes_5DL_6DCCA1704	11.2093	71.7207	-2.6777	3.025e-09	2.2108e-07	Putative receptor protein kinase ZmPK1 [Aegilops tauschii]
Traes_4BL_0F72E76F1	10.9492	69.9487	-2.6755	0.0012177	0.020789	hypothetical protein F775_22343 [Aegilops tauschii]
Traes_7DS_EEC5BC568	12.4781	79.6058	-2.6735	1.9324e-10	1.6925e-08	uncharacterized LOC100279288 [Zea mays]>gi|195621418|gb|ACG32539.1| cell division control protein 2 [Zea mays]>gi|219884403|gb|ACL52576.1| unknown [Zea mays]>gi|414869464|tpg|DAA48021.1| TPA: putative cyclin-dependent protein kinase family protein [Zea mays]
Traes_3AS_3CECFD2DA	85.0013	541.842	-2.6723	9.8128e-05	0.0025368	unnamed protein product [Triticum aestivum]
TRAES3BF182000030CFD_g	4.23547	26.9736	-2.671	0.00023483	0.0053576	extensin precursor-like [Oryza sativa Japonica Group]>gi|20804618|dbj|BAB92308.1| extensin precursor-like [Oryza sativa Japonica Group]>gi|215740676|dbj|BAG97332.1| unnamed protein product [Oryza sativa Japonica Group]>gi|218188572|gb|EEC70999.1| hypothetical protein OsI_02671 [Oryza sativa Indica Group]
Traes_6AS_98F5F73C01	24.8694	158.335	-2.6705	1.1962e-17	2.6359e-15	hypothetical protein F775_23210 [Aegilops tauschii]
Traes_2DS_487F6E652	78.3468	498.416	-2.6694	0.0003835	0.0079956	2,4-dihydroxy-1,4-benzoxazin-3-one-glucoside dioxygenase [Secale cereale]
Traes_2BS_C8FB3060D	37.2883	234.453	-2.6525	1.4597e-22	5.5732e-20	predicted protein, partial [Hordeum vulgare subsp. vulgare]
Traes_6BS_9880F4344	4.78315	30.0448	-2.6511	0.00010526	0.0026967	Beta-fructofuranosidase 1 [Aegilops tauschii]
Traes_1AL_E5AFC5752	6.68628	41.8911	-2.6474	3.1611e-06	0.00012502	PREDICTED: protein NRT1/ PTR FAMILY 6.3-like [Brachypodium distachyon]
TRAES3BF099800060CFD_g	4.49558	28.0682	-2.6424	0.00012026	0.0030257	#N/A
TRAES3BF019300010CFD_g	24.6686	152.97	-2.6325	6.8799e-17	1.4145e-14	unnamed protein product [Triticum aestivum]
Novel00022	10.4882	65.0351	-2.6324	0.00027418	0.0060887	hypothetical protein TRIUR3_01530 [Triticum urartu]
Traes_2AL_6C0963A18	27.5211	170.195	-2.6286	5.6708e-18	1.2837e-15	predicted protein [Hordeum vulgare subsp. vulgare]
Traes_2AL_6949EAB31	5.59093	34.5386	-2.6271	2.0163e-05	0.00064675	predicted protein [Hordeum vulgare subsp. vulgare]
Novel05000	3.11265	19.1908	-2.6242	0.001818	0.028686	#N/A
Traes_1AL_EF6194976	12.2772	75.4508	-2.6196	3.6131e-08	2.1854e-06	Histone H2B.2 [Triticum urartu]
Traes_5AL_DCAB39442	141.9	869.89	-2.616	2.6046e-47	4.15e-44	Metacaspase-1 [Triticum urartu]
Traes_1BS_32E191808	6.88715	42.2192	-2.6159	4.846e-06	0.0001832	LRK19 [Triticum aestivum]
Traes_2AL_DB64E18A1	11.6703	71.5029	-2.6152	2.3489e-07	1.2073e-05	predicted protein [Hordeum vulgare subsp. vulgare]
Traes_3DS_1EA5D93C7	4.23547	25.8791	-2.6112	0.00043974	0.0089725	hypothetical protein TRIUR3_14105 [Triticum urartu]
Traes_5BL_18FE75A36	3.57363	21.8236	-2.6104	0.00099971	0.017669	LRR receptor-like serine/threonine-protein kinase GSO1 [Aegilops tauschii]
Traes_1DL_04628B1091	6.80045	41.4474	-2.6076	5.3957e-06	0.00020165	hypothetical protein F775_28907 [Aegilops tauschii]
TRAES3BF032200010CFD_g	64.4394	392.371	-2.6062	4.8576e-24	2.1638e-21	histone 4, partial [Codiaeum variegatum]
Traes_5DL_BFA40F938	8.53018	51.7635	-2.6013	1.3624e-06	5.9192e-05	CBFIVb-D21 [Triticum aestivum]
Traes_1AL_EBE83662A	3.8612	23.3592	-2.5969	0.00090911	0.016328	hypothetical protein TRIUR3_31661 [Triticum urartu]
Traes_1DL_D5FC78842	6.51288	39.3686	-2.5957	9.8762e-06	0.00034497	Histone H2B.2 [Triticum urartu]
TRAES3BF012100010CFD_g	13.5734	81.8999	-2.5931	0.00026974	0.0060079	unnamed protein product [Triticum aestivum]
Traes_2AL_FBB87F773	7.43482	44.8547	-2.5929	7.5429e-06	0.00027208	hypothetical protein TRIUR3_33255 [Triticum urartu]
Traes_7BS_C261EC2A9	3.40022	20.5059	-2.5923	0.0017019	0.027127	hypothetical protein F775_09067 [Aegilops tauschii]
Traes_1BL_0B751B859	3.74703	22.5901	-2.5919	0.00062811	0.012035	Structural maintenance of chromosomes protein 4 [Aegilops tauschii]
Novel01538	31.8158	191.8	-2.5918	1.3047e-18	3.1817e-16	predicted protein [Hordeum vulgare subsp. vulgare]
Traes_7AL_A1C588F39	6.2253	37.5049	-2.5909	1.2846e-05	0.00043283	predicted protein [Hordeum vulgare subsp. vulgare]
Traes_5BL_3E817DD44	3.8612	23.2463	-2.5899	0.00078313	0.014413	PREDICTED: cyclin-dependent kinase B1-1-like [Oryza brachyantha]
Traes_4AS_8A64DBE8E	28.904	173.693	-2.5872	4.9389e-18	1.1242e-15	ethylene-responsive element binding protein 2 [Triticum aestivum]
Traes_2DS_D674046AF	8.90445	53.404	-2.5843	3.4037e-07	1.6948e-05	putative Cytochrome P450 71D11 [Aegilops tauschii]
Novel03557	7.46229	44.6289	-2.5803	4.5475e-06	0.00017339	RecName: Full=Glutathione S-transferase 1; AltName: Full=GST class-phi>gi|21788|emb|CAA39487.1| glutathione transferase [Triticum aestivum]
Traes_1AL_015BAE72C	6.62705	39.5811	-2.5784	7.0355e-05	0.0018957	Os11g0490200 [Oryza sativa Japonica Group]>gi|77551012|gb|ABA93809.1| Leucine Rich Repeat family protein [Oryza sativa Japonica Group]>gi|113645146|dbj|BAF28287.1| Os11g0490200 [Oryza sativa Japonica Group]>gi|125577171|gb|EAZ18393.1| hypothetical protein OsJ_33925 [Oryza sativa Japonica Group]
Traes_1AS_8749E47E3	23.1397	138.155	-2.5778	1.362e-10	1.2199e-08	defensin [Triticum aestivum]>gi|473996842|gb|EMS52103.1| Defensin Tk-AMP-D2 [Triticum urartu]>gi|549441902|gb|AGX26528.1| defensin [Triticum aestivum]>gi|641739933|gb|AIA66998.1| defensin [Triticum aestivum]
Traes_1AS_7C959A2E7	2.93925	17.5423	-2.5773	0.0032753	0.04586	Lysosomal alpha-mannosidase [Triticum urartu]
Novel07108	10.7483	64.1398	-2.5771	7.3396e-05	0.0019718	predicted protein [Hordeum vulgare subsp. vulgare]
Traes_2BL_DE2EE6910	36.2796	216.112	-2.5745	1.6858e-09	1.2768e-07	predicted protein [Hordeum vulgare subsp. vulgare]
Traes_4BL_6FDAEA44A	9.53883	56.5801	-2.5684	1.193e-07	6.5712e-06	hypothetical protein POPTR_0003s12540g [Populus trichocarpa]>gi|222841920|gb|EEE79467.1| hypothetical protein POPTR_0003s12540g [Populus trichocarpa]
Novel01400	7.52153	44.5213	-2.5654	2.9013e-06	0.00011585	predicted protein [Hordeum vulgare subsp. vulgare]
Traes_7DL_D2EB7B8DF	8.44347	49.8971	-2.563	1.0015e-06	4.466e-05	unnamed protein product [Triticum aestivum]
Traes_6AL_DDBB7DA67	6.88715	40.6783	-2.5623	6.8656e-06	0.0002507	putative O-methyltransferase 2 [Triticum urartu]
Traes_5DL_005F556FC1	7.26142	42.8781	-2.5619	6.7919e-06	0.00024878	PREDICTED: putative serine/threonine-protein kinase-like protein CCR3 [Brachypodium distachyon]
Traes_4BL_3626CDB73	4.40887	25.992	-2.5596	0.00049899	0.0099383	predicted protein [Hordeum vulgare subsp. vulgare]
Traes_6AS_B03B32977	35.3302	208.125	-2.5585	3.2344e-20	9.5709e-18	hypothetical protein TRIUR3_11299 [Triticum urartu]
Traes_5BL_BD269CC23	15.6774	92.3395	-2.5583	2.9882e-08	1.8364e-06	PREDICTED: uncharacterized protein LOC100829644 [Brachypodium distachyon]
Novel07200	4.32217	25.4434	-2.5575	0.00063528	0.012159	#N/A
Novel06829	38.1828	223.717	-2.5507	2.3493e-11	2.3825e-09	Disease resistance protein RPM1 [Aegilops tauschii]
Traes_7BL_311DDF828	17.6355	103.167	-2.5484	0.0024424	0.036169	delta tonoplast intrinsic protein TIP2;2 [Triticum aestivum]
Traes_2DS_84B4D58B2	6.97385	40.5707	-2.5404	8.0379e-06	0.00028743	hypothetical protein F775_08225 [Aegilops tauschii]
Novel01803	27.3752	159.217	-2.5401	2.5167e-16	4.8492e-14	predicted protein [Hordeum vulgare subsp. vulgare]>gi|326497449|dbj|BAK05814.1| predicted protein [Hordeum vulgare subsp. vulgare]
Traes_6DL_1CE58E347	35.3577	205.4	-2.5383	8.2455e-14	1.1738e-11	L-type lectin-domain containing receptor kinase IV.1 [Triticum urartu]
TRAES3BF089200050CFD_g	20.6614	119.94	-2.5373	0.0035831	0.049257	unnamed protein product [Triticum aestivum]
Novel05854	9.76717	56.6877	-2.537	9.0941e-06	0.00032063	hypothetical protein F775_13839 [Aegilops tauschii]
Traes_4DL_0075CCAD9	10.6342	61.6225	-2.5347	3.8089e-08	2.2885e-06	predicted protein, partial [Hordeum vulgare subsp. vulgare]
Traes_4AL_948151631	60.9525	352.999	-2.5339	2.1331e-28	1.2273e-25	Histone H2B.2 [Triticum urartu]
Traes_2DL_9346CF4EB	40.5108	234.297	-2.532	0.0015113	0.024659	Cyclopropane-fatty-acyl-phospholipid synthase [Aegilops tauschii]
Traes_7AS_5D84FA56B	10.114	58.4411	-2.5306	2.6378e-07	1.3392e-05	Sucrose synthase 1 [Triticum urartu]
Traes_2AL_EB5D11599	3.9479	22.8052	-2.5302	0.00082076	0.014952	predicted protein [Hordeum vulgare subsp. vulgare]
Traes_5BL_64F4A84B3	14.3812	83.0158	-2.5292	4.4116e-10	3.6809e-08	hypothetical protein TRIUR3_27835 [Triticum urartu]
Traes_6AL_A2D292B81	6.42617	37.0639	-2.528	2.4937e-05	0.0007776	hypothetical protein TRIUR3_32053 [Triticum urartu]
Traes_7DL_655B427BF	13.861	79.829	-2.5259	1.168e-09	9.1053e-08	PREDICTED: GDSL esterase/lipase EXL1-like [Brachypodium distachyon]
Traes_1BL_877026EB5	5.50423	31.6933	-2.5256	0.00010599	0.002712	PREDICTED: histone H2B.3-like [Brachypodium distachyon]
Traes_5AL_FFA3A0686	4.32217	24.7792	-2.5193	0.00058792	0.011395	Wall-associated receptor kinase 3 [Triticum urartu]
Traes_2BL_D7C4154FA	38.3287	219.624	-2.5185	1.0552e-13	1.4768e-11	PREDICTED: LOW QUALITY PROTEIN: sugar carrier protein C-like [Brachypodium distachyon]
Traes_7AL_CEA9B770B	127.752	730.228	-2.515	1.3023e-07	7.113e-06	delta tonoplast intrinsic protein TIP2;3 [Triticum aestivum]>gi|474094208|gb|EMS54997.1| putative aquaporin TIP2-2 [Triticum urartu]
Traes_3AS_0C2C53C45	4.69645	26.7558	-2.5102	0.00049274	0.009828	Universal stress protein A-like protein [Aegilops tauschii]
Traes_6DL_1946B1DAA	13.2266	75.3379	-2.5099	5.5099e-09	3.8363e-07	predicted protein [Hordeum vulgare subsp. vulgare]
Novel01825	53.3082	303.493	-2.5092	3.1976e-06	0.00012633	hypothetical protein OsI_15329 [Oryza sativa Indica Group]
Traes_4DS_8FF08C50B	5.9652	33.8851	-2.506	6.3666e-05	0.0017412	hypothetical protein F775_31358 [Aegilops tauschii]
Traes_5DL_45FE1799E	8.416	47.8049	-2.506	3.6254e-06	0.00014109	Putative cysteine-rich receptor-like protein kinase 20 [Aegilops tauschii]
Novel07866	14.5228	82.4565	-2.5053	9.5693e-10	7.5944e-08	PREDICTED: putative disease resistance protein RGA3 [Brachypodium distachyon]
Traes_5AL_477A14FEE	6.51288	36.9509	-2.5042	2.1398e-05	0.0006824	Putative serine/threonine-protein kinase receptor [Aegilops tauschii]
Traes_2AL_67F009E1F	10.4608	59.3258	-2.5037	1.4359e-07	7.7417e-06	hypothetical protein F775_28195 [Aegilops tauschii]
Traes_4DS_8721A5B16	8.70358	49.3485	-2.5033	1.2085e-06	5.3147e-05	Oxalate oxidase GF-2.8 [Aegilops tauschii]
Novel09115	13.4867	76.3222	-2.5006	3.1317e-09	2.2781e-07	hypothetical protein TRIUR3_09762 [Triticum urartu]
Traes_4DS_DE14905E2	5.41752	30.4832	-2.4923	0.00014577	0.0035616	Lectin-domain containing receptor kinase A4.2 [Aegilops tauschii]
Traes_6AS_AC24F31A6	50.3733	283.438	-2.4923	4.004e-13	5.2162e-11	Beta-fructofuranosidase 1 [Aegilops tauschii]
Traes_4BS_526B663EF	3.31352	18.6395	-2.4919	0.003585	0.049259	predicted protein [Hordeum vulgare subsp. vulgare]
Traes_7DS_1797D4951	31.93	179.489	-2.4909	8.5666e-09	5.7705e-07	Pathogenesis-related protein PRB1-2 [Aegilops tauschii]
Traes_5BL_529907C56	4.1213	23.136	-2.489	0.00076786	0.014192	predicted protein [Hordeum vulgare subsp. vulgare]
Traes_2BS_CAA1398DB	46.9138	263.287	-2.4886	1.2919e-22	5.002e-20	predicted protein [Hordeum vulgare subsp. vulgare]
Traes_6DS_489CD9911	3.7745	21.1647	-2.4873	0.0023193	0.034742	Cytokinin-O-glucosyltransferase 2 [Aegilops tauschii]
TRAES3BF094400050CFD_g	81.614	457.172	-2.4858	5.3643e-32	3.9683e-29	unnamed protein product [Triticum aestivum]
Traes_1AL_4254BE1AF	10.835	60.6382	-2.4845	1.1777e-07	6.5008e-06	predicted protein [Hordeum vulgare subsp. vulgare]
Traes_1AL_1F3FBE952	7.7224	43.2115	-2.4843	0.0019497	0.03028	hypothetical protein F775_25280 [Aegilops tauschii]
Traes_2DS_814CDC3ED	30.6295	171.378	-2.4842	3.6465e-08	2.2037e-06	(+)-delta-cadinene synthase isozyme C2 [Aegilops tauschii]
Traes_2AL_D3C8E5FC8	23.6007	131.792	-2.4814	8.3745e-07	3.802e-05	Cyclopropane-fatty-acyl-phospholipid synthase [Aegilops tauschii]
Traes_6AS_4976A9260	4.32217	24.1256	-2.4807	0.0010305	0.018124	hypothetical protein F775_09182 [Aegilops tauschii]
Traes_1BS_452397C28	10.4333	58.0107	-2.4751	1.4444e-07	7.776e-06	hypothetical protein OsI_18293 [Oryza sativa Indica Group]
Traes_7AS_A35FE54E4	4.58228	25.4381	-2.4729	0.0004451	0.0090568	Aspartic proteinase nepenthesin-2 [Triticum urartu]
Traes_5DL_6CBF61AA4	48.9629	271.75	-2.4725	3.5884e-11	3.5226e-09	RecName: Full=Zinc finger protein 1; AltName: Full=WZF1>gi|485814|dbj|BAA03901.1| zinc-finger protein WZF1 [Triticum aestivum]>gi|485816|dbj|BAA03902.1| zinc-finger protein WZF1 [Triticum aestivum]
Traes_5DL_1522B03F7	11.8437	65.678	-2.4713	3.3e-08	2.0163e-06	PREDICTED: uncharacterized protein LOC100843395 [Brachypodium distachyon]
Novel07559	12.3914	68.6496	-2.4699	2.983e-08	1.8348e-06	Transcription factor bHLH113 [Aegilops tauschii]
Traes_4AS_5245FBABD	9.16455	50.7685	-2.4698	8.2694e-07	3.7563e-05	hypothetical protein F775_07261 [Aegilops tauschii]
Traes_6AL_077524EE1	114.206	631.447	-2.467	3.4612e-09	2.4915e-07	ABA 8'-hydroxylase [Triticum aestivum]>gi|506948146|dbj|BAN28257.1| ABA 8'-hydroxylase [Triticum aestivum]
Novel04078	5.59093	30.8113	-2.4623	0.00011693	0.0029569	RING-H2 finger protein ATL51 [Triticum urartu]
Traes_2BL_B57FE39ED	10.9217	60.0896	-2.4599	1.4361e-07	7.7417e-06	ent-kaurene synthase like 5 [Triticum aestivum]
Traes_7AS_8C087A1F7	8.99115	49.4481	-2.4593	5.0017e-05	0.0014192	predicted protein [Hordeum vulgare subsp. vulgare]>gi|326501070|dbj|BAJ98766.1| predicted protein [Hordeum vulgare subsp. vulgare]>gi|326532002|dbj|BAK01377.1| predicted protein [Hordeum vulgare subsp. vulgare]
Traes_2AL_F289C5675	45.9876	252.428	-2.4566	1.1795e-20	3.6741e-18	predicted protein [Hordeum vulgare subsp. vulgare]
Traes_1BL_CCA6E16B1	22.9663	125.461	-2.4496	5.2985e-06	0.00019829	RecName: Full=Histone H2B.2
Traes_5DS_9031479C6	13.0258	71.0592	-2.4477	1.5919e-08	1.0241e-06	predicted protein, partial [Hordeum vulgare subsp. vulgare]
Traes_5BL_7873A9BC0	52.6189	286.413	-2.4444	1.9538e-23	8.0941e-21	hypothetical protein F775_26385 [Aegilops tauschii]
Traes_4DS_08BEA1CD61	14.2945	77.7502	-2.4434	3.2898e-09	2.3834e-07	predicted protein [Hordeum vulgare subsp. vulgare]>gi|326509359|dbj|BAJ91596.1| predicted protein [Hordeum vulgare subsp. vulgare]
Traes_4DL_D0B43694E	28.037	152.193	-2.4405	6.8232e-12	7.4878e-10	predicted protein [Hordeum vulgare subsp. vulgare]>gi|326518618|dbj|BAJ88338.1| predicted protein [Hordeum vulgare subsp. vulgare]>gi|343488689|gb|AEM45792.1| putative roothairless 3 [Hordeum vulgare subsp. vulgare]
Traes_2AS_CC78B66BD1	4.1213	22.3696	-2.4404	0.0011751	0.02015	hypothetical protein OsI_24770 [Oryza sativa Indica Group]
Traes_2BL_E11AA2D03	6.62705	35.9693	-2.4403	7.8825e-05	0.0020973	Superoxide-generating NADPH oxidase heavy chain subunit B [Triticum urartu]
Traes_6BL_FC1815242	9.85387	53.4067	-2.4383	1.0949e-05	0.00037777	hypothetical protein F775_52511 [Aegilops tauschii]
Traes_7DL_BD3BB9CB3	20.1138	108.997	-2.438	1.1055e-11	1.1849e-09	Aspartic proteinase nepenthesin-2 [Aegilops tauschii]
Traes_2AL_63B2E5BC2	15.7049	84.9817	-2.4359	1.1272e-09	8.8022e-08	MATE efflux family protein 9 [Triticum urartu]
Traes_6DS_611B7FFC2	13.9477	75.4454	-2.4354	7.6766e-09	5.2134e-07	hypothetical protein F775_43168 [Aegilops tauschii]
Traes_6BL_B51240ACF	110.582	597.989	-2.435	5.0498e-06	0.00019001	Photosystem II 10 kDa polypeptide, chloroplastic [Aegilops tauschii]
Traes_2AL_7BDBA1145	7.26142	39.253	-2.4345	2.2384e-05	0.00070848	hypothetical protein TRIUR3_18909 [Triticum urartu]
Traes_7AS_63A586587	7.7224	41.6706	-2.4319	1.7973e-05	0.00058283	Fatty acyl-CoA reductase 1 [Triticum urartu]
Traes_4AS_CC36B67F4	52.5872	282.653	-2.4263	0.00017976	0.0042615	Os03g0286500 [Oryza sativa Japonica Group]>gi|108707565|gb|ABF95360.1| RNA recognition motif family protein, expressed [Oryza sativa Japonica Group]>gi|113548245|dbj|BAF11688.1| Os03g0286500 [Oryza sativa Japonica Group]
Traes_5AL_857988C1D	7.34812	39.3632	-2.4214	2.1878e-05	0.00069504	Cyclin-D2-1 [Aegilops tauschii]
Traes_4BL_5DA7BF0FC	37.4574	200.554	-2.4207	2.1108e-11	2.1592e-09	predicted protein [Hordeum vulgare subsp. vulgare]
Traes_3AS_F35CF9E65	14.8104	79.2697	-2.4202	0.00057795	0.01123	hypothetical protein TRIUR3_22931 [Triticum urartu]
Traes_1BL_FDBBC5E8F	34.8143	186.212	-2.4192	1.4972e-09	1.1428e-07	DnaJ homolog subfamily C member 2 [Triticum urartu]
Traes_1DS_AAA7B8951	8.64435	46.1698	-2.4171	8.9549e-06	0.00031653	E3 ubiquitin-protein ligase UHRF2 [Aegilops tauschii]
TRAES3BF089000240CFD_g	64.8094	345.835	-2.4158	3.4513e-21	1.1127e-18	unnamed protein product [Triticum aestivum]
Traes_2AS_9D1FC09D7	10.114	53.9526	-2.4153	1.3672e-06	5.934e-05	hypothetical protein TRIUR3_29729 [Triticum urartu]
Traes_6AS_88A3E07C5	23.6874	126.332	-2.415	9.2569e-13	1.1363e-10	histone 4, partial [Codiaeum variegatum]
Traes_6BS_85E5E342C	10.9217	58.2206	-2.4143	2.8265e-06	0.00011346	Beta-fructofuranosidase 1 [Aegilops tauschii]
Traes_5AL_CFD2B172D	5.7051	30.3729	-2.4125	0.00025434	0.0057265	Alba-like C9orf23-like protein [Aegilops tauschii]
Traes_3DL_04373E16D	9.01862	47.9205	-2.4097	5.8149e-06	0.00021586	Hydroxyisourate hydrolase [Aegilops tauschii]
Traes_2AL_529BEA5A4	24.6093	130.385	-2.4055	4.54e-13	5.8844e-11	PREDICTED: probable inactive beta-glucosidase 14 isoform X1 [Brachypodium distachyon]
Traes_3DL_92D59112E	14.0619	74.3456	-2.4025	1.6802e-08	1.0767e-06	unnamed protein product [Triticum aestivum]
Traes_2DL_5C0F64E99	34.9834	184.784	-2.4011	3.2468e-12	3.7311e-10	Xyloglucan endotransglucosylase/hydrolase protein 9 [Triticum urartu]
Traes_7DS_66CF4362D	10.3741	54.7271	-2.3993	0.0010468	0.018375	predicted protein [Hordeum vulgare subsp. vulgare]>gi|326519336|dbj|BAJ96667.1| predicted protein [Hordeum vulgare subsp. vulgare]>gi|326533218|dbj|BAJ93581.1| predicted protein [Hordeum vulgare subsp. vulgare]
Traes_2DL_634254F09	5.67763	29.9372	-2.3986	0.00020726	0.0048263	Potassium transporter 1 [Aegilops tauschii]
Traes_4AL_F96A1673B	10.9217	57.5697	-2.3981	4.5602e-07	2.2011e-05	predicted protein [Hordeum vulgare subsp. vulgare]>gi|326509359|dbj|BAJ91596.1| predicted protein [Hordeum vulgare subsp. vulgare]
Traes_5BL_04D10C4E7	4.1213	21.708	-2.3971	0.0031699	0.04472	L-ascorbate oxidase [Aegilops tauschii]
Novel01560	26.3665	138.824	-2.3965	1.2461e-13	1.7381e-11	Putative serine/threonine-protein kinase-like protein CCR3 [Aegilops tauschii]
Traes_2AL_987F244D2	15.3306	80.7057	-2.3963	3.6746e-09	2.6314e-07	Potassium transporter 1 [Aegilops tauschii]
Traes_4BS_DA73ED408	22.8796	120.187	-2.3931	4.2729e-12	4.8563e-10	germin-like protein 2 [Triticum aestivum]
Traes_6BS_736D95F6C1	10.0865	52.858	-2.3897	1.3876e-06	6.0097e-05	Histone H2B.2 [Aegilops tauschii]
Traes_1DS_FD8511876	5.50423	28.8347	-2.3892	0.0014849	0.024362	hypothetical protein F775_26054 [Aegilops tauschii]
Traes_1DS_CA4FF07F0	6.2253	32.5727	-2.3874	0.00080913	0.014802	receptor-like kinase 2 [Triticum aestivum]
TRAES3BF085400020CFD_g	16.5994	86.7245	-2.3853	0.00031319	0.0067769	unnamed protein product [Triticum aestivum]
Traes_7DL_AE1D2E80C	4.86985	25.4407	-2.3852	0.00090674	0.0163	Chaperone protein dnaJ 8, chloroplastic [Aegilops tauschii]
Traes_5BS_B2CD001D1	214.062	1117.99	-2.3848	1.6675e-37	1.6848e-34	Light-inducible protein CPRF2 [Aegilops tauschii]
Traes_2AL_E9CDA0B17	40.9211	213.487	-2.3832	7.0764e-19	1.7767e-16	PREDICTED: cytochrome P450 87A3-like [Brachypodium distachyon]
Traes_5DL_E060E44EA	10.7483	56.0315	-2.3821	7.3272e-07	3.3596e-05	predicted protein [Hordeum vulgare subsp. vulgare]>gi|326510659|dbj|BAJ87546.1| predicted protein [Hordeum vulgare subsp. vulgare]>gi|326521070|dbj|BAJ96738.1| predicted protein [Hordeum vulgare subsp. vulgare]
Traes_3DL_B4FAE85A3	4.208	21.9312	-2.3818	0.0014462	0.023831	hypothetical protein F775_19418 [Aegilops tauschii]
Traes_1BL_FB9F64F641	39.2507	204.308	-2.38	6.9007e-09	4.7058e-07	predicted protein [Hordeum vulgare subsp. vulgare]
Traes_2BL_D49E9EB26	5.93773	30.8086	-2.3753	0.0023668	0.035269	Peptide transporter PTR1 [Aegilops tauschii]
Novel05880	12.5055	64.8013	-2.3735	1.4291e-07	7.7136e-06	Putative disease resistance protein [Aegilops tauschii]
Novel01339	31.1497	161.403	-2.3734	2.999e-13	3.9884e-11	Obtusifoliol 14-alpha demethylase [Aegilops tauschii]
Traes_2AL_62F9801AE	25.2712	130.708	-2.3708	7.6467e-13	9.5273e-11	predicted protein [Hordeum vulgare subsp. vulgare]
Traes_6DS_5B0F73A26	23.108	119.206	-2.367	7.0965e-06	0.000258	predicted protein [Hordeum vulgare subsp. vulgare]
Novel07637	8.73105	44.957	-2.3643	1.0103e-05	0.00035184	hypothetical protein F775_44072 [Aegilops tauschii]
Traes_5BL_12BD22902	5.9652	30.701	-2.3636	0.00020351	0.0047578	predicted protein [Hordeum vulgare subsp. vulgare]
Traes_2BL_3AEB92035	12.1038	62.2787	-2.3633	1.2769e-07	6.9878e-06	hypothetical protein F775_05038 [Aegilops tauschii]
Traes_4DL_1C0F38900	4.58228	23.577	-2.3632	0.0012528	0.021254	predicted protein, partial [Hordeum vulgare subsp. vulgare]
Traes_5BL_583367DC9	87.0864	447.394	-2.361	2.7573e-29	1.6554e-26	predicted protein [Hordeum vulgare subsp. vulgare]>gi|326528701|dbj|BAJ97372.1| predicted protein [Hordeum vulgare subsp. vulgare]
Traes_7DL_E183F108C	4.0346	20.7264	-2.361	0.0027862	0.040239	Putative receptor-like protein kinase [Aegilops tauschii]
Novel01352	8.0692	41.3425	-2.3571	2.0886e-05	0.00066736	predicted protein [Hordeum vulgare subsp. vulgare]
Traes_6AS_E1707A5FA	5.8785	30.0448	-2.3536	0.00030214	0.0065791	PREDICTED: serine carboxypeptidase 3 isoform X2 [Setaria italica]
Traes_1DS_A373E79EA	25.2163	128.836	-2.3531	7.4324e-13	9.3304e-11	Protein kinase APK1A, chloroplastic [Aegilops tauschii]
Traes_5BL_5D4B8010C	6.0519	30.709	-2.3432	0.0032897	0.046041	PREDICTED: anthocyanidin 5,3-O-glucosyltransferase-like [Brachypodium distachyon]
Novel09661	8.18337	41.4501	-2.3406	3.0101e-05	0.00091928	predicted protein [Hordeum vulgare subsp. vulgare]
Traes_7AL_9F3DA9A7D	22.1036	111.961	-2.3406	1.6991e-11	1.7708e-09	hypothetical protein TRIUR3_14341 [Triticum urartu]
Traes_2AL_27D485913	17.1745	86.9663	-2.3402	1.6409e-06	6.9899e-05	predicted protein [Hordeum vulgare subsp. vulgare]
Traes_4DL_CFC191A06	5.50423	27.8557	-2.3394	0.00059389	0.011505	PREDICTED: sugar transport protein 13 [Setaria italica]
Traes_2AS_BDB982457	69.1359	349.713	-2.3387	3.8257e-20	1.12e-17	Polyol transporter 5 [Triticum urartu]
Traes_4DS_FEAA10316	22.2452	112.281	-2.3355	2.5955e-11	2.5972e-09	Scarecrow-like protein 4 [Triticum urartu]
Traes_5DS_75F42BFD4	9.7397	49.1174	-2.3343	0.0026931	0.039106	LRR receptor-like serine/threonine-protein kinase GSO2 [Aegilops tauschii]
Traes_3AL_48BD69EE3	7.6357	38.4892	-2.3336	6.3318e-05	0.0017343	Regulatory protein NPR1 [Aegilops tauschii]
Traes_5BL_F768416EA	4.58228	23.0258	-2.3291	0.0013377	0.0224	hypothetical protein F775_01757 [Aegilops tauschii]
Traes_6AS_D9FD6E723	22.0444	110.648	-2.3275	5.3001e-11	5.0826e-09	predicted protein [Hordeum vulgare subsp. vulgare]
Traes_3AS_9561CD3A4	6.59958	33.1213	-2.3273	0.001205	0.020602	predicted protein [Hordeum vulgare subsp. vulgare]
Traes_7BL_E26EA1E61	7.8958	39.5864	-2.3258	4.0572e-05	0.0011882	Blue copper protein [Aegilops tauschii]
Traes_5DS_6E33F5034	191.963	962.23	-2.3256	1.7415e-41	2.0911e-38	Light-inducible protein CPRF2 [Aegilops tauschii]
Traes_5AL_BBEF740F0	13.546	67.8725	-2.325	3.746e-08	2.2573e-06	predicted protein [Hordeum vulgare subsp. vulgare]
Novel10615	11.2093	56.1471	-2.3245	1.5651e-06	6.7155e-05	UDP-glycosyltransferase 85A2 [Triticum urartu]
Traes_2DS_A886F6C92	15.8783	79.5036	-2.324	1.1521e-08	7.6001e-07	12-oxo-phytodienoic acid reductase [Triticum aestivum]
Traes_2DL_58A8C528E	14.2353	71.2691	-2.3238	6.3383e-07	2.9649e-05	predicted protein [Hordeum vulgare subsp. vulgare]>gi|326491441|dbj|BAJ94198.1| predicted protein [Hordeum vulgare subsp. vulgare]
Traes_4AL_9FC10033D	4.95655	24.7819	-2.3219	0.0011338	0.019583	PREDICTED: uncharacterized protein At3g61260-like [Setaria italica]
Traes_7DL_EA47C359F	8.35677	41.6733	-2.3181	3.3549e-05	0.0010093	#N/A
Traes_5DL_5EC4FBBD6	19.1918	95.5023	-2.315	1.6233e-09	1.2339e-07	predicted protein [Hordeum vulgare subsp. vulgare]>gi|326510659|dbj|BAJ87546.1| predicted protein [Hordeum vulgare subsp. vulgare]>gi|326521070|dbj|BAJ96738.1| predicted protein [Hordeum vulgare subsp. vulgare]
Traes_1DL_C84BEDC59	27.1743	135.102	-2.3137	8.9985e-13	1.1095e-10	L-type lectin-domain containing receptor kinase IX.1 [Triticum urartu]
Traes_4AS_812896652	42.2131	209.736	-2.3128	0.0032375	0.045434	hypothetical protein TRIUR3_18167 [Triticum urartu]
TRAES3BF036800120CFD_g	16.8869	83.7876	-2.3108	2.8631e-05	0.00088021	predicted protein, partial [Hordeum vulgare subsp. vulgare]
Traes_1DL_F1EF2BFEC	4.78315	23.5744	-2.3012	0.0018116	0.028617	predicted protein [Hordeum vulgare subsp. vulgare]
Traes_5BL_7F56360BF	167.833	826.181	-2.2994	1.997e-37	1.9698e-34	PREDICTED: zinc finger protein 1-like [Oryza brachyantha]
Traes_4DS_49A15F9E1	86.6254	425.379	-2.2959	1.7204e-21	5.89e-19	predicted protein [Hordeum vulgare subsp. vulgare]>gi|326517204|dbj|BAJ99968.1| predicted protein [Hordeum vulgare subsp. vulgare]
Traes_6DS_F359F2588	119.592	585.522	-2.2916	2.186e-14	3.2871e-12	PREDICTED: 3-ketoacyl-CoA synthase 11 [Brachypodium distachyon]
Traes_3AL_AD06F4467	5.24412	25.6586	-2.2907	0.0012425	0.021125	hypothetical protein TRIUR3_15650 [Triticum urartu]
TRAES3BF071100060CFD_g	12.624	61.7301	-2.2898	8.5173e-06	0.00030235	unnamed protein product [Triticum aestivum]
Traes_1AL_B6D253895	107.515	525.453	-2.289	2.1697e-30	1.4857e-27	hypothetical protein F775_27031 [Aegilops tauschii]
Traes_5BL_65DDBA449	54.3718	265.665	-2.2887	0.00011575	0.00293	Indole-3-glycerol phosphate synthase, chloroplastic [Triticum urartu]
Traes_1BL_B7318A659	30.0269	146.599	-2.2875	2.7174e-11	2.7126e-09	histone 4, partial [Codiaeum variegatum]
Traes_2AL_C16DD279F	5.33082	25.9867	-2.2853	0.0010177	0.017934	PREDICTED: uncharacterized protein LOC101767282 [Setaria italica]
Traes_7DS_CBBDC3EF9	17.4346	84.9817	-2.2852	4.5295e-09	3.1885e-07	hypothetical protein TRIUR3_15537 [Triticum urartu]
Traes_4DL_2033A03F9	37.4892	182.684	-2.2848	1.3353e-15	2.3242e-13	predicted protein [Hordeum vulgare subsp. vulgare]
Traes_4DL_B9BE2E0D3	8.81775	42.8728	-2.2816	2.2578e-05	0.00071374	Polyphenol oxidase A1, chloroplastic [Aegilops tauschii]
Traes_3DL_15FCB5A18	4.78315	23.2489	-2.2811	0.0025627	0.037581	hypothetical protein F775_30854 [Aegilops tauschii]
Traes_2AL_AE6CC81B2	9.25125	44.9596	-2.2809	1.1091e-05	0.00038147	LRR receptor-like protein kinase 1 [Triticum aestivum]
Traes_7DS_5969C1C34	37.8085	183.537	-2.2793	0.00029043	0.0063626	pathogenesis-related protein 1-17 [Triticum aestivum]>gi|570551471|gb|AHE81260.1| pathogenesis-related protein 1-17 [Triticum aestivum]>gi|570551513|gb|AHE81281.1| pathogenesis-related protein 1-17 [Triticum aestivum]
Traes_2DS_47613321D	15.2439	73.9019	-2.2774	3.8006e-08	2.2852e-06	RecName: Full=Histone H2A.4>gi|17467155|gb|AAL40108.1|L75824_1 histone H2A [Triticum aestivum]>gi|1154954|emb|CAA64356.1| histone H2A [Triticum aestivum]
TRAES3BF104100010CFD_g	12.6789	61.41	-2.276	7.6432e-07	3.4891e-05	PREDICTED: mitogen-activated protein kinase kinase kinase 3-like [Brachypodium distachyon]
Traes_4AL_5CC914E5A	27.0602	131.033	-2.2757	1.2994e-12	1.574e-10	Oxalate oxidase GF-2.8 [Aegilops tauschii]
Traes_2AL_3C7815CD5	4.66898	22.5901	-2.2745	0.0019182	0.029913	predicted protein [Hordeum vulgare subsp. vulgare]
Traes_1BL_2B1696617	22.7654	109.876	-2.271	8.5878e-11	7.9323e-09	Putative serine/threonine-protein kinase receptor [Aegilops tauschii]
Traes_2BL_433D3147C	30.6612	147.938	-2.2705	5.7047e-10	4.6984e-08	predicted protein [Hordeum vulgare subsp. vulgare]
Traes_5BL_F43CE9D1A	7.26142	34.977	-2.2681	0.00013968	0.0034345	Anthocyanidin 5,3-O-glucosyltransferase [Triticum urartu]
Traes_1DL_24A211B63	10.3741	49.8891	-2.2657	4.8761e-06	0.00018422	PREDICTED: 24-methylenesterol C-methyltransferase 2 [Setaria italica]
Traes_6DL_E534517F1	13.5734	65.253	-2.2653	1.292e-05	0.00043479	predicted protein [Hordeum vulgare subsp. vulgare]
TRAES3BF111600240CFD_g	11.2686	54.0629	-2.2623	2.0435e-06	8.5294e-05	unnamed protein product [Triticum aestivum]
Traes_7DL_F1F20A901	76.1097	363.966	-2.2577	2.0185e-24	9.1892e-22	Histone H2B.2 [Aegilops tauschii]
Traes_4DL_2338677F8	5.50423	26.3201	-2.2576	0.0011252	0.019474	PREDICTED: phospholipid-transporting ATPase 1-like isoform X1 [Setaria italica]
Traes_1DL_003A549A4	14.4954	69.3084	-2.2574	1.6322e-07	8.652e-06	PREDICTED: chaperonin CPN60-1, mitochondrial-like [Oryza brachyantha]
Traes_5DL_A58C303FF	6.25277	29.827	-2.254	0.00058634	0.011372	hypothetical protein F775_04652 [Aegilops tauschii]
Novel01342	18.4982	87.94	-2.2491	8.2266e-08	4.7007e-06	predicted protein [Hordeum vulgare subsp. vulgare]
TRAES3BF168600030CFD_g	7.40735	35.2028	-2.2487	0.00010719	0.0027386	unnamed protein product [Triticum aestivum]
Novel02969	4.86985	23.0284	-2.2415	0.0025994	0.038005	O-acyltransferase WSD1 [Triticum urartu]
TRAES3BF077200010CFD_g	31.7566	150.119	-2.241	2.0906e-13	2.8443e-11	putative lipid-transfer protein [Triticum aestivum]>gi|669030920|emb|CDM85626.1| unnamed protein product [Triticum aestivum]
Traes_6DL_A5632FEC5	11.0085	51.976	-2.2392	3.9957e-06	0.00015384	RING finger protein [Triticum aestivum]
Traes_7DL_D99ED7064	524.519	2473.13	-2.2373	2.5905e-49	4.666e-46	Peroxidase 54 [Aegilops tauschii]
Traes_7DS_5BDB31EE6	206.509	972.118	-2.2349	1.8449e-38	2.0113e-35	GDSL esterase/lipase [Aegilops tauschii]
Traes_5BS_E52F2D44D	4.86985	22.9182	-2.2345	0.0026302	0.038327	Putative lipid-transfer protein DIR1 [Triticum urartu]
Traes_4DL_C1BF83ECD	28.183	132.464	-2.2327	3.7197e-12	4.2509e-10	Putative protein phosphatase 2C 32 [Aegilops tauschii]
Traes_2AL_D4B90FFA6	6.25277	29.3859	-2.2326	0.00061398	0.011809	predicted protein [Hordeum vulgare subsp. vulgare]
Traes_3AS_60F4494FC	4.58228	21.4902	-2.2295	0.002575	0.037701	Malonyl-coenzyme A:anthocyanin 3-O-glucoside-6''-O-malonyltransferase [Triticum urartu]
Traes_6DL_136DE13FB	20.6889	96.7071	-2.2248	7.2754e-06	0.00026369	predicted protein, partial [Hordeum vulgare subsp. vulgare]
Traes_1DL_D0033CF8B	15.7916	73.8023	-2.2245	1.0296e-07	5.7521e-06	low affinity nitrate transporter, partial [Triticum aestivum]
Traes_4AS_5177FC080	6.97385	32.57	-2.2235	0.00031853	0.0068729	predicted protein [Hordeum vulgare subsp. vulgare]
Novel05594	20.488	95.6205	-2.2225	2.3304e-09	1.727e-07	Endoglucanase 11 [Aegilops tauschii]
Traes_4DL_5803629C6	6.97385	32.4598	-2.2186	0.00032214	0.0069417	hypothetical protein TRIUR3_23590 [Triticum urartu]
Traes_2AL_EB4F874A1	7.9825	37.0639	-2.2151	0.00011092	0.0028242	Wall-associated receptor kinase 5 [Triticum urartu]
Traes_5DS_A71D29AE1	9.19202	42.6576	-2.2143	4.9154e-05	0.0013986	Auxin response factor 25 [Aegilops tauschii]
Traes_2DS_A8E010E3C	14.4954	66.9984	-2.2085	2.6732e-07	1.3546e-05	GDSL esterase/lipase [Aegilops tauschii]
Traes_5BL_C003F6A34	9.8264	45.398	-2.2079	2.4087e-05	0.00075425	Flavonoid 3'-monooxygenase [Aegilops tauschii]
Traes_2BS_A4698146C	43.8012	202.297	-2.2074	2.2098e-08	1.386e-06	predicted protein [Hordeum vulgare subsp. vulgare]
Traes_2BS_FC5218990	15.6182	71.9333	-2.2034	1.6236e-07	8.6121e-06	predicted protein [Hordeum vulgare subsp. vulgare]>gi|326522945|dbj|BAJ88518.1| predicted protein [Hordeum vulgare subsp. vulgare]
Traes_1AL_E63F823D7	220.374	1014.23	-2.2024	2.281e-38	2.4545e-35	Nitrate/chlorate transporter [Aegilops tauschii]
Traes_5BS_B593A6FB7	67.0276	308.01	-2.2002	2.9019e-21	9.5791e-19	PREDICTED: probable glucan 1,3-beta-glucosidase A [Brachypodium distachyon]
Traes_4AS_8398CBD3E	27.9229	128.298	-2.2	1.582e-11	1.6592e-09	hypothetical protein F775_30356 [Aegilops tauschii]
Traes_2DL_F477E7D1F	26.1107	119.967	-2.1999	2.2601e-11	2.3004e-09	Transcription factor bHLH113 [Aegilops tauschii]
Traes_7BS_0B82BFBBB	11.7295	53.7268	-2.1955	2.521e-06	0.00010279	hypothetical protein F775_20182 [Aegilops tauschii]
Traes_6BL_6CD0AACFA	11.1819	51.2069	-2.1952	4.8971e-06	0.00018493	Putative cinnamyl alcohol dehydrogenase 5 [Aegilops tauschii]
Novel02524	630.423	2882.17	-2.1928	5.1916e-24	2.3002e-21	PREDICTED: uncharacterized protein LOC103992690 [Musa acuminata subsp. malaccensis]
Traes_1DL_645A2ECC0	20.488	93.5443	-2.1909	7.9002e-08	4.533e-06	hypothetical protein F775_43770 [Aegilops tauschii]
Traes_2AL_83E46E0BD	52.103	237.398	-2.1879	4.0178e-18	9.3247e-16	hypothetical protein TRIUR3_07324 [Triticum urartu]
Traes_5BL_A329A4339	16.5994	75.5584	-2.1865	8.7364e-08	4.9545e-06	Putative receptor-like protein kinase [Aegilops tauschii]
Traes_3AS_05D000672	12.3914	56.3542	-2.1852	0.0010999	0.01913	predicted protein [Hordeum vulgare subsp. vulgare]
Traes_1DL_9B3CB7027	6.97385	31.6906	-2.184	0.00040537	0.0083841	Subtilisin-like protease [Aegilops tauschii]
Traes_6DS_1F253DE31	21.5242	97.8043	-2.1839	1.0266e-05	0.00035695	GDSL esterase/lipase EXL3 [Aegilops tauschii]
Traes_1DS_8D70617FC	35.1843	159.744	-2.1828	0.00087502	0.015798	Patatin group A-3 [Aegilops tauschii]
Traes_2DS_4426C3F2F	6.1386	27.8557	-2.182	0.00094284	0.016832	Polyol transporter 5 [Aegilops tauschii]
Novel05295	5.9652	26.979	-2.1772	0.0014276	0.023578	PREDICTED: uncharacterized protein LOC100826499 [Brachypodium distachyon]
Traes_7BL_D878554AD	136.273	616.096	-2.1767	2.0688e-07	1.072e-05	xyloglucan endotransglycosylase (XET) [Hordeum vulgare subsp. vulgare]
Traes_2BS_C116E5668	30.4054	137.409	-2.1761	4.9058e-09	3.4446e-07	TPA: NAC transcription factor [Hordeum vulgare subsp. vulgare]
Traes_2BL_BB1972F6D	20.8941	94.0903	-2.171	3.1228e-09	2.2736e-07	Putative receptor-like protein kinase [Aegilops tauschii]
Traes_1AS_ECE644985	74.2573	332.695	-2.1636	3.3052e-21	1.0781e-18	predicted protein [Hordeum vulgare subsp. vulgare]>gi|326506118|dbj|BAJ91298.1| predicted protein [Hordeum vulgare subsp. vulgare]
Traes_1AL_CA17722B6	22.9388	102.742	-2.1632	7.1747e-10	5.8052e-08	predicted protein [Hordeum vulgare subsp. vulgare]>gi|391349176|emb|CCI51007.2| amino acid permease [Hordeum vulgare subsp. vulgare]
Traes_5BL_BA26BA910	8.53018	38.1664	-2.1617	0.0022682	0.034144	predicted protein [Hordeum vulgare subsp. vulgare]
Traes_3DL_70B2DE9C3	4.95655	22.149	-2.1598	0.0033018	0.046164	unnamed protein product [Triticum aestivum]
Traes_7DL_E71001BF31	15.504	69.1902	-2.1579	2.5982e-07	1.3215e-05	WRKY79 transcription factor [Triticum aestivum]
TRAES3BF026300010CFD_g	136.83	610.572	-2.1578	3.1847e-30	2.1279e-27	unnamed protein product [Triticum aestivum]
Traes_7AL_BFBB2AD1E	91.5039	408.038	-2.1568	4.5655e-25	2.1371e-22	NAC transcription factor [Triticum aestivum]
Novel01568	68.99	306.606	-2.1519	1.6402e-20	5.0147e-18	hypothetical protein F775_17443 [Aegilops tauschii]
Traes_7AS_2917DB320	11.0085	48.9128	-2.1516	0.00012389	0.003105	hypothetical protein TRIUR3_12851 [Triticum urartu]
Traes_4DL_79F023AA6	12.4188	55.0418	-2.148	7.3389e-05	0.0019718	#N/A
Traes_6DS_3FEEFA0CA	126.995	562.383	-2.1468	7.4245e-11	6.9271e-09	Chlorophyllase-1 [Triticum urartu]
Traes_2BL_C26ACA550	30.5745	135.323	-2.146	1.5138e-11	1.5937e-09	predicted protein [Hordeum vulgare subsp. vulgare]>gi|326494214|dbj|BAJ90376.1| predicted protein [Hordeum vulgare subsp. vulgare]>gi|326507834|dbj|BAJ86660.1| predicted protein [Hordeum vulgare subsp. vulgare]
Traes_3AS_68240596D	5.8785	25.9893	-2.1444	0.0018506	0.029056	Histone H2B.2 [Aegilops tauschii]
Traes_4DS_138E9F824	56.6535	250.344	-2.1437	8.1636e-18	1.8281e-15	PREDICTED: tubulin beta-8 chain-like [Oryza brachyantha]
Novel05545	13.8335	61.0792	-2.1425	1.1519e-06	5.0928e-05	#N/A
Traes_6AL_C7D2C37F4	28.7899	126.975	-2.1409	1.6371e-11	1.7105e-09	predicted protein [Hordeum vulgare subsp. vulgare]
Traes_7DL_8CF7CD3B2	5.67763	25.005	-2.1389	0.0020246	0.031208	Histone H2B.2 [Aegilops tauschii]
Traes_5DL_6953A23DA	113.233	497.858	-2.1364	2.34e-21	7.8813e-19	predicted protein [Hordeum vulgare subsp. vulgare]
Traes_1AL_762DB7548	89.7699	394.565	-2.136	5.0728e-18	1.1515e-15	Non-symbiotic hemoglobin [Aegilops tauschii]
Traes_2DL_247DDC7AE	10.114	44.4057	-2.1344	0.0001266	0.0031601	Serine carboxypeptidase-like 45 [Aegilops tauschii]
Traes_6BL_B51F61C6B	8.0692	35.4207	-2.1341	0.0002351	0.0053617	hypothetical protein OsI_08280 [Oryza sativa Indica Group]
Novel01166	5.50423	24.0127	-2.1252	0.0022798	0.0343	PREDICTED: probable polyamine oxidase 4-like [Oryza brachyantha]
Traes_2DS_61CF31341	10.835	47.2563	-2.1248	2.023e-05	0.00064865	predicted protein [Hordeum vulgare subsp. vulgare]
Traes_2AS_9ADD06F95	22.3045	97.2664	-2.1246	4.5433e-09	3.1955e-07	RecName: Full=Histone H2A.4>gi|17467155|gb|AAL40108.1|L75824_1 histone H2A [Triticum aestivum]>gi|1154954|emb|CAA64356.1| histone H2A [Triticum aestivum]
Traes_6AS_A94B64EB6	18.1832	79.2804	-2.1244	8.9476e-08	5.0535e-06	Histone H2B.2 [Aegilops tauschii]
Traes_4DL_4A295793A	129.272	563.236	-2.1233	1.6525e-05	0.00054187	predicted protein [Hordeum vulgare subsp. vulgare]
Novel01993	146.191	635.332	-2.1197	8.086e-30	5.1935e-27	hypothetical protein F775_43817 [Aegilops tauschii]
Traes_7DL_E14923456	23.1672	100.65	-2.1192	0.0011792	0.020212	predicted protein [Hordeum vulgare subsp. vulgare]
Traes_5AS_2F996234C	246.567	1071.09	-2.119	6.3788e-11	6.0332e-09	Light-inducible protein CPRF2 [Triticum urartu]
Traes_2AL_D5D935586	80.1126	347.723	-2.1178	1.3782e-21	4.8181e-19	ent-kaurene synthase like 5 [Triticum aestivum]
Traes_1BL_82E7CB0D1	25.2437	109.433	-2.116	6.0512e-10	4.9493e-08	Anthocyanidin 5,3-O-glucosyltransferase [Triticum urartu]
Traes_2AL_C4FB0D2CF	7.26142	31.4728	-2.1158	0.00075486	0.013998	Cytochrome P450 84A1 [Triticum urartu]
Traes_5BS_ECB15B15A	10.7483	46.2774	-2.1062	4.515e-05	0.0013021	predicted protein, partial [Hordeum vulgare subsp. vulgare]
Traes_6AS_E92D768F0	6.88715	29.6038	-2.1038	0.00078934	0.014511	Flavin-containing monooxygenase FMO GS-OX3 [Aegilops tauschii]
Traes_2BS_0FC4E2A69	9.19202	39.4735	-2.1024	0.0001368	0.0033773	Cysteine-rich receptor-like protein kinase 8 [Aegilops tauschii]
Traes_5DL_BA62E6F06	9.16455	39.2583	-2.0989	0.00011744	0.0029647	Zinc finger CCCH domain-containing protein 22 [Aegilops tauschii]
Traes_1DS_A6733B734	74.2615	318.001	-2.0983	3.64e-20	1.0695e-17	Putative WRKY transcription factor 33 [Aegilops tauschii]
Traes_1AL_579194637	22.9388	98.1378	-2.097	3.7238e-09	2.6621e-07	beta-expansin TaEXPB4 [Triticum aestivum]
Traes_7AS_E2D5BBB00	433.629	1855	-2.0969	1.0414e-42	1.3275e-39	GDSL esterase/lipase [Aegilops tauschii]
Traes_7DS_1FF53C667	656.591	2808.86	-2.0969	2.8535e-46	4.2987e-43	predicted protein [Hordeum vulgare subsp. vulgare]>gi|326494274|dbj|BAJ90406.1| predicted protein [Hordeum vulgare subsp. vulgare]
Traes_5BL_D0D5AEEFC	108.103	462.004	-2.0955	1.0469e-15	1.8535e-13	predicted protein [Hordeum vulgare subsp. vulgare]
Traes_6DS_6DDD35233	13.1399	56.1417	-2.0951	6.6541e-06	0.00024438	predicted protein [Hordeum vulgare subsp. vulgare]
Traes_1AS_E83292840	159.811	681.341	-2.092	6.2188e-07	2.9143e-05	hypothetical protein TRIUR3_35361 [Triticum urartu]
Traes_6BS_0E539851E	20.6614	88.0555	-2.0915	3.4037e-08	2.0743e-06	Wall-associated receptor kinase 2 [Aegilops tauschii]
Traes_2DS_C9A1B8A23	7.69493	32.7905	-2.0913	0.0004753	0.0095451	Secologanin synthase [Aegilops tauschii]
Novel04309	16.7728	71.3873	-2.0895	3.2e-07	1.603e-05	hypothetical protein F775_06949 [Aegilops tauschii]
Traes_2BL_3AFF42078	50.8574	216.44	-2.0894	2.955e-05	0.00090522	GDSL esterase/lipase LTL1 [Aegilops tauschii]
Traes_5BL_B6A784025	88.8161	377.585	-2.0879	1.2291e-06	5.3997e-05	CBFIVd-B22 [Triticum aestivum]
Traes_2DL_4CFD341D6	33.2262	141.236	-2.0877	1.0705e-11	1.1519e-09	LRR receptor-like protein kinase 1 [Triticum aestivum]
Traes_2BL_7CE297FD1	5.41752	23.0258	-2.0875	0.0034463	0.047725	predicted protein [Hordeum vulgare subsp. vulgare]
Traes_1BS_ED0633BE0	11.6703	49.561	-2.0864	2.1501e-05	0.00068464	Putative serine/threonine-protein kinase-like protein CCR3 [Aegilops tauschii]
Traes_3AL_24762F81D	8.61688	36.5126	-2.0832	0.00017961	0.0042592	unnamed protein product [Triticum aestivum]
Traes_6DS_4EAAEFBB0	66.4482	281.362	-2.0821	3.2983e-11	3.261e-09	hypothetical protein F775_28046 [Aegilops tauschii]
Traes_1DL_0706A4E89	9.62553	40.6756	-2.0792	0.0023759	0.035374	Glucan endo-1,3-beta-glucosidase 13 [Aegilops tauschii]
Traes_2BS_E446D97FD	6.85968	28.9502	-2.0774	0.0008172	0.014907	predicted protein [Hordeum vulgare subsp. vulgare]
Traes_7AS_E97B5EFAE	13.861	58.4491	-2.0761	5.2832e-06	0.00019789	predicted protein [Hordeum vulgare subsp. vulgare]
Traes_6AS_3F8E3363E1	46.6262	196.286	-2.0737	1.552e-14	2.3986e-12	predicted protein [Hordeum vulgare subsp. vulgare]
Traes_6DS_4B08992E2	7.6357	32.1263	-2.0729	0.00069658	0.013128	hypothetical protein F775_13839 [Aegilops tauschii]
Traes_5BS_FED4AE2C5	23.0256	96.7178	-2.0705	7.816e-09	5.3037e-07	predicted protein [Hordeum vulgare subsp. vulgare]
Traes_4AL_B67512BAD	8.64435	36.3001	-2.0701	0.00044511	0.0090568	PREDICTED: peptidyl-prolyl cis-trans isomerase CYP19-3 [Brachypodium distachyon]
Traes_6DL_4C3F04219	5.59093	23.4668	-2.0695	0.0032422	0.045491	predicted protein [Hordeum vulgare subsp. vulgare]
Traes_2DS_AE2F2FDE6	59.7069	250.349	-2.068	1.0049e-16	2.0209e-14	Obtusifoliol 14-alpha demethylase [Aegilops tauschii]
Traes_1AS_D147CDD7F	6.0519	25.3278	-2.0653	0.0019429	0.030206	Formin-like protein 6 [Triticum urartu]
Traes_5DL_97D77BED5	21.4692	89.8036	-2.0645	1.9645e-08	1.2406e-06	Putative transporter [Aegilops tauschii]
Novel01564	107.433	449.168	-2.0638	6.4802e-24	2.8258e-21	hypothetical protein TRIUR3_16636 [Triticum urartu]
Traes_7AL_9812088EB	8.61688	35.9666	-2.0614	0.00025348	0.0057116	Carbonic anhydrase, chloroplastic [Aegilops tauschii]
Traes_1BL_8DB775116	146.022	608.162	-2.0583	5.8281e-28	3.2408e-25	PREDICTED: protein NRT1/ PTR FAMILY 6.3-like [Brachypodium distachyon]
Traes_4AL_506F1A7F2	10.5475	43.8597	-2.056	5.5608e-05	0.0015544	Root phototropism protein 2 [Triticum urartu]
Traes_5BL_A80E47C5F	7.06055	29.281	-2.0521	0.001251	0.021236	Os09g0454600 [Oryza sativa Japonica Group]>gi|113631586|dbj|BAF25267.1| Os09g0454600 [Oryza sativa Japonica Group]>gi|125605933|gb|EAZ44969.1| hypothetical protein OsJ_29612 [Oryza sativa Japonica Group]
Traes_7AL_2585DE9FB	31.9575	132.356	-2.0502	9.0789e-11	8.3303e-09	Germin-like protein 8-12 [Triticum urartu]
Traes_6BS_102C9D613	15.7641	65.2396	-2.0491	9.3233e-07	4.196e-05	predicted protein [Hordeum vulgare subsp. vulgare]>gi|326520800|dbj|BAJ92763.1| predicted protein [Hordeum vulgare subsp. vulgare]
Traes_7DL_23E42FB00	6.97385	28.8373	-2.0479	0.0011332	0.019581	Putative receptor protein kinase ZmPK1 [Aegilops tauschii]
Traes_4BL_61C703587	52.3313	216.235	-2.0469	2.6955e-15	4.5118e-13	hypothetical protein TRIUR3_18094 [Triticum urartu]
Traes_7BS_B1A811DD9	11.757	48.4745	-2.0437	0.000753	0.013973	predicted protein, partial [Hordeum vulgare subsp. vulgare]
Traes_7AL_80D315DD4	7.60823	31.3652	-2.0435	0.0008565	0.015498	U-box domain-containing protein 15 [Aegilops tauschii]
Traes_2AL_3A4A996D8	164.11	675.115	-2.0405	1.0412e-15	1.8473e-13	predicted protein [Hordeum vulgare subsp. vulgare]
Traes_4AL_824C5E0F6	62.4178	256.266	-2.0376	6.3995e-17	1.319e-14	predicted protein [Hordeum vulgare subsp. vulgare]
Traes_6AS_5BAD56BB6	693.647	2847.54	-2.0374	8.47e-36	7.546e-33	predicted protein [Hordeum vulgare subsp. vulgare]>gi|326521132|dbj|BAJ96769.1| predicted protein [Hordeum vulgare subsp. vulgare]
Traes_2AL_2C83913BF	6.59958	27.0866	-2.0371	0.0018395	0.028932	Transcription factor bHLH113 [Aegilops tauschii]
Traes_1AS_F5BFC72C51	26.5992	109.113	-2.0364	2.118e-09	1.5824e-07	hypothetical protein F775_43762 [Aegilops tauschii]
TRAES3BF072300200CFD_g	11.8437	48.5821	-2.0363	4.6294e-05	0.0013313	unnamed protein product [Triticum aestivum]
Traes_5BL_D0B8B1422	8.53018	34.985	-2.0361	0.00051924	0.010275	predicted protein [Hordeum vulgare subsp. vulgare]
Traes_6AS_DA75BB1FD	243.258	996.789	-2.0348	8.5414e-34	6.6763e-31	WRKY80 transcription factor [Triticum aestivum]
TRAES3BF030100130CFD_g	230.892	945.707	-2.0342	2.7066e-06	0.00010929	unnamed protein product [Triticum aestivum]
Traes_6DS_B8F70E63B	201.931	826.098	-2.0325	8.4604e-17	1.7265e-14	Beta-fructofuranosidase 1 [Aegilops tauschii]
Novel09277	18.845	76.989	-2.0305	0.0016768	0.026804	hypothetical protein F775_14157 [Aegilops tauschii]
Traes_6DL_90EC2AA91	21.2091	86.6329	-2.0302	9.2311e-08	5.1994e-06	cadmium tolerance factor [Triticum aestivum]
Novel00007	15.7641	64.3709	-2.0298	1.9788e-06	8.2763e-05	hypothetical protein TRIUR3_15018 [Triticum urartu]
Traes_2BL_0A67EDAC4	39.1914	159.994	-2.0294	3.5031e-12	4.0144e-10	predicted protein [Hordeum vulgare subsp. vulgare]
Traes_6AS_4D2E3A85C	545.402	2224.9	-2.0284	2.0634e-41	2.4423e-38	predicted protein [Hordeum vulgare subsp. vulgare]
Traes_6AL_F800B7C0F	6.16607	25.11	-2.0258	0.0035848	0.049259	ABC transporter B family member 2 [Aegilops tauschii]
Traes_1DS_EFB39AEDC	32.1901	131.033	-2.0252	6.6048e-11	6.2186e-09	predicted protein [Hordeum vulgare subsp. vulgare]
Traes_3AS_8C23B7D7F	5.9652	24.2332	-2.0223	0.0034184	0.047425	glycosyltransferase, HGA-like, putative,expressed [Triticum aestivum]
Traes_3AS_BCF1DC642	6.51288	26.4304	-2.0208	0.0026594	0.038684	predicted protein [Hordeum vulgare subsp. vulgare]
Traes_6DL_416FF03E2	126.565	512.182	-2.0168	5.2989e-25	2.4665e-22	cadmium tolerance factor [Triticum aestivum]
Novel09357	10.0273	40.5707	-2.0165	0.00020837	0.0048487	Putative disease resistance protein RGA4 [Aegilops tauschii]
Traes_3DS_46CD52F4C	6.42617	25.992	-2.016	0.0032366	0.045429	Putative serine/threonine-protein kinase [Aegilops tauschii]
Traes_4DL_06C6DB821	252.871	1017.35	-2.0083	0.00049125	0.0098078	predicted protein [Hordeum vulgare subsp. vulgare]
Traes_2AL_CC6133527	44.0613	177.106	-2.007	3.1e-12	3.5822e-10	Putative metal-nicotianamine transporter YSL12 [Aegilops tauschii]
Traes_2AS_A9F768C2B	50.1175	201.111	-2.0046	1.43e-14	2.2146e-12	12-oxophytodienoate reductase 1 [Aegilops tauschii]
Traes_6DL_0E5E9F6C5	9.53883	38.2713	-2.0044	0.00026194	0.0058656	predicted protein [Hordeum vulgare subsp. vulgare]
Traes_6AS_8A865BB1E	25.5631	102.535	-2.004	6.2208e-09	4.288e-07	histone 4, partial [Codiaeum variegatum]
Traes_2DL_09E7EE3FE	7.06055	28.2914	-2.0025	0.0015898	0.025642	LRR receptor-like protein kinase 1 [Triticum aestivum]
Traes_6AL_317133B3F	14.1486	56.693	-2.0025	1.3737e-05	0.00045838	Protein argonaute 1A [Aegilops tauschii]
Traes_1BL_C08B037F5	73.198	292.896	-2.0005	4.6474e-18	1.0666e-15	Nitrate/chlorate transporter [Aegilops tauschii]
Traes_1AS_6E5DECDA1	733.229	2930.61	-1.9989	8.4643e-07	3.8385e-05	predicted protein [Hordeum vulgare subsp. vulgare]
Traes_5BL_9DCE48BD2	10.9217	43.6419	-1.9985	9.8346e-05	0.0025416	hypothetical protein OsI_37484 [Oryza sativa Indica Group]
Novel08605	6.97385	27.8557	-1.9979	0.00224	0.033806	PREDICTED: ubiquitin-like-specific protease ESD4 [Brachypodium distachyon]
Traes_6DS_CFA474AC4	14.7555	58.8848	-1.9966	5.5537e-06	0.0002069	predicted protein [Hordeum vulgare subsp. vulgare]>gi|326509501|dbj|BAJ91667.1| predicted protein [Hordeum vulgare subsp. vulgare]>gi|326519106|dbj|BAJ96552.1| predicted protein [Hordeum vulgare subsp. vulgare]
Traes_6DL_FECA3FE13	80.9753	322.288	-1.9928	1.1919e-18	2.9392e-16	predicted protein [Hordeum vulgare subsp. vulgare]
Traes_5DS_EC1E11284	13.2859	52.858	-1.9922	1.9459e-05	0.00062612	Flavonol synthase/flavanone 3-hydroxylase [Aegilops tauschii]
Traes_1BS_E72B7E4BF	239.211	951.11	-1.9913	1.018e-21	3.6354e-19	Glucan 1,3-beta-glucosidase [Aegilops tauschii]
Traes_1BL_0F1D3BB9E	21.0357	83.567	-1.9901	6.3576e-05	0.0017396	predicted protein [Hordeum vulgare subsp. vulgare]
Traes_6AS_AB7CDF374	339.894	1349.33	-1.9891	6.1823e-35	5.2268e-32	predicted protein [Hordeum vulgare subsp. vulgare]>gi|326494118|dbj|BAJ85521.1| predicted protein [Hordeum vulgare subsp. vulgare]>gi|326517034|dbj|BAJ96509.1| predicted protein [Hordeum vulgare subsp. vulgare]>gi|326532994|dbj|BAJ89342.1| predicted protein [Hordeum vulgare subsp. vulgare]
Traes_1DS_BBE2CD521	16.3118	64.699	-1.9878	2.4722e-06	0.00010101	LRK19 [Triticum aestivum]
Traes_1AS_8137937E1	11.6703	46.2694	-1.9872	0.00021572	0.0049843	predicted protein [Hordeum vulgare subsp. vulgare]>gi|326528287|dbj|BAJ93325.1| predicted protein [Hordeum vulgare subsp. vulgare]
Traes_2BL_AE75D6172	36.5715	144.872	-1.986	3.3683e-05	0.0010108	asparaginase [Hordeum vulgare subsp. vulgare]
Traes_1DL_D4989B244	12.6515	50.115	-1.9859	3.3524e-05	0.0010089	low affinity nitrate transporter, partial [Triticum aestivum]
Traes_7DS_D9432246B	7.06055	27.9633	-1.9857	0.0018989	0.029674	U-box domain-containing protein 35 [Aegilops tauschii]
Traes_6DL_4828F71E3	60.6881	239.923	-1.9831	1.3167e-15	2.2968e-13	PREDICTED: uncharacterized protein LOC102721246 [Oryza brachyantha]
Traes_7DL_5CA7F86A2	18.5574	73.3666	-1.9831	5.0552e-06	0.00019004	Histone H2AX [Aegilops tauschii]
Novel02814	8.35677	32.8981	-1.977	0.0009421	0.016823	#N/A
Traes_7AL_9040EE6AE	8.50271	33.4467	-1.9759	0.00049221	0.0098199	Peroxidase 47 [Aegilops tauschii]
Traes_3AL_714464A7D	131.892	518.657	-1.9754	5.9457e-24	2.6203e-21	hypothetical protein TRIUR3_21868 [Triticum urartu]
Traes_4BS_615DE1514	34.9242	137.186	-1.9738	4.3102e-10	3.6036e-08	RecName: Full=Glutathione S-transferase 1; AltName: Full=GST class-phi>gi|21788|emb|CAA39487.1| glutathione transferase [Triticum aestivum]
Traes_6DS_FB1F4299D	177.546	696.788	-1.9725	3.773e-23	1.5249e-20	OSJNBa0024J22.12 [Oryza sativa Japonica Group]>gi|116309049|emb|CAH66161.1| OSIGBa0113B06.7 [Oryza sativa Indica Group]>gi|116309536|emb|CAH66599.1| H0211A12.2 [Oryza sativa Indica Group]
Traes_7BS_3923892F1	20.488	80.3696	-1.9719	1.7756e-05	0.00057668	MADS-box transcription factor TaAGL36 [Triticum aestivum]
Traes_5BL_BA0980957	6.88715	26.9763	-1.9697	0.0028235	0.040685	hypothetical protein OsJ_28366 [Oryza sativa Japonica Group]
Traes_5BS_F5586748C	44.5222	174.027	-1.9667	2.1374e-12	2.5013e-10	Putative LRR receptor-like serine/threonine-protein kinase [Aegilops tauschii]
Traes_2BS_3BE74AB33	29.6844	116.008	-1.9665	7.5273e-10	6.0668e-08	hypothetical protein F775_19922 [Aegilops tauschii]
Traes_1AL_8F196786F	9.85387	38.4865	-1.9656	0.0010764	0.018796	Peptide methionine sulfoxide reductase A4, chloroplastic [Triticum urartu]
Traes_3DL_C500827A0	27.4344	107.139	-1.9654	8.2195e-09	5.5593e-07	unnamed protein product [Triticum aestivum]>gi|670020723|emb|CDJ26460.1| unnamed protein product [Triticum aestivum]
Traes_3AS_DC568865D	325.963	1271.79	-1.9641	1.8517e-34	1.5042e-31	hypothetical protein TRIUR3_01121 [Triticum urartu]
Traes_7BS_70A64FD98	11.5836	45.1801	-1.9636	0.00014296	0.0034981	PREDICTED: cysteine-rich receptor-like protein kinase 25 [Brachypodium distachyon]>gi|721677824|ref|XP_010237822.1| PREDICTED: cysteine-rich receptor-like protein kinase 25 [Brachypodium distachyon]
TRAES3BF010300020CFD_g	18.069	70.3977	-1.962	1.2878e-06	5.6427e-05	Hydroxyisourate hydrolase [Aegilops tauschii]
TRAES3BF054700010CFD_g	23.3131	90.6724	-1.9595	0.00075158	0.01396	unnamed protein product [Triticum aestivum]
Traes_2AL_09509FC0C	12.4781	48.4638	-1.9575	4.4772e-05	0.0012934	predicted protein [Hordeum vulgare subsp. vulgare]
Traes_6DL_0A3413C41	27.6628	107.351	-1.9563	1.1746e-08	7.7302e-07	predicted protein [Hordeum vulgare subsp. vulgare]
Traes_3DL_678D51EAD	7.43482	28.84	-1.9557	0.0019592	0.030376	Putative WRKY transcription factor 53 [Aegilops tauschii]
Traes_6DL_8DE72EF59	14.9838	58.1103	-1.9554	0.00079198	0.01455	predicted protein [Hordeum vulgare subsp. vulgare]
Traes_6AS_1F5039469	19.9404	77.3038	-1.9548	7.0113e-07	3.2327e-05	GDSL esterase/lipase EXL3 [Aegilops tauschii]
Traes_5BL_F6A4A672F	55.5856	215.456	-1.9546	6.8927e-07	3.1815e-05	predicted protein, partial [Hordeum vulgare subsp. vulgare]
Traes_5DL_C7DA1DA6F	6.42617	24.8894	-1.9535	0.0035719	0.049169	NAC domain-containing protein 42 [Aegilops tauschii]
Traes_1AS_675F5F1DC	8.35677	32.3495	-1.9527	0.0011388	0.01965	PREDICTED: tropomyosin-like [Brachypodium distachyon]
Traes_3DL_DA04B5E16	53.6868	207.694	-1.9518	7.5445e-14	1.0796e-11	hypothetical protein TRIUR3_02312 [Triticum urartu]
Traes_5AS_282747CEF	8.70358	33.6646	-1.9516	0.00064146	0.012263	predicted protein [Hordeum vulgare subsp. vulgare]
Traes_5DL_916484309	42.1581	162.931	-1.9504	2.4006e-05	0.00075273	predicted protein [Hordeum vulgare subsp. vulgare]
Traes_1BL_35E764B3E	52.5914	202.969	-1.9484	9.6853e-14	1.3652e-11	predicted protein [Hordeum vulgare subsp. vulgare]
Traes_7DL_52DA2E2DF	17.6947	68.2139	-1.9467	5.5631e-05	0.0015546	Flap endonuclease GEN-like protein 2 [Aegilops tauschii]
TRAES3BF032700130CFD_g	120.92	465.482	-1.9447	1.3971e-22	5.3589e-20	unnamed protein product [Triticum aestivum]
Novel01556	17.5213	67.4394	-1.9445	2.8146e-06	0.00011309	predicted protein [Hordeum vulgare subsp. vulgare]
Traes_2BL_A82C980C0	171.174	658.831	-1.9444	4.2116e-26	2.1278e-23	hypothetical protein F775_43817 [Aegilops tauschii]
Traes_2AL_520618712	19.9404	76.6503	-1.9426	1.0755e-06	4.7807e-05	peroxidase precursor [Triticum aestivum]
Traes_7DL_490B84F12	412.353	1584.93	-1.9425	4.9968e-06	0.00018818	Putative xyloglucan endotransglucosylase/hydrolase protein 23 [Aegilops tauschii]
Novel00605	10.3466	39.5864	-1.9358	0.00021967	0.0050655	hypothetical protein F775_09501 [Aegilops tauschii]
Traes_6DL_0711F00D6	36.0195	137.716	-1.9348	1.6707e-06	7.1023e-05	predicted protein [Hordeum vulgare subsp. vulgare]
Traes_1DL_26F0520E6	21.2684	81.265	-1.9339	0.00014221	0.003487	Putative LRR receptor-like serine/threonine-protein kinase [Aegilops tauschii]
Traes_4DL_6D374AA401	78.2961	298.151	-1.929	3.2626e-17	6.9314e-15	predicted protein [Hordeum vulgare subsp. vulgare]
Traes_4BS_3D465EE8F	99.0168	376.883	-1.9284	8.488e-20	2.352e-17	Putative receptor protein kinase TMK1 [Aegilops tauschii]
Traes_5DS_7722ED6BA	130.226	495.454	-1.9277	3.2738e-16	6.1788e-14	Cell Division Protein AAA ATPase family [Triticum aestivum]>gi|109450945|emb|CAJ15430.1| unnamed protein product [Triticum aestivum]
Novel04775	12.1313	46.0542	-1.9246	0.00012663	0.0031601	#N/A
Traes_5DL_958B1672D	11.3553	43.1013	-1.9244	0.00349	0.048238	Dihydroflavonol-4-reductase [Aegilops tauschii]
Novel04764	21.816	82.7899	-1.9241	2.5172e-07	1.285e-05	Wall-associated receptor kinase 3 [Aegilops tauschii]
Traes_2AS_CA3EBDF0D	148.76	564.087	-1.9229	2.8335e-24	1.2759e-21	plasma membrance protein3 [Puccinellia tenuiflora]>gi|326525641|dbj|BAJ88867.1| predicted protein [Hordeum vulgare subsp. vulgare]>gi|473798548|gb|EMS46527.1| Hydrophobic protein LTI6A [Triticum urartu]>gi|475526762|gb|EMT07358.1| Hydrophobic protein LTI6A [Aegilops tauschii]
Traes_4AS_85B580603	57.6622	218.645	-1.9229	3.9382e-14	5.8162e-12	predicted protein [Hordeum vulgare subsp. vulgare]>gi|326518618|dbj|BAJ88338.1| predicted protein [Hordeum vulgare subsp. vulgare]>gi|343488689|gb|AEM45792.1| putative roothairless 3 [Hordeum vulgare subsp. vulgare]
Traes_2DL_48377B698	13.3726	50.6556	-1.9214	4.4955e-05	0.0012973	predicted protein [Hordeum vulgare subsp. vulgare]>gi|326526837|dbj|BAK00807.1| predicted protein [Hordeum vulgare subsp. vulgare]
Traes_3AL_729C392FB	23.1397	87.4963	-1.9189	1.3035e-05	0.00043778	Protein RUPTURED POLLEN GRAIN 1 [Aegilops tauschii]
Traes_4BS_0BDB0D05C	57.5755	217.661	-1.9186	5.5907e-14	8.1551e-12	PREDICTED: tubulin beta-8 chain-like [Oryza brachyantha]
Traes_6BS_81C9A2EC2	47.9817	181.261	-1.9175	1.6666e-12	1.984e-10	hypothetical protein TRIUR3_11299 [Triticum urartu]
Traes_7DL_48DC7A61A	11.4694	43.3191	-1.9172	0.00022234	0.0051157	predicted protein [Hordeum vulgare subsp. vulgare]>gi|326507586|dbj|BAK03186.1| predicted protein [Hordeum vulgare subsp. vulgare]
Traes_4BS_7CB794B52	14.9289	56.3676	-1.9168	1.7385e-05	0.00056665	Lymphoid-specific helicase [Aegilops tauschii]
Traes_2AL_19C1560D1	10.3741	39.1507	-1.9161	0.00045657	0.0092401	predicted protein, partial [Hordeum vulgare subsp. vulgare]
Traes_6BL_23F253B17	24.6368	92.8775	-1.9145	1.5462e-07	8.2706e-06	predicted protein [Hordeum vulgare subsp. vulgare]
Traes_7AL_80967149B	331.998	1250.47	-1.9132	3.6728e-28	2.0701e-25	Peroxidase 54 [Triticum urartu]
Traes_7AS_8FC2D827A	8.2426	31.0291	-1.9125	0.00097185	0.01725	PREDICTED: triacylglycerol lipase 2-like [Oryza brachyantha]
Traes_1DL_867246F64	68.1461	256.341	-1.9114	0.0024023	0.035676	hypothetical protein SORBIDRAFT_03g034560 [Sorghum bicolor]>gi|241928328|gb|EES01473.1| hypothetical protein SORBIDRAFT_03g034560 [Sorghum bicolor]
Traes_4AS_686685FE2	62.6462	235.655	-1.9114	2.2838e-14	3.4217e-12	calmodulin-like protein [Cenchrus ciliaris]
Traes_1AS_EB43CB105	8.79028	33.011	-1.909	0.0023854	0.035476	Peroxidase 1 [Aegilops tauschii]
Traes_3AL_91BE453AD	43.0252	161.516	-1.9084	1.2855e-11	1.3704e-09	hypothetical protein TRIUR3_02312 [Triticum urartu]
Novel00971	16.3118	60.969	-1.9022	8.4395e-06	0.00030023	Cysteine-rich receptor-like protein kinase 41 [Aegilops tauschii]
Traes_6DL_3F9FA4887	33.5138	125.214	-1.9016	1.7056e-05	0.00055702	Transcription factor bHLH135 [Aegilops tauschii]
Traes_4DL_4F3809E26	19.6253	73.0252	-1.8957	1.2522e-06	5.4981e-05	hypothetical protein F775_07261 [Aegilops tauschii]
Traes_5BL_54287EF3D	10.2874	38.2713	-1.8954	0.00056565	0.01102	Histone H4 [Aegilops tauschii]
Traes_4BL_95197062C	14.1211	52.409	-1.892	0.0001411	0.0034639	histone 4, partial [Codiaeum variegatum]
Traes_4BL_5664064B6	26.7726	99.2377	-1.8901	3.7781e-08	2.2733e-06	Histone H4 [Aegilops tauschii]
TRAES3BF014900010CFD_g	83.627	309.774	-1.8892	4.7167e-17	9.8437e-15	unnamed protein product [Triticum aestivum]
Traes_6BL_40771391A	17.2612	63.9352	-1.8891	1.2001e-05	0.00040836	Histone H2B.4 [Triticum urartu]>gi|474259664|gb|EMS60505.1| Histone H2B.4 [Triticum urartu]>gi|475596215|gb|EMT23304.1| Histone H2B.4 [Aegilops tauschii]
Traes_2AL_A7941CB12	27.8636	103.186	-1.8888	6.3003e-08	3.6632e-06	putative auxin response factor [Oryza officinalis]
Traes_5DS_E868D18F7	13.1125	48.4691	-1.8861	8.4112e-05	0.0022209	Calmodulin-like protein 5 [Aegilops tauschii]
Traes_4DL_097863C94	35.0701	129.595	-1.8857	0.0010953	0.019065	hypothetical protein F775_09762 [Aegilops tauschii]
Traes_4AS_F04DD4409	26.5674	98.0248	-1.8835	7.9521e-06	0.00028522	predicted protein [Hordeum vulgare subsp. vulgare]>gi|326496989|dbj|BAJ98521.1| predicted protein [Hordeum vulgare subsp. vulgare]>gi|326504248|dbj|BAJ90956.1| predicted protein [Hordeum vulgare subsp. vulgare]>gi|326528853|dbj|BAJ97448.1| predicted protein [Hordeum vulgare subsp. vulgare]
Traes_1DS_F3267AE6C	44.8965	165.354	-1.8809	2.1262e-11	2.1721e-09	Os05g0112101 [Oryza sativa Japonica Group]>gi|52353645|gb|AAU44211.1| hypothetical protein [Oryza sativa Japonica Group]>gi|215768776|dbj|BAH01005.1| unnamed protein product [Oryza sativa Japonica Group]>gi|255675954|dbj|BAH92905.1| Os05g0112101 [Oryza sativa Japonica Group]
Traes_5DL_E7D02BE3A	38.1235	140.357	-1.8803	5.2292e-10	4.3456e-08	predicted protein [Hordeum vulgare subsp. vulgare]
Traes_2AL_94F14F198	18.3566	67.4341	-1.8772	4.4524e-06	0.00017031	GDSL esterase/lipase LTL1 [Triticum urartu]
Traes_6DS_57A6B04A9	52.0163	190.805	-1.8751	1.7324e-12	2.0564e-10	PREDICTED: putative receptor-like protein kinase At4g00960 [Setaria italica]
Traes_2AL_1A638BE5E	7.92327	29.0578	-1.8748	0.0035736	0.049182	L-ascorbate oxidase-like protein [Aegilops tauschii]
Traes_2BL_B2D711406	24.5226	89.9299	-1.8747	0.0011216	0.019434	Auxin response factor 12 [Triticum urartu]
Traes_5BL_3C7834F93	10.835	39.6967	-1.8733	0.00047533	0.0095451	hypothetical protein F775_26351 [Aegilops tauschii]
Traes_2DL_7C22F4714	106.972	391.803	-1.8729	2.2323e-19	5.9092e-17	PREDICTED: probable polyamine oxidase 4 [Brachypodium distachyon]
Traes_5BL_09989E686	9.07785	33.2262	-1.8719	0.0011337	0.019583	predicted protein [Hordeum vulgare subsp. vulgare]>gi|326500178|dbj|BAJ94960.1| predicted protein [Hordeum vulgare subsp. vulgare]>gi|326532986|dbj|BAJ89338.1| predicted protein [Hordeum vulgare subsp. vulgare]
Traes_6BS_6ED53953A	132.613	485.208	-1.8714	6.7922e-18	1.5251e-15	PREDICTED: 3-ketoacyl-CoA synthase 11 [Brachypodium distachyon]
Traes_2DS_1E5EB2757	15.4173	56.3622	-1.8702	2.8319e-05	0.00087226	Cytochrome P450 71D7 [Aegilops tauschii]
Traes_6BL_4D9C6410F	19.9404	72.5841	-1.864	0.00021381	0.004947	PREDICTED: uncharacterized protein LOC100279735 isoform X1 [Zea mays]
TRAES3BF021800130CFD_g	11.2093	40.7939	-1.8637	0.00047554	0.0095469	unnamed protein product [Triticum aestivum]
Traes_2DL_784FC5773	41.7289	151.77	-1.8628	1.3295e-10	1.1947e-08	Putative metal-nicotianamine transporter YSL12 [Aegilops tauschii]
Traes_6DL_4DEEDF72D	7.14725	25.9867	-1.8623	0.003479	0.048113	Subtilisin-like protease [Triticum urartu]
Traes_6DL_181DE87D6	220.032	797.338	-1.8575	7.6603e-27	3.9668e-24	predicted protein [Hordeum vulgare subsp. vulgare]
Traes_1AL_1D8244B27	28.2422	102.306	-1.857	3.6135e-08	2.1854e-06	PREDICTED: alanine--glyoxylate aminotransferase 2 homolog 3, mitochondrial-like [Brachypodium distachyon]
Traes_2BS_7D1E0C8FE	52.3039	189.348	-1.8561	0.0010756	0.018789	Caffeic acid 3-O-methyltransferase [Aegilops tauschii]
Novel07696	17.6355	63.8276	-1.8557	0.00061549	0.011835	Cysteine-rich receptor-like protein kinase 26 [Aegilops tauschii]
Traes_5AS_2FCBD347D	7.52153	27.1941	-1.8542	0.0034446	0.04771	PREDICTED: aldehyde dehydrogenase family 3 member H1-like [Brachypodium distachyon]
Traes_6BL_7C6B2E34F	9.7397	35.2028	-1.8537	0.0013308	0.02231	hypothetical protein TRIUR3_32053 [Triticum urartu]
Traes_1AL_7BE5906B2	112.8	407.495	-1.853	7.6175e-20	2.1179e-17	predicted protein [Hordeum vulgare subsp. vulgare]>gi|326526357|dbj|BAJ97195.1| predicted protein [Hordeum vulgare subsp. vulgare]
TRAES3BF010400110CFD_g	10.6342	38.3816	-1.8517	0.00054598	0.010699	unnamed protein product [Triticum aestivum]
Traes_2DL_D5F2272A9	45.2708	163.388	-1.8517	6.7378e-11	6.3222e-09	hypothetical protein F775_17442 [Aegilops tauschii]
Traes_1AS_094FB4F451	10.3741	37.3893	-1.8496	0.00060204	0.01162	Os05g0187500 [Oryza sativa Japonica Group]>gi|46275850|gb|AAS86400.1| hypothetical protein [Oryza sativa Japonica Group]>gi|113578387|dbj|BAF16750.1| Os05g0187500 [Oryza sativa Japonica Group]>gi|125551113|gb|EAY96822.1| hypothetical protein OsI_18746 [Oryza sativa Indica Group]
Traes_1BL_164A89B5B	12.1313	43.6445	-1.8471	0.00034045	0.0072531	predicted protein, partial [Hordeum vulgare subsp. vulgare]
Traes_2BL_D9F91A381	31.4098	112.942	-1.8463	1.9008e-08	1.2061e-06	predicted protein [Hordeum vulgare subsp. vulgare]
Novel02293	368.208	1322.06	-1.8442	5.2353e-31	3.7074e-28	pg1, putative, expressed [Triticum aestivum]
Traes_1BL_00B889423	311.669	1118.84	-1.8439	1.0654e-29	6.7899e-27	predicted protein [Hordeum vulgare subsp. vulgare]
Traes_6BL_0BCD4AD8A	7.60823	27.3044	-1.8435	0.0033895	0.047125	hypothetical protein F775_25438 [Aegilops tauschii]
Novel06932	8.70358	31.1447	-1.8393	0.0018749	0.029343	hypothetical protein F775_29702 [Aegilops tauschii]
Traes_2DL_74E015594	10.8943	38.9275	-1.8372	0.0003879	0.0080732	Potassium transporter 1 [Triticum urartu]
Traes_4DL_A369CA2B0	63.3398	226.194	-1.8364	5.7617e-05	0.0015987	Asparagine synthetase (glutamine-hydrolyzing) [Aegilops tauschii]
Traes_6AS_653CE86DE	34.6958	123.907	-1.8364	4.5023e-09	3.1775e-07	hypothetical protein OsJ_05202 [Oryza sativa Japonica Group]
Novel01011	13.4275	47.9205	-1.8355	0.00020869	0.0048542	predicted protein [Hordeum vulgare subsp. vulgare]
Traes_2DL_28CF28124	10.6342	37.9432	-1.8351	0.00064875	0.01238	PREDICTED: LOW QUALITY PROTEIN: beta-glucosidase 12-like [Brachypodium distachyon]
Novel05291	28.1555	100.437	-1.8348	5.1992e-08	3.0617e-06	Anthranilate N-benzoyltransferase protein 1 [Triticum urartu]
Traes_3DL_C43E1F0EC	20.7481	74.0121	-1.8348	2.5825e-06	0.00010515	predicted protein [Hordeum vulgare subsp. vulgare]
Traes_6AL_989DD9AA1	17.4346	62.1765	-1.8344	1.7359e-05	0.00056603	hypothetical protein SORBIDRAFT_04g037510 [Sorghum bicolor]>gi|241932887|gb|EES06032.1| hypothetical protein SORBIDRAFT_04g037510 [Sorghum bicolor]
Traes_4AL_4E9796DCB	85.0691	303.315	-1.8341	4.321e-16	8.0634e-14	hypothetical protein TRIUR3_32141 [Triticum urartu]
Traes_2BL_74D55CFCD	28.7032	102.301	-1.8335	3.9526e-08	2.3731e-06	predicted protein [Hordeum vulgare subsp. vulgare]
Novel01997	25.4446	90.6724	-1.8333	0.0021131	0.032219	Cytochrome P450 71D7 [Aegilops tauschii]
Traes_2BS_A22F0E3381	11.7295	41.7809	-1.8327	0.00032313	0.006954	predicted protein, partial [Hordeum vulgare subsp. vulgare]
Traes_5BL_B92355534	19.2193	68.4291	-1.8321	1.3215e-05	0.00044315	predicted protein [Hordeum vulgare subsp. vulgare]
Novel08647	137.291	488.182	-1.8302	3.0712e-21	1.0058e-18	predicted protein [Hordeum vulgare subsp. vulgare]
TRAES3BF117900070CFD_g	83.3712	296.293	-1.8294	4.758e-16	8.7605e-14	predicted protein [Hordeum vulgare subsp. vulgare]
Traes_7DL_7705338E6	13.7743	48.9075	-1.8281	0.000146	0.0035652	PREDICTED: callose synthase 3-like [Brachypodium distachyon]
Traes_2BL_6097FE67E	12.6789	44.9543	-1.826	0.00022171	0.0051027	predicted protein [Hordeum vulgare subsp. vulgare]
Traes_1AL_D4634EE31	127.31	451.181	-1.8254	0.00020541	0.0047927	3-ketoacyl-CoA synthase 12 [Triticum urartu]
Traes_2BS_6428AA6CC	321.791	1140.35	-1.8253	1.3015e-29	8.1076e-27	predicted protein [Hordeum vulgare subsp. vulgare]
Traes_6DL_3FAF7D4A9	20.173	71.3926	-1.8233	5.458e-06	0.0002037	Putative cinnamyl alcohol dehydrogenase 5 [Aegilops tauschii]
Traes_6AL_A25773898	27.8679	98.5815	-1.8227	9.6527e-08	5.4221e-06	hypothetical protein TRIUR3_28089 [Triticum urartu]
Traes_2BS_5732BEC8A	14.6688	51.8657	-1.822	6.3677e-05	0.0017412	hypothetical protein F775_23902 [Aegilops tauschii]
Traes_2BS_76FEB367C	64.9871	229.717	-1.8216	4.7857e-14	7.0304e-12	Universal stress protein A-like protein [Aegilops tauschii]
Traes_3DL_E92CE748D	13.5734	47.9232	-1.8199	0.00016319	0.0039157	6-phosphofructokinase 3 [Triticum urartu]
Traes_3AL_A27994714	68.0912	240.337	-1.8195	0.00047257	0.0095034	Patellin-5 [Triticum urartu]
Traes_3B_CEC781342	201.69	710.452	-1.8166	2.5667e-24	1.1621e-21	predicted protein [Hordeum vulgare subsp. vulgare]
Traes_3DS_3847F8C23	10.6342	37.392	-1.814	0.00067666	0.012812	predicted protein [Hordeum vulgare subsp. vulgare]
Traes_5BL_199A847E4	64.2386	225.806	-1.8136	5.8463e-05	0.00162	CBFIVd-B4 [Triticum aestivum]
Traes_6AS_375237984	102.905	361.742	-1.8136	1.2227e-17	2.6872e-15	acid beta-fructofuranosidase precursor [Triticum aestivum]
Traes_5DL_9E9EA7341	15.7916	55.3726	-1.81	4.9038e-05	0.0013957	Wall-associated receptor kinase 3 [Aegilops tauschii]
TRAES3BF008300080CFD_g	11.5836	40.568	-1.8083	0.0011256	0.019475	Anthocyanin 5-aromatic acyltransferase [Aegilops tauschii]
Traes_6AL_E5160D539	17.3754	60.8507	-1.8082	0.0036351	0.049831	ABC transporter B family member 2 [Triticum urartu]
Traes_4BS_410CDF5FA	36.4573	127.626	-1.8076	4.997e-05	0.0014184	O-methyltransferase ZRP4 [Aegilops tauschii]
Traes_2AL_783E45B6F	63.0797	220.501	-1.8055	4.6756e-08	2.7631e-06	PREDICTED: purple acid phosphatase 4-like isoform X1 [Brachypodium distachyon]
Traes_2AS_66551E999	9.7397	33.9927	-1.8033	0.0016695	0.02672	predicted protein [Hordeum vulgare subsp. vulgare]>gi|326523161|dbj|BAJ88621.1| predicted protein [Hordeum vulgare subsp. vulgare]
Traes_1BL_7D5F60286	37.4892	130.7	-1.8017	2.0892e-06	8.6722e-05	predicted protein [Hordeum vulgare subsp. vulgare]>gi|326511583|dbj|BAJ91936.1| predicted protein [Hordeum vulgare subsp. vulgare]
Traes_5AS_763E51250	9.8264	34.2132	-1.7998	0.0016321	0.026232	hypothetical protein F775_18469 [Aegilops tauschii]
Traes_6DL_5F12F1D71	23.4865	81.706	-1.7986	0.0031599	0.044616	rRNA 2'-O-methyltransferase fibrillarin 1 [Aegilops tauschii]
Traes_1BL_3F9A07C83	11.296	39.253	-1.797	0.00060645	0.011691	Nodulation receptor kinase [Triticum urartu]
Traes_7DL_D7EE48057	146.683	509.536	-1.7965	1.7982e-11	1.8624e-09	predicted protein [Hordeum vulgare subsp. vulgare]
Traes_5BL_48A35287E	11.0085	38.1611	-1.7935	0.00079325	0.014567	Lamin-like protein [Aegilops tauschii]
Traes_3DL_610EACA9C	16.426	56.9109	-1.7927	4.6826e-05	0.0013453	hypothetical protein PHAVU_007G145200g [Phaseolus vulgaris]>gi|561017498|gb|ESW16302.1| hypothetical protein PHAVU_007G145200g [Phaseolus vulgaris]
Traes_7AS_C719B1331	328.397	1137.39	-1.7922	6.4245e-13	8.1266e-11	PREDICTED: GDSL esterase/lipase At5g45910-like [Brachypodium distachyon]
Traes_5DL_62A4CE1CC	543.425	1881.38	-1.7916	2.003e-12	2.3573e-10	CBFIVd-D22 [Triticum aestivum]
Traes_6AS_2B6BE4B40	19.3652	66.8881	-1.7883	1.1561e-05	0.00039566	predicted protein [Hordeum vulgare subsp. vulgare]
Traes_5BL_7C8F65A5E	21.6701	74.7839	-1.787	4.681e-06	0.00017791	predicted protein [Hordeum vulgare subsp. vulgare]
Traes_2BL_8CD42B820	10.7483	37.0612	-1.7858	0.0010033	0.017713	peroxidase precursor [Triticum aestivum]
Traes_5BL_B5395A54A	22.0718	76.1016	-1.7857	6.4753e-06	0.00023866	Cyclin-D2-1 [Triticum urartu]
Novel06763	18.6759	64.3736	-1.7853	4.98e-05	0.0014145	Histone H2A [Triticum urartu]
Traes_1DS_CFB835F0E	89.7106	308.876	-1.7837	3.2387e-09	2.3518e-07	Glucan 1,3-beta-glucosidase [Aegilops tauschii]
Traes_2BL_8E652062B	21.9577	75.5557	-1.7828	6.1571e-06	0.00022747	predicted protein, partial [Hordeum vulgare subsp. vulgare]
Traes_5AL_F845558C3	10.4882	36.0769	-1.7823	0.0016376	0.0263	predicted protein [Hordeum vulgare subsp. vulgare]
Traes_7AL_F0EDA7A1B	174.496	600.186	-1.7822	3.2157e-12	3.7005e-10	Nudix hydrolase 2 [Aegilops tauschii]
Traes_4DS_5835552DF	67.1143	230.034	-1.7772	1.7509e-05	0.0005697	predicted protein [Hordeum vulgare subsp. vulgare]
Traes_4AL_D58CA2281	24.6686	84.5354	-1.7769	3.3834e-05	0.0010146	RING-H2 finger protein ATL51 [Triticum urartu]
Traes_2BS_857F08A1F	93.1383	318.751	-1.775	4.1404e-15	6.7931e-13	G-type lectin S-receptor-like serine/threonine-protein kinase RLK1 [Triticum urartu]
Traes_1DL_94199742B	26.6859	91.229	-1.7734	3.8786e-07	1.9083e-05	unnamed protein product (chloroplast) [Triticum aestivum]
Traes_7AS_2C8F817A7	23.1672	79.0546	-1.7708	0.00022658	0.0051936	predicted protein [Hordeum vulgare subsp. vulgare]
Traes_6BL_7849FEFB6	85.9636	293.203	-1.7701	2.2124e-15	3.7409e-13	ABA 8'-hydroxylase [Triticum aestivum]>gi|506948142|dbj|BAN28255.1| ABA 8'-hydroxylase [Triticum aestivum]>gi|506948148|dbj|BAN28258.1| ABA 8'-hydroxylase [Triticum aestivum]>gi|586829429|gb|AHJ80845.1| ABA 8'-hydroxylase 1 [Secale cereale x Triticum turgidum subsp. durum]
Traes_7BL_7A76996C8	14.6962	50.0074	-1.7667	0.00022826	0.0052273	Putative LRR receptor-like serine/threonine-protein kinase [Aegilops tauschii]
Traes_6DS_8F684013D	189.681	645.294	-1.7664	3.3883e-21	1.1009e-18	WRKY transcription factor [Hordeum vulgare]>gi|326506874|dbj|BAJ91478.1| predicted protein [Hordeum vulgare subsp. vulgare]
Traes_5BL_DE7A0672E	49.593	168.527	-1.7648	6.0961e-07	2.8649e-05	predicted protein [Hordeum vulgare subsp. vulgare]
Novel07585	18.2699	62.0715	-1.7645	4.339e-05	0.0012601	L-type lectin-domain containing receptor kinase IX.1 [Triticum urartu]
Traes_4DL_A0F77BF5A	22.5328	76.548	-1.7643	0.002289	0.034413	PREDICTED: cyanate hydratase [Brachypodium distachyon]
Traes_4AS_3EBE9CF13	15.5315	52.7478	-1.7639	0.00016646	0.003985	UDP-glycosyltransferase 83A1 [Triticum urartu]
Novel01862	42.2998	143.525	-1.7626	0.00076336	0.014124	GDSL esterase/lipase LTL1 [Triticum urartu]
Traes_7DL_92A9F99F6	25.2437	85.6486	-1.7625	2.0483e-06	8.5408e-05	Peroxidase 3 [Aegilops tauschii]
Traes_7AS_94E7C3E73	12.4506	42.2166	-1.7616	0.00033178	0.0071091	Aspartic proteinase nepenthesin-2 [Aegilops tauschii]
Novel01332	23.4865	79.6192	-1.7613	8.98e-05	0.0023511	hypothetical protein TRIUR3_16636 [Triticum urartu]
Traes_4BS_3D1AEE34B	11.296	38.2687	-1.7603	0.00097262	0.01726	predicted protein, partial [Hordeum vulgare subsp. vulgare]
Traes_4BS_6BF4D4096	52.473	177.625	-1.7592	9.7926e-05	0.0025323	hypothetical protein F775_28925 [Aegilops tauschii]
Traes_7AL_D12C48F5D	78.4103	265.251	-1.7582	5.4832e-14	8.0124e-12	Peroxidase 54 [Triticum urartu]
Traes_5DL_D148C6022	70.6647	238.968	-1.7578	0.00013891	0.0034203	Cytochrome P450 99A2 [Aegilops tauschii]
Traes_4AL_B2F48F9FA	26.6266	90.0268	-1.7575	9.4086e-07	4.2274e-05	putative O-methyltransferase 2 [Triticum urartu]
Traes_6DS_7B1B7058B	82.6775	279.431	-1.7569	6.0406e-06	0.00022343	Wall-associated receptor kinase 3 [Aegilops tauschii]
Traes_2AS_520FE8D37	15.5907	52.6322	-1.7553	9.1042e-05	0.0023781	CBL-interacting protein kinase 29 [Triticum aestivum]
Traes_5BL_847F410C2	21.7293	73.251	-1.7532	5.9609e-06	0.00022088	hypothetical protein F775_16685 [Aegilops tauschii]
Traes_4DS_76E977C68	28.183	94.7412	-1.7492	5.3795e-07	2.5616e-05	TBPIP domain-containing protein [Triticum aestivum]>gi|475448861|gb|EMT01632.1| hypothetical protein F775_08383 [Aegilops tauschii]
Traes_1AL_40D1E0954	10.114	33.9927	-1.7489	0.0023303	0.034851	hypothetical protein F775_15810 [Aegilops tauschii]
TRAES3BF163900010CFD_g	285.591	959.837	-1.7488	5.5782e-05	0.0015577	predicted protein [Hordeum vulgare subsp. vulgare]>gi|326518796|dbj|BAJ92559.1| predicted protein [Hordeum vulgare subsp. vulgare]
Traes_5DL_47101DD5D	20.5155	68.8568	-1.7469	0.0028753	0.041317	Os05g0370600 [Oryza sativa Japonica Group]>gi|54287488|gb|AAV31232.1| putative anthranilate phosphoribosyltransferase [Oryza sativa Japonica Group]>gi|113578902|dbj|BAF17265.1| Os05g0370600 [Oryza sativa Japonica Group]>gi|125552071|gb|EAY97780.1| hypothetical protein OsI_19693 [Oryza sativa Indica Group]>gi|222631347|gb|EEE63479.1| hypothetical protein OsJ_18293 [Oryza sativa Japonica Group]
Traes_6BS_2848AC23A	42.7376	143.21	-1.7446	1.9217e-09	1.4449e-07	acid beta-fructofuranosidase precursor [Triticum aestivum]
Traes_1AL_EEF9D88DA	92.9606	311.41	-1.7441	4.4378e-12	5.03e-10	Receptor-like protein 12 [Triticum urartu]
Traes_5BL_F17060A6D	18.4707	61.8457	-1.7434	4.7404e-05	0.0013581	Protein Mpv17 [Aegilops tauschii]
TRAES3BF087600010CFD_g	14.8696	49.7842	-1.7433	0.00020122	0.0047136	unnamed protein product [Triticum aestivum]
Novel06965	64.175	214.705	-1.7423	4.7396e-12	5.3501e-10	predicted protein [Hordeum vulgare subsp. vulgare]
Traes_4AS_C19AB3A1A	287.799	962.677	-1.742	1.6577e-05	0.00054332	predicted protein [Hordeum vulgare subsp. vulgare]
Traes_4DL_816A82380	21.7568	72.705	-1.7406	1.1042e-05	0.00038026	Putative LRR receptor-like serine/threonine-protein kinase [Aegilops tauschii]
Traes_6DL_023A8C257	99.5602	332.679	-1.7405	1.7811e-11	1.8492e-09	predicted protein, partial [Hordeum vulgare subsp. vulgare]
Traes_2AL_BBABC5C54	562.12	1877.75	-1.7401	7.9646e-31	5.5454e-28	36.4 kDa proline-rich protein precursor [Zea mays]>gi|194708590|gb|ACF88379.1| unknown [Zea mays]>gi|195655847|gb|ACG47391.1| 36.4 kDa proline-rich protein [Zea mays]>gi|413919485|gb|AFW59417.1| proline-rich protein [Zea mays]
Traes_1BL_F857E565C	32.797	109.535	-1.7398	4.4187e-05	0.0012793	PREDICTED: amino acid permease 3-like [Setaria italica]>gi|514750138|ref|XP_004962033.1| PREDICTED: amino acid permease 3-like [Setaria italica]
Traes_4BS_E85B59834	80.7427	268.757	-1.7349	1.1365e-13	1.5879e-11	secretory phospholipase A2 [Triticum turgidum subsp. durum]
Traes_1BS_44CE2D44E	434.423	1445.71	-1.7346	1.158e-28	6.8533e-26	PREDICTED: putative nuclease HARBI1 [Brachypodium distachyon]
Traes_2AS_65AE95B94	18.0965	60.1945	-1.7339	0.00023036	0.0052695	Putative pectinesterase 53 [Aegilops tauschii]
TRAES3BF021700010CFD_g	192.333	639.579	-1.7335	2.4791e-11	2.508e-09	unnamed protein product [Triticum aestivum]
Traes_5BS_497F3CA80	13.4867	44.8467	-1.7335	0.00034618	0.0073489	predicted protein [Hordeum vulgare subsp. vulgare]
Traes_4BL_536016EDD	61.9019	205.83	-1.7334	8.113e-12	8.868e-10	hypothetical protein F775_06000 [Aegilops tauschii]
Traes_7BL_7489BCBE6	22.7654	75.658	-1.7326	5.6519e-06	0.00021018	Cell elongation protein DIMINUTO [Aegilops tauschii]
Traes_4BL_689C6389A	18.6167	61.8404	-1.732	2.6026e-05	0.00080733	hypothetical protein F775_09762 [Aegilops tauschii]
TRAES3BF035900030CFD_g	13.6876	45.3926	-1.7296	0.00036043	0.0075949	unnamed protein product [Triticum aestivum]
Traes_4DS_4C358A987	82.0664	271.853	-1.728	5.2345e-07	2.5041e-05	Putative receptor protein kinase TMK1 [Aegilops tauschii]
Traes_2BS_232AE7601	64.3253	212.946	-1.727	2.0161e-12	2.3693e-10	Peroxidase 21 [Aegilops tauschii]
TRAES3BF168400240CFD_g	28.1237	93.0927	-1.7269	1.028e-06	4.5768e-05	unnamed protein product [Triticum aestivum]
Traes_4BS_572C2C65F	76.9132	254.48	-1.7262	0.00024112	0.0054778	predicted protein [Hordeum vulgare subsp. vulgare]
Traes_1BS_29617D1FC	38.1828	126.316	-1.726	1.5831e-08	1.0192e-06	predicted protein [Hordeum vulgare subsp. vulgare]>gi|326528287|dbj|BAJ93325.1| predicted protein [Hordeum vulgare subsp. vulgare]
Traes_7DL_9747B5521	27.0876	89.4676	-1.7237	0.00091576	0.016434	predicted protein [Hordeum vulgare subsp. vulgare]
Traes_6AL_BB1A49C95	13.0258	42.9857	-1.7225	0.00054912	0.010748	hypothetical protein F775_01107 [Aegilops tauschii]
Traes_4AL_2BC235062	24.8694	82.0128	-1.7215	0.00019325	0.0045448	PREDICTED: sucrose synthase 2-like [Elaeis guineensis]
Traes_6AL_DA27ABCA61	43.281	142.213	-1.7162	1.0606e-05	0.00036752	predicted protein, partial [Hordeum vulgare subsp. vulgare]
Traes_2BL_A115DFB91	28.4431	93.4368	-1.7159	4.2263e-05	0.0012317	predicted protein [Hordeum vulgare subsp. vulgare]
Traes_2BS_C02C5A463	39.94	131.141	-1.7152	1.2861e-08	8.397e-07	PREDICTED: probable pectinesterase 53 isoform X2 [Brachypodium distachyon]
Traes_2AL_6DEEE3C3E	140.171	460.216	-1.7151	1.3056e-18	3.1817e-16	cell wall invertase [Triticum aestivum]
Traes_3AS_634121F561	12.3047	40.3475	-1.7133	0.0032732	0.045842	predicted protein [Hordeum vulgare subsp. vulgare]
Traes_4DL_ABAB935A7	10.6342	34.8667	-1.7131	0.0014107	0.023363	Cytokinin-O-glucosyltransferase 2 [Aegilops tauschii]
Traes_7DL_A61AF7500	10.2007	33.4414	-1.713	0.0024072	0.035724	Germin-like protein 5-1 [Aegilops tauschii]
Traes_6AL_B9E13B1AC	77.0592	252.221	-1.7106	5.2284e-13	6.7161e-11	predicted protein [Hordeum vulgare subsp. vulgare]
Traes_5BL_44EFC1BBD	386.317	1261.48	-1.7073	1.345e-27	7.1897e-25	predicted protein [Hordeum vulgare subsp. vulgare]>gi|326509115|dbj|BAJ86950.1| predicted protein [Hordeum vulgare subsp. vulgare]
Traes_5BL_9CFA979D61	109.545	357.603	-1.7068	2.663e-10	2.2738e-08	C-repeat binding factor 9 [Hordeum vulgare subsp. vulgare]>gi|168809505|gb|ACA29509.1| C-repeat binding factor 9 [Hordeum vulgare subsp. vulgare]>gi|168809507|gb|ACA29510.1| C-repeat binding factor 9 [Hordeum vulgare subsp. vulgare]>gi|168809509|gb|ACA29511.1| C-repeat binding factor 9 [Hordeum vulgare subsp. vulgare]>gi|168809511|gb|ACA29512.1| C-repeat binding factor 9 [Hordeum vulgare subsp. v…
Traes_6DS_204661A07	111.641	364.351	-1.7065	2.6609e-06	0.00010781	Beta-fructofuranosidase 1 [Aegilops tauschii]
Traes_5BL_7CE3EDE29	250.534	817.298	-1.7059	6.4252e-20	1.8231e-17	predicted protein [Hordeum vulgare subsp. vulgare]
Traes_7DS_4CE73687A	40.5151	132.128	-1.7054	4.3435e-08	2.5835e-06	PREDICTED: GDSL esterase/lipase At5g45910-like [Setaria italica]
Traes_6DS_972C7F490	162.818	530.8	-1.7049	1.3381e-07	7.2844e-06	hypothetical protein SORBIDRAFT_04g001030 [Sorghum bicolor]>gi|241932993|gb|EES06138.1| hypothetical protein SORBIDRAFT_04g001030 [Sorghum bicolor]
TRAES3BF156400110CFD_g	147.751	481.658	-1.7048	1.1629e-05	0.00039747	unnamed protein product [Triticum aestivum]
Traes_1BS_75F6CD2E4	40.4876	131.926	-1.7042	8.0268e-08	4.5993e-06	hypothetical protein F775_31354 [Aegilops tauschii]
Traes_6AS_C3B032C57	11.9304	38.8199	-1.7022	0.001275	0.021574	Protein RUPTURED POLLEN GRAIN 1 [Aegilops tauschii]
Traes_6BL_3917C0F71	9.33795	30.3729	-1.7016	0.0027932	0.040319	Protein WAX2 [Aegilops tauschii]
Traes_7DS_7525CE596	16.3393	53.0706	-1.6996	0.00014844	0.0036131	hypothetical protein F775_30458 [Aegilops tauschii]
Traes_2BL_656446E4B	33.3722	108.231	-1.6974	1.5032e-07	8.051e-06	predicted protein [Hordeum vulgare subsp. vulgare]
Traes_2DL_B6ECF5507	25.1296	81.4802	-1.6971	4.9291e-06	0.00018589	predicted protein [Hordeum vulgare subsp. vulgare]
Traes_4DL_B4D811F39	226.422	732.373	-1.6936	2.0005e-22	7.4661e-20	PREDICTED: probable serine/threonine-protein kinase At1g01540 [Setaria italica]
Novel06621	14.9563	48.3642	-1.6932	0.0006088	0.011733	unnamed protein product [Triticum aestivum]
Traes_6AL_F1498FCA7	10.5475	34.1056	-1.6931	0.002567	0.037624	hypothetical protein F775_09662 [Aegilops tauschii]
Traes_2BS_FB140D3A3	9.97233	32.2393	-1.6928	0.0022292	0.033679	alpha-expansin EXPA1 [Triticum aestivum]
Traes_3B_8BA34466D	10.7209	34.6542	-1.6926	0.0021358	0.032511	Polyphenol oxidase A1, chloroplastic [Aegilops tauschii]
Traes_1BL_0A996D4A2	57.0596	184.359	-1.692	0.0033844	0.047088	RecName: Full=Histone H2B.2
TRAES3BF103100010CFD_g	152.763	493.319	-1.6912	6.5977e-19	1.6717e-16	unnamed protein product [Triticum aestivum]
Traes_6DS_7DD7EDF01	47.9542	154.833	-1.691	1.3383e-09	1.0315e-07	WRKY8 transcription factor [Triticum aestivum]
Traes_2AL_7CEF57402	66.831	215.025	-1.6859	4.9594e-12	5.5527e-10	PREDICTED: LOW QUALITY PROTEIN: sugar carrier protein C-like [Brachypodium distachyon]
Traes_6AL_FD7E876FF	21.4692	68.9697	-1.6837	1.8618e-05	0.00060092	RNA-binding protein 38 [Triticum urartu]
Traes_5BL_88B51484A	23.3406	74.8968	-1.6821	1.7483e-05	0.00056918	predicted protein [Hordeum vulgare subsp. vulgare]
Traes_2BL_F7A3C3775	32.706	104.944	-1.682	6.1449e-07	2.8846e-05	predicted protein [Hordeum vulgare subsp. vulgare]
Traes_2AL_D141468B4	10.835	34.7591	-1.6817	0.0022819	0.034319	Cyclopropane-fatty-acyl-phospholipid synthase [Triticum urartu]
Traes_5BL_FFC231A26	40.5469	129.726	-1.6778	2.8425e-08	1.7523e-06	Bifunctional dihydroflavonol 4-reductase/flavanone 4-reductase [Triticum urartu]
Traes_2AS_B5A6B1C99	13.7468	43.9726	-1.6775	0.00053427	0.010516	Wall-associated receptor kinase 2 [Aegilops tauschii]
Novel09390	11.3827	36.405	-1.6773	0.0018667	0.029249	#N/A
TRAES3BF073600130CFD_g	21.2684	67.9907	-1.6766	2.6536e-05	0.00082098	predicted protein [Hordeum vulgare subsp. vulgare]
Traes_1BL_55462A32D	22.4779	71.7101	-1.6737	1.3793e-05	0.00045969	Putative urea active transporter 1 [Aegilops tauschii]
Novel06029	12.4781	39.8069	-1.6736	0.0012472	0.02118	hypothetical protein F775_28127 [Aegilops tauschii]
Novel00150	109.829	350.262	-1.6732	3.4109e-12	3.9142e-10	hypothetical protein TRIUR3_21122 [Triticum urartu]
Traes_1AL_7CA10952F	37.2883	118.754	-1.6712	1.1429e-07	6.3298e-06	predicted protein [Hordeum vulgare subsp. vulgare]>gi|326517038|dbj|BAJ96511.1| predicted protein [Hordeum vulgare subsp. vulgare]
Traes_7BL_940485EBC	48.2143	153.518	-1.6709	1.9189e-09	1.444e-07	PREDICTED: GDSL esterase/lipase EXL1-like [Brachypodium distachyon]
Traes_6DS_E9761C89D	22.8521	72.6001	-1.6676	0.00012283	0.003082	putative serine/threonine kinase protein [Oryza sativa Japonica Group]>gi|50508315|dbj|BAD30123.1| putative serine/threonine kinase protein [Oryza sativa Japonica Group]
Traes_2AL_1CD7A8BB8	267.129	848.507	-1.6674	1.7139e-22	6.4842e-20	hypothetical protein F775_43817 [Aegilops tauschii]
Traes_2BL_2BE05F104	110.632	351.329	-1.6671	1.7172e-15	2.9396e-13	Putative metal-nicotianamine transporter YSL12 [Aegilops tauschii]
Novel04047	85.3885	270.761	-1.6649	5.7186e-09	3.9716e-07	hypothetical protein F775_31150 [Aegilops tauschii]
Traes_6DS_8E81EA463	115.447	365.93	-1.6643	9.4208e-16	1.6786e-13	Endoglucanase 11 [Aegilops tauschii]
Traes_1AL_6BB0848B9	29.5384	93.5257	-1.6628	0.00013	0.0032325	Cysteine-rich receptor-like protein kinase 8 [Triticum urartu]
Traes_5AL_2570FD4B7	26.8	84.7692	-1.6613	5.7398e-06	0.00021326	PREDICTED: uncharacterized protein LOC105050582 [Elaeis guineensis]
Traes_3DS_15FC87938	46.3387	146.499	-1.6606	6.9511e-09	4.7362e-07	predicted protein [Hordeum vulgare subsp. vulgare]
Traes_6DL_5378E3D11	10.5475	33.3365	-1.6602	0.00309	0.043868	predicted protein, partial [Hordeum vulgare subsp. vulgare]
Traes_4BL_CC3E282A71	106.771	337.407	-1.66	4.8799e-15	7.9499e-13	predicted protein [Hordeum vulgare subsp. vulgare]
Traes_6AL_DEDD8CDA6	57.2879	181.035	-1.66	3.5186e-10	2.9657e-08	predicted protein [Hordeum vulgare subsp. vulgare]
TRAES3BF010400550CFD_g	45.8734	144.845	-1.6588	6.3522e-05	0.0017387	PREDICTED: probable leucine-rich repeat receptor-like protein kinase At1g68400 [Setaria italica]
Traes_7AS_523B19D8F	9.79893	30.9215	-1.6579	0.0032652	0.04576	predicted protein [Hordeum vulgare subsp. vulgare]
Traes_7BL_30974FA2F1	10.4608	33.0031	-1.6576	0.0027826	0.040193	predicted protein [Hordeum vulgare subsp. vulgare]>gi|328671414|gb|AEB26579.1| invertase inhibitor 1 [Hordeum vulgare subsp. vulgare]
Traes_6AL_B92597EA9	15.3032	48.246	-1.6566	0.00027995	0.0061836	predicted protein [Hordeum vulgare subsp. vulgare]
Traes_2AS_7AAACC26B	29.826	93.8698	-1.6541	2.0863e-06	8.6646e-05	predicted protein [Hordeum vulgare subsp. vulgare]>gi|326507248|dbj|BAJ95701.1| predicted protein [Hordeum vulgare subsp. vulgare]>gi|326508660|dbj|BAJ95852.1| predicted protein [Hordeum vulgare subsp. vulgare]
Traes_5BS_CC67ACF49	112.586	354.301	-1.6539	7.3537e-15	1.1762e-12	PREDICTED: L-type lectin-domain containing receptor kinase IX.1-like [Brachypodium distachyon]
Novel09705	28.8491	90.691	-1.6524	1.7102e-06	7.2367e-05	#N/A
Traes_3DS_EFCF62EC9	30.6338	96.2847	-1.6522	1.5118e-06	6.5071e-05	Putative chromatin-remodeling complex ATPase chain [Aegilops tauschii]
Traes_2AL_264152164	17.2887	54.278	-1.6505	0.00026717	0.0059634	predicted protein [Hordeum vulgare subsp. vulgare]
Traes_2BL_4704A50AE	89.569	281.037	-1.6497	1.0431e-13	1.4624e-11	predicted protein [Hordeum vulgare subsp. vulgare]
Traes_1AL_B17E6CD28	34.2074	107.131	-1.647	3.1459e-07	1.579e-05	hypothetical protein F775_06322 [Aegilops tauschii]
Traes_4AL_73F118146	20.4331	63.9352	-1.6457	5.589e-05	0.0015597	Root phototropism protein 2 [Triticum urartu]
Traes_3DL_ECDAC4281	16.3393	51.1019	-1.645	0.00035618	0.0075246	Non-lysosomal glucosylceramidase [Aegilops tauschii]
TRAES3BF021800040CFD_g	11.296	35.3104	-1.6443	0.0029851	0.042621	Cytokinin-O-glucosyltransferase 1 [Aegilops tauschii]
Traes_4AS_4C193E9D9	75.1835	234.429	-1.6407	2.0928e-09	1.5664e-07	predicted protein [Hordeum vulgare subsp. vulgare]
Traes_7DS_9BF83E7CA	18.7308	58.3442	-1.6392	0.0013367	0.022392	hypothetical protein F775_09067 [Aegilops tauschii]
Traes_2AL_56F4960EB	35.9371	111.85	-1.638	2.2832e-07	1.1757e-05	predicted protein [Hordeum vulgare subsp. vulgare]
Traes_5BL_2DDBAA0C2	39.3923	122.481	-1.6366	1.1493e-07	6.3567e-06	predicted protein [Hordeum vulgare subsp. vulgare]
Traes_3DL_B66A7B3EE	54.8371	170.402	-1.6357	1.9575e-09	1.4704e-07	hypothetical protein F775_05895 [Aegilops tauschii]
TRAES3BF022100060CFD_g	1310.69	4071.59	-1.6353	1.091e-05	0.00037679	fasciclin-like protein FLA14 [Triticum aestivum]>gi|669029431|emb|CDM83630.1| unnamed protein product [Triticum aestivum]
Traes_4AL_EBFE0B287	19.1051	59.3258	-1.6347	0.00015235	0.0036986	putative receptor protein kinase TMK1 [Triticum urartu]
Traes_6AS_992ED2B28	50.4007	156.374	-1.6335	7.1081e-09	4.8353e-07	hypothetical protein OsI_06066 [Oryza sativa Indica Group]
Traes_2DS_78D9A3898	24.1209	74.7919	-1.6326	2.1352e-05	0.00068119	Secologanin synthase [Aegilops tauschii]
Traes_5BL_49CC5A4361	74.6908	231.591	-1.6326	2.4462e-11	2.4777e-09	Putative inactive receptor kinase [Aegilops tauschii]
Traes_4DS_5810B88C4	23.4591	72.7077	-1.632	2.1531e-05	0.00068507	DUF292 domain-containing protein [Triticum aestivum]
Traes_6DL_9D98387E7	33.8606	104.95	-1.632	9.696e-07	4.3354e-05	predicted protein, partial [Hordeum vulgare subsp. vulgare]
TRAES3BF069100060CFD_g	293.075	907.366	-1.6304	7.9042e-23	3.1335e-20	unnamed protein product [Triticum aestivum]
Traes_5BL_456C3408A	41.0946	127.204	-1.6301	7.1086e-08	4.1015e-06	predicted protein [Hordeum vulgare subsp. vulgare]
Traes_2DS_AECCE3235	63.4857	196.399	-1.6293	1.9953e-10	1.7402e-08	hypothetical protein F775_28531 [Aegilops tauschii]
Traes_4BS_46DEEBE46	26.2524	81.1441	-1.628	9.4642e-06	0.00033187	predicted protein [Hordeum vulgare subsp. vulgare]>gi|326527775|dbj|BAJ88960.1| predicted protein [Hordeum vulgare subsp. vulgare]
Traes_2DS_999FE01631	63.1072	194.971	-1.6274	4.2615e-10	3.5665e-08	predicted protein [Hordeum vulgare subsp. vulgare]
Traes_4AL_603B6DC64	16.9736	52.417	-1.6267	0.00030015	0.0065462	RecName: Full=ABC transporter G family member 50; Short=OsABCG50; AltName: Full=Pleiotropic drug resistance protein 23; Short=OsPDR23
Traes_2BL_C37A5043B	114.635	353.873	-1.6262	1.5683e-14	2.4153e-12	Peptide transporter PTR2 [Aegilops tauschii]
Traes_7BL_5952E69A9	36.3938	112.291	-1.6255	6.84e-07	3.1655e-05	Cysteine-rich receptor-like protein kinase 10 [Aegilops tauschii]
Novel01163	149.965	462.112	-1.6236	1.3447e-16	2.6847e-14	hypothetical protein TRIUR3_32617 [Triticum urartu]
Traes_2AL_DE4FA1957	18.4707	56.9082	-1.6234	0.00019166	0.0045139	Adenosylhomocysteinase [Aegilops tauschii]
Traes_2AL_639C0A939	12.3914	38.1611	-1.6228	0.0020546	0.031563	predicted protein [Hordeum vulgare subsp. vulgare]
Traes_6AS_79C590688	85.3842	262.844	-1.6222	2.6699e-12	3.1069e-10	hypothetical protein TRIUR3_33154 [Triticum urartu]
Traes_3AS_CB730C9AB	15.0431	46.272	-1.621	0.00053711	0.010559	hypothetical protein F775_29781 [Aegilops tauschii]
Traes_6DS_625020012	87.3148	268.532	-1.6208	2.5016e-10	2.1479e-08	hypothetical protein F775_23210 [Aegilops tauschii]
Traes_5BL_573ABF1D7	49.4196	151.854	-1.6195	0.0019928	0.030804	Transcription factor RF2a [Aegilops tauschii]
Traes_1AL_F4FE96E3B	80.9246	248.496	-1.6186	4.1615e-09	2.9495e-07	predicted protein [Hordeum vulgare subsp. vulgare]
Traes_2AL_B05A4E316	28.7581	88.2734	-1.618	6.776e-06	0.00024846	predicted protein [Hordeum vulgare subsp. vulgare]
Traes_2DS_03EDE3DBC	153.11	469.874	-1.6177	4.3419e-17	9.1075e-15	hypothetical protein F775_07587 [Aegilops tauschii]
Traes_5AS_8E999CE94	33.3722	102.416	-1.6177	7.0205e-07	3.2352e-05	Glucan 1,3-beta-glucosidase [Aegilops tauschii]
Traes_6AS_5A19432A11	214.46	658.043	-1.6175	1.0866e-19	2.981e-17	hypothetical protein TRIUR3_29831 [Triticum urartu]
Traes_6AS_BAB3B9D53	15.7641	48.3562	-1.6171	0.00037727	0.007894	predicted protein [Hordeum vulgare subsp. vulgare]>gi|326513014|dbj|BAK03414.1| predicted protein [Hordeum vulgare subsp. vulgare]
Traes_6DL_A72132FC8	14.2945	43.7495	-1.6138	0.00064551	0.012326	predicted protein, partial [Hordeum vulgare subsp. vulgare]
Traes_2AL_F241A70EE	18.53	56.6957	-1.6134	0.00020459	0.0047768	predicted protein [Hordeum vulgare subsp. vulgare]
Novel00790	35.1611	107.475	-1.6119	0.0012909	0.021805	resistance-related receptor-like kinase [Triticum aestivum]
Traes_5BS_D0C6E034C	22.1036	67.5523	-1.6117	5.5079e-05	0.0015422	cell division AAA ATPase family protein [Triticum aestivum]
Traes_1BS_3A4BE64C7	195.591	597.072	-1.6101	3.6923e-19	9.4713e-17	PREDICTED: E3 ubiquitin-protein ligase RING1-like [Brachypodium distachyon]
Traes_4BL_84706BB7B	20.4606	62.389	-1.6084	7.4149e-05	0.0019901	hypothetical protein F775_02084 [Aegilops tauschii]
Novel03915	166.218	506.583	-1.6077	1.7525e-13	2.408e-11	secretory phospholipase A2 [Triticum turgidum subsp. durum]
Traes_5DL_A69E34227	11.8437	36.0795	-1.6071	0.0033366	0.046595	Putative receptor-like protein kinase [Aegilops tauschii]
Traes_6DL_2666413741	68.3599	208.117	-1.6062	4.7795e-11	4.6047e-09	predicted protein [Hordeum vulgare subsp. vulgare]
Traes_6DL_3A44079B9	40.2001	122.382	-1.6061	2.245e-07	1.1575e-05	predicted protein [Hordeum vulgare subsp. vulgare]
Traes_4DS_9C20CEF94	148.783	452.517	-1.6048	1.1956e-08	7.8555e-07	Beta-D-xylosidase, putative, expressed [Oryza sativa Japonica Group]
TRAES3BF092200050CFD_g	37.2608	113.268	-1.604	3.2961e-07	1.6471e-05	unnamed protein product [Triticum aestivum]>gi|669028175|emb|CDM81882.1| unnamed protein product [Triticum aestivum]
Traes_4BL_CDA9EDDB1	27.4937	83.5644	-1.6038	8.358e-06	0.00029759	Stem 28 kDa glycoprotein [Triticum urartu]
Traes_6AL_A1A99719B	50.0539	151.875	-1.6013	1.9292e-08	1.2218e-06	hypothetical protein TRIUR3_24672 [Triticum urartu]
TRAES3BF117100180CFD_g	220.37	668.375	-1.6007	2.1309e-19	5.6589e-17	predicted protein [Hordeum vulgare subsp. vulgare]
Traes_5DL_C5780ABE7	12.1905	36.9589	-1.6002	0.0027226	0.03945	hypothetical_protein [Oryza brachyantha]
Novel08010	48.4427	146.827	-1.5998	1.6888e-08	1.0797e-06	hypothetical protein F775_16069 [Aegilops tauschii]
TRAES3BF047500070CFD_g	16.426	49.7789	-1.5996	0.0003835	0.0079956	unnamed protein product [Triticum aestivum]
Traes_6BS_00C0BF046	64.6952	195.635	-1.5964	5.5158e-10	4.5564e-08	hypothetical protein F775_07091 [Aegilops tauschii]
Traes_6DL_4215D5692	40.2275	121.492	-1.5946	2.2353e-07	1.1532e-05	predicted protein [Hordeum vulgare subsp. vulgare]
Traes_1BS_EF67E5A24	100.751	304.078	-1.5937	1.8514e-13	2.5313e-11	WRKY14 transcription factor [Triticum aestivum]
Traes_2DS_5174453E1	28.0139	84.4438	-1.5919	0.0011694	0.020072	hypothetical protein TRIUR3_16965 [Triticum urartu]
Traes_2BL_4B6057E06	21.0357	63.3786	-1.5912	0.00011064	0.002818	predicted protein [Hordeum vulgare subsp. vulgare]
TRAES3BF099600030CFD_g	12.8523	38.7097	-1.5907	0.0023376	0.034935	unnamed protein product [Triticum aestivum]
Traes_2BS_A9AF219E1	315.701	950.61	-1.5903	0.0017078	0.027216	predicted protein [Hordeum vulgare subsp. vulgare]
Traes_7AS_DB2B4E3DE	34.6366	104.272	-1.59	0.00042036	0.0086465	PREDICTED: 3-oxoacyl-[acyl-carrier-protein] synthase I, chloroplastic-like [Setaria italica]
Traes_3DL_524D6A33C	18.1832	54.7164	-1.5894	0.00029765	0.0064979	hypothetical protein F775_52602 [Aegilops tauschii]
Traes_6DS_2480D42A8	114.005	342.266	-1.586	1.5907e-06	6.81e-05	hypothetical protein TRIUR3_27334 [Triticum urartu]
Traes_2BL_AC94170AA	17.0604	51.2095	-1.5858	0.00041053	0.0084759	Histone H4 [Aegilops tauschii]
Traes_1DS_7879DE1DD	17.0604	51.2042	-1.5856	0.00032087	0.0069179	predicted protein [Hordeum vulgare subsp. vulgare]
Traes_2DL_588A0ADC9	156.715	469.868	-1.5841	8.9614e-17	1.8243e-14	hypothetical protein F775_28195 [Aegilops tauschii]
Traes_6DL_8D95F127B	61.3225	183.781	-1.5835	1.4294e-09	1.0986e-07	predicted protein [Hordeum vulgare subsp. vulgare]
Novel00993	29.1916	87.2811	-1.5801	6.9691e-06	0.00025381	Glucan endo-1,3-beta-glucosidase 13 [Aegilops tauschii]
Traes_2BS_301B4422F	23.2539	69.5183	-1.5799	6.6973e-05	0.0018188	#N/A
Traes_2BS_95E3ABC9C	15.7049	46.9282	-1.5792	0.00072742	0.013608	PREDICTED: BTB/POZ domain-containing protein At3g49900 [Brachypodium distachyon]
Traes_4BL_F2CBFEC51	48.9036	146.048	-1.5784	9.3338e-06	0.00032824	aquaporin, partial [Triticum aestivum]
Traes_4AS_0CCCE0F03	92.9057	277.393	-1.5781	0.0014866	0.024371	predicted protein [Hordeum vulgare subsp. vulgare]
Traes_6DS_DE84493731	24.6093	73.4608	-1.5778	0.0007067	0.013286	predicted protein [Hordeum vulgare subsp. vulgare]
Traes_2DL_ABD08139B	144.844	432.301	-1.5775	2.6703e-06	0.00010813	hypothetical protein F775_17275 [Aegilops tauschii]
Traes_6AS_8DCD48EE5	40.8619	121.949	-1.5774	4.6408e-05	0.0013342	hypothetical protein F775_23311 [Aegilops tauschii]
Traes_5BS_AE9A54888	18.7308	55.811	-1.5751	0.00025567	0.0057473	PREDICTED: boron transporter 1-like [Oryza brachyantha]
Traes_6AS_148C79718	106.219	316.368	-1.5746	6.1251e-13	7.7716e-11	predicted protein [Hordeum vulgare subsp. vulgare]>gi|326494118|dbj|BAJ85521.1| predicted protein [Hordeum vulgare subsp. vulgare]>gi|326517034|dbj|BAJ96509.1| predicted protein [Hordeum vulgare subsp. vulgare]>gi|326532994|dbj|BAJ89342.1| predicted protein [Hordeum vulgare subsp. vulgare]
Traes_5DL_AB1CA60FD	111.751	332.819	-1.5745	3.2363e-13	4.2765e-11	histone H1 [Triticum aestivum]
Traes_5BL_58414B0B3	69.3642	206.368	-1.573	2.3691e-10	2.0383e-08	Tubulin alpha-2 chain [Theobroma cacao]>gi|508699913|gb|EOX91809.1| Tubulin alpha-2 chain [Theobroma cacao]
Traes_5BS_475966C01	25.618	76.2039	-1.5727	2.5137e-05	0.00078296	predicted protein [Hordeum vulgare subsp. vulgare]
TRAES3BF097200020CFD_g	46.7129	138.929	-1.5725	5.2491e-08	3.0867e-06	unnamed protein product [Triticum aestivum]>gi|669028175|emb|CDM81882.1| unnamed protein product [Triticum aestivum]
Traes_6AL_E2CC7BB46	66.9409	199.016	-1.5719	5.313e-10	4.4108e-08	Heat shock cognate 70 kDa protein 1 [Triticum urartu]
Traes_6BS_9ADFB4327	28.7032	85.3178	-1.5716	1.0952e-05	0.00037777	hypothetical protein TRIUR3_34909 [Triticum urartu]
Traes_7DS_B4756536E	16.6543	49.4561	-1.5703	0.0018464	0.029007	PREDICTED: putative dihydroxy-acid dehydratase, mitochondrial [Phoenix dactylifera]
Traes_5DL_720ADD02C1	53.0842	157.458	-1.5686	6.6804e-09	4.5782e-07	Putative mitochondrial chaperone BCS1-B [Aegilops tauschii]
TRAES3BF036800040CFD_g	124.453	368.845	-1.5674	0.0012191	0.020802	unnamed protein product [Triticum aestivum]
Traes_7DL_A8C4FFABB	145.241	430.276	-1.5668	1.2003e-15	2.0982e-13	PREDICTED: protein FEZ-like [Phoenix dactylifera]
Novel03426	18.1832	53.845	-1.5662	0.00050564	0.010047	hypothetical protein TRIUR3_34694 [Triticum urartu]
Traes_5BS_4CC4F38C6	49.1595	145.507	-1.5655	3.6025e-07	1.7867e-05	Fatty acid 2-hydroxylase [Aegilops tauschii]
Traes_5BL_634143750	15.1298	44.7391	-1.5641	0.0009695	0.017215	predicted protein [Hordeum vulgare subsp. vulgare]
Novel09034	12.7656	37.7201	-1.5631	0.0028269	0.040712	predicted protein [Hordeum vulgare subsp. vulgare]
Traes_4BL_DA1F08EC1	13.7743	40.6783	-1.5623	0.0017211	0.027381	predicted protein [Hordeum vulgare subsp. vulgare]
Traes_2BL_859881F87	55.2981	163.272	-1.562	1.2652e-08	8.2735e-07	PREDICTED: purple acid phosphatase 4-like isoform X1 [Brachypodium distachyon]
Traes_4AL_FB1F95CD6	14.3812	42.4344	-1.561	0.0010229	0.018013	Calcium-dependent protein kinase 30 [Aegilops tauschii]
Traes_7DL_DB4B8B5CD	79.6241	234.665	-1.5593	4.9234e-11	4.7378e-09	Putative xyloglucan endotransglucosylase/hydrolase protein 25 [Aegilops tauschii]
Traes_2DL_21639EB55	91.897	270.729	-1.5588	5.9651e-12	6.6074e-10	14-3-3-like protein GF14-B [Triticum urartu]>gi|475549223|gb|EMT11219.1| 14-3-3-like protein GF14-B [Aegilops tauschii]
Traes_5BL_588743D55	461.976	1358.91	-1.5566	6.8135e-24	2.9556e-21	syntaxin [Hordeum vulgare subsp. vulgare]>gi|33465459|gb|AAP75622.1| syntaxin [Hordeum vulgare subsp. vulgare]>gi|326534080|dbj|BAJ89390.1| predicted protein [Hordeum vulgare subsp. vulgare]
Traes_4DL_702BA9725	24.6093	72.3689	-1.5562	4.7969e-05	0.001371	predicted protein [Hordeum vulgare subsp. vulgare]
Traes_2AS_67222868A	69.766	205.064	-1.5555	7.3747e-10	5.9554e-08	PREDICTED: glucose-6-phosphate 1-dehydrogenase 2, chloroplastic-like [Brachypodium distachyon]
Traes_6DL_CFEE687CF	25.303	74.3456	-1.5549	2.9575e-05	0.00090553	hypothetical protein TRIUR3_31772 [Triticum urartu]
Traes_5DL_0FB9EF885	164.099	481.865	-1.5541	2.8112e-06	0.00011307	Cytochrome P450 71D7 [Aegilops tauschii]
Traes_3DL_3BBA9BB35	18.6441	54.7137	-1.5532	0.00034681	0.0073585	unnamed protein product [Triticum aestivum]
TRAES3BF051200110CFD_g	55.1564	161.842	-1.553	9.0131e-09	6.0369e-07	unnamed protein product [Triticum aestivum]
Traes_7AL_47204607A	89.9982	263.938	-1.5522	8.4201e-12	9.1915e-10	predicted protein [Hordeum vulgare subsp. vulgare]
Traes_4AS_0D40CC199	163.291	478.67	-1.5516	4.6269e-11	4.479e-09	hypothetical protein F775_31150 [Aegilops tauschii]
Traes_3AL_D30FB1EAE	17.4346	51.1046	-1.5515	0.00069947	0.013177	papain-like cysteine proteinase [Hordeum vulgare subsp. vulgare]>gi|326517250|dbj|BAJ99991.1| predicted protein [Hordeum vulgare subsp. vulgare]
Traes_7DL_FB1EEEE4F	483.034	1415.73	-1.5513	1.7052e-24	7.8058e-22	Calcium-binding protein KIC [Triticum urartu]
Traes_6AS_4478A363E	56.3934	165.252	-1.5511	1.5159e-08	9.7817e-07	L-type lectin-domain containing receptor kinase IX.1 [Triticum urartu]
Traes_5DL_1F0881CE1	291.085	852.318	-1.55	4.3923e-20	1.2769e-17	predicted protein [Hordeum vulgare subsp. vulgare]>gi|326518806|dbj|BAJ92564.1| predicted protein [Hordeum vulgare subsp. vulgare]
Traes_2AL_CE9A17991	22.7654	66.56	-1.5478	0.00010133	0.0026066	predicted protein [Hordeum vulgare subsp. vulgare]
TRAES3BF181800020CFD_g	33.1988	97.0432	-1.5475	3.1159e-06	0.00012335	unnamed protein product [Triticum aestivum]
Traes_6DL_BC3D89A7A	224.669	656.715	-1.5475	8.6551e-19	2.1535e-16	ABA 8'-hydroxylase [Triticum aestivum]>gi|506948150|dbj|BAN28259.1| ABA 8'-hydroxylase [Triticum aestivum]
Traes_4BS_83BDFC91D	32.5051	94.9537	-1.5466	1.7786e-05	0.00057743	predicted protein [Hordeum vulgare subsp. vulgare]
Traes_2BL_63CB9A0E1	69.8252	203.862	-1.5458	8.7122e-10	6.9811e-08	hypothetical protein TRIUR3_11313 [Triticum urartu]
Traes_7AS_753D06790	26.6859	77.8577	-1.5448	2.7514e-05	0.00084934	PREDICTED: protein ASPARTIC PROTEASE IN GUARD CELL 1-like [Setaria italica]
Traes_3AS_C95C632F8	16.5401	48.2486	-1.5445	0.0010356	0.018202	unnamed protein product [Triticum aestivum]
Traes_2BS_D8EC76A3B	2348.05	6830.17	-1.5405	3.6979e-05	0.0010978	plasma membrane intrinsic protein [Triticum aestivum]>gi|158324048|gb|ABW34454.1| aquaporin 2.1 [Triticum turgidum]>gi|474342434|gb|EMS62706.1| putative aquaporin PIP2-6 [Triticum urartu]
TRAES3BF058700040CFD_g	25.6772	74.5634	-1.538	3.4178e-05	0.0010238	PREDICTED: 65-kDa microtubule-associated protein 3 [Brachypodium distachyon]
Traes_6DL_DAFBAB2AE	15.0705	43.7521	-1.5376	0.0017793	0.028204	predicted protein [Hordeum vulgare subsp. vulgare]
Traes_1BL_23AEE465B	45.3575	131.587	-1.5366	2.5074e-07	1.2816e-05	hypothetical protein TRIUR3_29830 [Triticum urartu]
Traes_3AS_216CBD192	24.9561	72.3796	-1.5362	7.4539e-05	0.0019987	SCAR-like protein 2 [Triticum urartu]
Novel10205	16.741	48.4665	-1.5336	0.0011953	0.020454	Putative disease resistance RPP8-like protein 2 [Aegilops tauschii]
Novel01322	46.7679	135.325	-1.5328	5.3111e-05	0.0014932	Putative serine/threonine-protein kinase-like protein CCR3 [Aegilops tauschii]
Traes_2AL_A807B3759	14.4087	41.6653	-1.5319	0.0016569	0.026558	Cyclopropane-fatty-acyl-phospholipid synthase [Triticum urartu]
TRAES3BF103500030CFD_g	246.855	713.093	-1.5304	9.2491e-19	2.2944e-16	unnamed protein product [Triticum aestivum]
Traes_7DL_12A596E76	22.3637	64.5941	-1.5302	0.00025395	0.0057191	predicted protein [Hordeum vulgare subsp. vulgare]
Traes_1BS_BE81667BB	12.7382	36.7331	-1.5279	0.0028363	0.040812	Peroxidase N [Aegilops tauschii]
Novel07881	27.2018	78.4037	-1.5272	4.7817e-05	0.0013678	PREDICTED: uncharacterized protein LOC103645703 [Zea mays]
Traes_7BL_1E6AC54DC	80.2542	231.258	-1.5269	1.8516e-10	1.6268e-08	Peroxidase 54 [Aegilops tauschii]
Traes_1AS_B16A9D49C	15.3032	44.0802	-1.5263	0.00113	0.019538	Peroxidase N [Aegilops tauschii]
Traes_5DL_D28CDA8B4	99.0761	285.299	-1.5259	2.0051e-06	8.3779e-05	predicted protein [Hordeum vulgare subsp. vulgare]
Traes_5AS_61310FE44	38.0961	109.653	-1.5252	1.6745e-06	7.1116e-05	predicted protein [Hordeum vulgare subsp. vulgare]
Traes_7DL_B3A16E331	16.3985	47.1567	-1.5239	0.0010003	0.017674	predicted protein [Hordeum vulgare subsp. vulgare]
Traes_3AS_9C7721939	50.1132	143.985	-1.5227	1.2126e-07	6.6578e-06	SCAR-like protein 2 [Triticum urartu]
Traes_4DL_54A769EAC	402.777	1155.38	-1.5203	2.157e-17	4.6785e-15	myo-inositol-1-phosphate synthase [Triticum aestivum]
Traes_1AS_B60A6FBE1	112.275	321.712	-1.5187	5.3005e-13	6.7982e-11	predicted protein [Hordeum vulgare subsp. vulgare]
Traes_7AS_A11CC26DB1	53.8284	154.185	-1.5182	9.3711e-07	4.2152e-05	predicted protein [Hordeum vulgare subsp. vulgare]>gi|326487862|dbj|BAJ89770.1| predicted protein [Hordeum vulgare subsp. vulgare]
Traes_6AL_E52391926	18.384	52.6322	-1.5175	0.0007095	0.013333	PREDICTED: nucleobase-ascorbate transporter 6-like [Phoenix dactylifera]
Traes_5DL_24E161E8F	753.002	2153.99	-1.5163	1.1611e-20	3.6302e-18	hypothetical protein OsJ_12810 [Oryza sativa Japonica Group]
Traes_1DL_E2E9F90E4	14.4954	41.4501	-1.5158	0.002138	0.032527	Beta-galactosidase 7 [Triticum urartu]
Traes_7AS_64449CE5F	17.0329	48.6843	-1.5151	0.00057179	0.011124	hypothetical protein TRIUR3_20079 [Triticum urartu]
Traes_5DS_8390F804C	64.8686	185.311	-1.5144	3.165e-09	2.3003e-07	PREDICTED: lysine histidine transporter-like 8 [Brachypodium distachyon]
Traes_2DS_9A99C3160	367.034	1048.31	-1.5141	2.4653e-21	8.2363e-19	predicted protein [Hordeum vulgare subsp. vulgare]
Traes_7AS_14A9A9E99	15.3306	43.7468	-1.5128	0.0032322	0.045405	putative fatty acyl-CoA reductase 5 [Triticum urartu]
Traes_2AS_BF5FA8832	13.1992	37.6151	-1.5109	0.0035715	0.049169	predicted protein [Hordeum vulgare subsp. vulgare]>gi|326509977|dbj|BAJ87205.1| predicted protein [Hordeum vulgare subsp. vulgare]
Novel01804	55.535	158.133	-1.5097	2.668e-08	1.6509e-06	hypothetical protein F775_23249 [Aegilops tauschii]
Traes_2BL_3EDC425A7	149.618	425.864	-1.5091	1.939e-05	0.00062437	cell wall invertase [Triticum aestivum]
Traes_4AS_8407C90D81	210.055	597.854	-1.509	5.0152e-17	1.0414e-14	predicted protein [Hordeum vulgare subsp. vulgare]>gi|326502908|dbj|BAJ99082.1| predicted protein [Hordeum vulgare subsp. vulgare]>gi|326530360|dbj|BAJ97606.1| predicted protein [Hordeum vulgare subsp. vulgare]
Traes_5AS_21B1A4EAE	20.6065	58.554	-1.5067	0.00019805	0.0046459	hypothetical protein F775_27219 [Aegilops tauschii]
Traes_1BL_EEC3977E0	74.8727	212.521	-1.5051	5.0799e-10	4.2258e-08	MYB-related protein [Aegilops speltoides]>gi|475418317|gb|EMT01033.1| DnaJ homolog subfamily C member 2 [Aegilops tauschii]
Novel08288	45.9052	130.049	-1.5023	4.0916e-07	2e-05	PREDICTED: 60 kDa jasmonate-induced protein-like [Zea mays]>gi|414588506|tpg|DAA39077.1| TPA: hypothetical protein ZEAMMB73_632084 [Zea mays]
Traes_5DS_271D0218F	14.4087	40.7966	-1.5015	0.003223	0.045312	hypothetical protein TRIUR3_25804 [Triticum urartu]
Traes_6AL_8DF6A3F37	22.8521	64.7044	-1.5015	0.00066272	0.012594	predicted protein [Hordeum vulgare subsp. vulgare]
Traes_4AL_7A49D265B	18.0098	50.989	-1.5014	0.00095246	0.016975	hypothetical protein TRIUR3_24391 [Triticum urartu]
Traes_5BL_FBC5913E7	20.5747	58.2206	-1.5007	0.0015457	0.025091	predicted protein [Hordeum vulgare subsp. vulgare]
TRAES3BF016700020CFD_g	25.5038	72.1538	-1.5004	7.708e-05	0.0020575	hypothetical protein TAA_ctg0382b.00050.1 [Triticum aestivum]>gi|669029662|emb|CDM83943.1| unnamed protein product [Triticum aestivum]
Traes_7BL_F9978565D	35.7637	101.107	-1.4993	4.6493e-06	0.00017695	PREDICTED: probable LRR receptor-like serine/threonine-protein kinase At3g47570-like [Oryza brachyantha]
Traes_2AS_7D25F69CB	19.9129	56.0315	-1.4925	0.00042471	0.0087167	hypothetical protein TRIUR3_02244 [Triticum urartu]
Traes_7AS_2D3700F9E	40.8619	114.916	-1.4918	1.7652e-06	7.443e-05	hypothetical protein F775_14499 [Aegilops tauschii]
Traes_6DL_B506A186D	56.311	158.235	-1.4906	4.0021e-08	2.3994e-06	predicted protein [Hordeum vulgare subsp. vulgare]>gi|326518943|dbj|BAJ92632.1| predicted protein [Hordeum vulgare subsp. vulgare]>gi|326528353|dbj|BAJ93358.1| predicted protein [Hordeum vulgare subsp. vulgare]
Traes_1BL_843D97D6C	33.2855	93.4341	-1.4891	1.2147e-05	0.00041214	predicted protein [Hordeum vulgare subsp. vulgare]
Traes_7DL_F631D2D2E	22.9388	64.3656	-1.4885	0.00017814	0.0042268	PREDICTED: lysine histidine transporter 2-like [Brachypodium distachyon]
Traes_6DL_11374490D	324.083	908.933	-1.4878	1.8749e-19	5.0333e-17	Heat shock cognate 70 kDa protein 1 [Triticum urartu]
Traes_6DL_F9179CEF0	36.1105	101.212	-1.4869	3.6792e-06	0.00014298	Hippocampus abundant transcript 1 protein [Aegilops tauschii]
Traes_2AS_BF1414EBE	30.9806	86.7378	-1.4853	1.5981e-05	0.00052563	predicted protein [Hordeum vulgare subsp. vulgare]>gi|326495500|dbj|BAJ85846.1| predicted protein [Hordeum vulgare subsp. vulgare]>gi|326514746|dbj|BAJ99734.1| predicted protein [Hordeum vulgare subsp. vulgare]
Traes_6BL_30B66B691	61.9019	173.156	-1.484	1.8344e-08	1.1673e-06	caleosin [Triticum aestivum]
Traes_4DS_F0D78C97E	18.991	53.0732	-1.4827	0.00067235	0.012745	PREDICTED: peptidyl-prolyl cis-trans isomerase CYP19-3 [Brachypodium distachyon]
Novel03286	32.7378	91.4522	-1.4821	1.1631e-05	0.00039747	Putative peptide transporter [Aegilops tauschii]
Traes_5BL_33C016B58	25.9923	72.5841	-1.4816	0.0011131	0.019311	PREDICTED: leucine-rich repeat extensin-like protein 6 [Setaria italica]
Traes_6AS_621A7A571	215.054	600.412	-1.4813	0.00085306	0.015449	Peroxidase 52 [Aegilops tauschii]
Traes_1DS_DD0F4640E	20.5473	57.3492	-1.4808	0.00040297	0.0083449	PREDICTED: LOW QUALITY PROTEIN: annexin D5-like [Brachypodium distachyon]
Traes_1DS_5F13D45E6	196.422	548.156	-1.4806	4.7309e-16	8.7299e-14	metallothionein [Hordeum vulgare]
Traes_2AS_761D21DFA	110.313	307.795	-1.4804	5.9127e-12	6.567e-10	predicted protein [Hordeum vulgare subsp. vulgare]
Traes_2BL_A4169ACE0	59.1043	164.821	-1.4796	5.2153e-08	3.0689e-06	PREDICTED: cytochrome P450 87A3-like [Setaria italica]
Traes_2DS_73090DA85	26.4807	73.7996	-1.4787	0.0001593	0.003829	Aspartic proteinase nepenthesin-1 [Triticum urartu]
Traes_1DS_F14FF0AC4	18.8175	52.417	-1.478	0.00088741	0.015998	Phenylalanine ammonia-lyase [Aegilops tauschii]
Traes_7AS_25FE91D97	29.5659	82.236	-1.4758	3.4571e-05	0.0010337	PREDICTED: uncharacterized protein LOC100841206 [Brachypodium distachyon]
Traes_5BL_E4613CCD7	19.6253	54.4959	-1.4734	0.00050039	0.0099613	PREDICTED: uncharacterized protein LOC101757450 [Setaria italica]
Novel10614	31.4098	87.1788	-1.4728	3.3704e-05	0.0010111	hypothetical protein TRIUR3_13066 [Triticum urartu]
Traes_5BS_30EC15D1F	30.7479	85.3072	-1.4722	2.5088e-05	0.00078202	predicted protein [Hordeum vulgare subsp. vulgare]
Traes_1BS_1BCCE78E0	21.3551	59.2209	-1.4715	0.00096947	0.017215	Histidine-containing phosphotransfer protein 4 [Aegilops tauschii]
Traes_5BL_BE00B2882	49.2779	136.638	-1.4713	4.4391e-07	2.1471e-05	Ethylene-insensitive protein 2 [Aegilops tauschii]
Traes_4AL_F60C6A5D0	57.6072	159.537	-1.4696	1.1167e-07	6.1929e-06	predicted protein [Hordeum vulgare subsp. vulgare]
Traes_6DS_E9D8FA12F	591.022	1636.63	-1.4694	3.2719e-07	1.6375e-05	PREDICTED: tubulin beta-2 chain [Erythranthe guttatus]>gi|604334369|gb|EYU38453.1| hypothetical protein MIMGU_mgv1a006387mg [Erythranthe guttata]
Traes_3AS_48DBB1984	31.8433	88.1685	-1.4693	2.8486e-05	0.00087642	predicted protein [Hordeum vulgare subsp. vulgare]
Traes_2BL_7A73E13F9	32.4502	89.8196	-1.4688	0.0025441	0.037367	hypothetical protein TRIUR3_03135 [Triticum urartu]
Traes_2BL_B877F41B8	48.2967	133.677	-1.4688	7.2868e-07	3.343e-05	predicted protein [Hordeum vulgare subsp. vulgare]
Traes_6AL_2017727C4	351.518	972.981	-1.4688	2.072e-19	5.5379e-17	glutamine synthetase isoform GS1a [Triticum aestivum]>gi|321531577|gb|ADW94625.1| glutamine synthetase isoform GS1 [Triticum aestivum]>gi|473888366|gb|EMS48337.1| Glutamine synthetase cytosolic isozyme 1-1 [Triticum urartu]
TRAES3BF034800030CFD_g	181.388	501.898	-1.4683	1.7235e-15	2.9444e-13	predicted protein, partial [Hordeum vulgare subsp. vulgare]
Traes_5DS_92470E736	47.0555	130.157	-1.4678	1.3807e-05	0.00045999	predicted protein [Hordeum vulgare subsp. vulgare]
Traes_4DS_27CCFA657	238.325	658.414	-1.4661	3.3705e-11	3.3246e-09	predicted protein [Hordeum vulgare subsp. vulgare]
Traes_4AL_DBE844EAA	107.661	297.385	-1.4658	1.9026e-11	1.9607e-09	hypothetical protein F775_16685 [Aegilops tauschii]
Traes_2DL_04714FD93	19.5112	53.845	-1.4645	0.00062985	0.012066	Disease resistance protein RPM1 [Aegilops tauschii]
Traes_6DL_BFA17C21D	24.2943	67.0064	-1.4637	0.00020207	0.0047281	Blue copper protein [Triticum urartu]
Novel07959	253.774	699.644	-1.4631	9.0718e-13	1.1163e-10	hypothetical protein F775_30185 [Aegilops tauschii]
Traes_5BL_6054E8EC9	150.974	416.123	-1.4627	3.3331e-13	4.3905e-11	predicted protein [Hordeum vulgare subsp. vulgare]>gi|326518806|dbj|BAJ92564.1| predicted protein [Hordeum vulgare subsp. vulgare]
Traes_5BL_B94C45A8F	27.5486	75.8758	-1.4617	7.361e-05	0.0019769	predicted protein [Hordeum vulgare subsp. vulgare]
Traes_6AL_E9F99E1A1	15.1298	41.6733	-1.4617	0.0030883	0.043868	PREDICTED: anaphase-promoting complex subunit 8 [Elaeis guineensis]
Traes_5BL_38D5C4BE1	22.7654	62.6095	-1.4595	0.00027574	0.0061087	Putative sarcosine oxidase [Aegilops tauschii]
Traes_6DL_D5710F970	16.6268	45.7261	-1.4595	0.0021318	0.032462	Aspartic proteinase-like protein 1 [Aegilops tauschii]
Traes_6BS_6D2A626DE	412.17	1133.36	-1.4593	9.5571e-17	1.9408e-14	uncharacterized protein LOC100382727 [Zea mays]>gi|223973749|gb|ACN31062.1| unknown [Zea mays]
Traes_5DL_A159814E1	595.338	1636.3	-1.4587	1.791e-07	9.4037e-06	PREDICTED: bifunctional aspartokinase/homoserine dehydrogenase 2, chloroplastic isoform X1 [Setaria italica]
TRAES3BF083000150CFD_g	31.0948	85.4307	-1.4581	0.00014238	0.0034881	unnamed protein product [Triticum aestivum]
Novel01337	83.0793	228.181	-1.4576	7.5531e-10	6.0816e-08	predicted protein [Hordeum vulgare subsp. vulgare]
Traes_4DS_DCFA35650	173.342	475.774	-1.4567	6.4848e-15	1.0453e-12	hypothetical protein F775_10064 [Aegilops tauschii]
Traes_1AL_D2D434A29	507.954	1392.1	-1.4545	1.9776e-21	6.7152e-19	predicted protein [Hordeum vulgare subsp. vulgare]
Traes_1DS_06B2330A5	705.006	1930.98	-1.4536	3.6313e-23	1.4749e-20	PREDICTED: E3 ubiquitin-protein ligase RING1-like [Brachypodium distachyon]
TRAES3BF008800030CFD_g	27.2061	74.4531	-1.4524	5.5891e-05	0.0015597	unnamed protein product [Triticum aestivum]
Traes_6AL_5B989CDAE	57.9223	158.448	-1.4518	9.0337e-08	5.0917e-06	predicted protein [Hordeum vulgare subsp. vulgare]
Traes_1BS_8927B4ADE1	26.8	73.2457	-1.4505	9.8544e-05	0.0025443	PREDICTED: lysosomal alpha-mannosidase [Brachypodium distachyon]
Traes_4AL_95E3ABDAD	17.9823	49.1227	-1.4498	0.0011313	0.019557	hypothetical protein F775_52425 [Aegilops tauschii]
Traes_4BL_F749A3B9E	17.0604	46.5975	-1.4496	0.0029894	0.042667	predicted protein [Hordeum vulgare subsp. vulgare]
Traes_6AL_2BCFD87FE	15.3032	41.7755	-1.4488	0.0021084	0.032177	Galactoside 2-alpha-L-fucosyltransferase [Aegilops tauschii]
Traes_6BL_95C7F7123	343.539	937.671	-1.4486	6.8039e-19	1.7135e-16	glutamine synthetase 1a [Lolium perenne]
Traes_2AS_D203F725F	191.233	521.505	-1.4473	4.1362e-15	6.7931e-13	PREDICTED: leucine-rich repeat extensin-like protein 6 [Brachypodium distachyon]
Traes_4BS_539D761DB1	30.4878	83.118	-1.4469	5.3296e-05	0.0014969	PREDICTED: peptidyl-prolyl cis-trans isomerase CYP19-3 [Brachypodium distachyon]
TRAES3BF043700170CFD_g	221.023	602.434	-1.4466	5.2271e-15	8.4753e-13	unnamed protein product [Triticum aestivum]
Traes_5BL_76435E271	16.3393	44.5213	-1.4462	0.0024938	0.036798	predicted protein [Hordeum vulgare subsp. vulgare]
Traes_1DS_FD3F65B05	336.278	915.164	-1.4444	7.3589e-19	1.842e-16	predicted protein [Hordeum vulgare subsp. vulgare]
Traes_5BL_1FA6A4AF4	27.1743	73.9045	-1.4434	0.00010924	0.002784	aquaporin [Hordeum vulgare]
Traes_6DL_1663D210B	53.1117	144.41	-1.4431	1.9728e-07	1.0267e-05	predicted protein [Hordeum vulgare subsp. vulgare]
Traes_5BL_9C48DD2AC	100.637	273.369	-1.4417	4.4833e-11	4.3598e-09	Bifunctional dihydroflavonol 4-reductase/flavanone 4-reductase [Triticum urartu]
Traes_1AL_764D4F4C2	25.2437	68.5367	-1.441	0.00022658	0.0051936	predicted protein, partial [Hordeum vulgare subsp. vulgare]
Traes_7DL_C4FCE4B02	23.4273	63.5965	-1.4408	0.00034525	0.0073404	PREDICTED: chaperone protein dnaJ 10 [Brachypodium distachyon]
Traes_7DL_B5D39076B	18.4707	50.1097	-1.4398	0.0014324	0.023637	PREDICTED: abscisic acid receptor PYL2 [Brachypodium distachyon]
Traes_4AL_FE0C5AEF4	333.167	903.711	-1.4396	0.00024978	0.0056437	sucrose:fructan 6-fructosyltransferase [Triticum aestivum]
Traes_7BS_280D6C23E	131.909	357.8	-1.4396	1.1896e-09	9.2373e-08	predicted protein [Hordeum vulgare subsp. vulgare]>gi|326522348|dbj|BAK07636.1| predicted protein [Hordeum vulgare subsp. vulgare]
Traes_2BL_1CFDCBDF5	153.744	416.935	-1.4393	3.5535e-13	4.6586e-11	predicted protein [Hordeum vulgare subsp. vulgare]
Traes_2BL_38EEB8C0B	17.2338	46.7184	-1.4388	0.0019707	0.030536	Lectin-domain containing receptor kinase A4.2 [Aegilops tauschii]
TRAES3BF065400180CFD_g	171.471	464.624	-1.4381	3.3221e-14	4.9152e-12	unnamed protein product [Triticum aestivum]
Traes_6AL_E967F4C5D	118.56	321.158	-1.4377	1.0857e-07	6.0332e-06	PREDICTED: probable xyloglucan endotransglucosylase/hydrolase protein 30 isoform X3 [Zea mays]
Traes_3DL_5F3D20D9F	15.6774	42.4344	-1.4365	0.0023557	0.035142	unnamed protein product [Triticum aestivum]
Traes_1AL_F81F2EF80	37.4892	101.432	-1.436	1.5461e-05	0.00051016	uncharacterized protein LOC100381745 [Zea mays]>gi|670360786|ref|XP_008643565.1| PREDICTED: uncharacterized protein LOC100381745 isoform X1 [Zea mays]>gi|223945537|gb|ACN26852.1| unknown [Zea mays]>gi|414867817|tpg|DAA46374.1| TPA: hypothetical protein ZEAMMB73_803815 [Zea mays]
Traes_7DS_B67F78085	42.1032	113.717	-1.4334	3.7411e-06	0.00014496	hypothetical protein F775_14499 [Aegilops tauschii]
Traes_6AS_FAFAAFD12	562.706	1518.25	-1.432	2.6942e-17	5.7981e-15	PREDICTED: tubulin beta-2 chain [Erythranthe guttatus]>gi|604334369|gb|EYU38453.1| hypothetical protein MIMGU_mgv1a006387mg [Erythranthe guttata]
Traes_5DL_C12A18354	345.265	930.886	-1.4309	2.8956e-18	6.8547e-16	CBL-interacting protein kinase 7 [Triticum aestivum]
TRAES3BF053100180CFD_g	31.0081	83.5564	-1.4301	4.5946e-05	0.0013223	putative protein [Triticum aestivum]
Traes_6DL_B3E48A6B1	193.625	521.731	-1.43	9.3384e-15	1.4844e-12	predicted protein [Hordeum vulgare subsp. vulgare]
Novel03581	64.2617	173.032	-1.429	5.151e-08	3.0354e-06	#N/A
Traes_6DS_AB82EC92A	84.6588	227.845	-1.4283	0.001943	0.030206	predicted protein [Hordeum vulgare subsp. vulgare]
Traes_1BL_2E1092B6A	16.9462	45.5082	-1.4252	0.0018119	0.028617	Nitrate/chlorate transporter [Aegilops tauschii]
Traes_5AS_776E1FEE4	31.3549	84.105	-1.4235	3.969e-05	0.0011665	hypothetical protein F775_27219 [Aegilops tauschii]
Traes_7DS_904CC3EB5	41.4688	111.189	-1.4229	4.504e-06	0.00017205	PREDICTED: calcium-transporting ATPase 8, plasma membrane-type-like [Brachypodium distachyon]
Traes_6DS_AD8A45E1C	305.12	817.806	-1.4224	2.1165e-17	4.6025e-15	PREDICTED: EIN3-binding F-box protein 1-like [Brachypodium distachyon]
Traes_5DL_D34420AE3	35.5629	95.3004	-1.4221	0.00024203	0.0054955	hypothetical protein OsI_25404 [Oryza sativa Indica Group]
Traes_6BL_7DB204621	23.199	62.1685	-1.4221	0.00027584	0.0061089	L-type lectin-domain containing receptor kinase IV.4 [Triticum urartu]
Traes_5BL_97404AAAC	22.1036	59.2129	-1.4216	0.00048704	0.0097355	predicted protein [Hordeum vulgare subsp. vulgare]
Traes_7AL_63DA8711D	82.1299	219.96	-1.4213	2.3685e-09	1.7537e-07	xyloglucan endotransglycosylase (XET) [Hordeum vulgare subsp. vulgare]>gi|326501270|dbj|BAJ98866.1| predicted protein [Hordeum vulgare subsp. vulgare]
Traes_5BL_6743793D2	77.6978	207.92	-1.4201	7.9159e-07	3.6037e-05	Phosphate carrier protein, mitochondrial [Aegilops tauschii]
TRAES3BF061600080CFD_g	19.9721	53.396	-1.4187	0.0026314	0.038336	unnamed protein product [Triticum aestivum]
Traes_5AS_16B1B6B87	100.747	269.314	-1.4186	2.1742e-10	1.8823e-08	predicted protein [Hordeum vulgare subsp. vulgare]>gi|326508919|dbj|BAJ86852.1| predicted protein [Hordeum vulgare subsp. vulgare]
TRAES3BF050800370CFD_g	141.892	379.043	-1.4176	0.0004037	0.0083558	conserved hypothetical protein, Hv-pg1 homolog,putative, expressed [Triticum aestivum]
Traes_1AL_80931BE4C	153.653	410.427	-1.4174	5.514e-13	7.0394e-11	PREDICTED: probable calcium-binding protein CML15 [Brachypodium distachyon]
Traes_2BL_E7C89054F	29.7668	79.4956	-1.4172	9.4772e-05	0.0024608	Cysteine proteinase inhibitor 10 [Aegilops tauschii]
TRAES3BF138300010CFD_g	64.636	172.594	-1.417	6.9915e-08	4.0368e-06	unnamed protein product [Triticum aestivum]
TRAES3BF042100170CFD_g	320.501	855.468	-1.4164	4.8361e-06	0.00018305	unnamed protein product [Triticum aestivum]
Traes_3AL_0B42A98E1	25.0429	66.7859	-1.4151	0.00033321	0.007132	papain-like cysteine proteinase [Hordeum vulgare subsp. vulgare]>gi|326517250|dbj|BAJ99991.1| predicted protein [Hordeum vulgare subsp. vulgare]
Traes_1BS_FEA181281	131.499	350.568	-1.4146	3.7989e-12	4.3295e-10	RecName: Full=Serine carboxypeptidase 2; AltName: Full=CPDW-II; Short=CP-WII; AltName: Full=Carboxypeptidase D; AltName: Full=Serine carboxypeptidase II; Contains: RecName: Full=Serine carboxypeptidase 2 chain A; AltName: Full=Serine carboxypeptidase II chain A; Contains: RecName: Full=Serine carboxypeptidase 2 chain B; AltName: Full=Serine carboxypeptidase II chain B; Flags: Precursor
Traes_1BL_D0694804D1	57.863	153.941	-1.4117	0.00096159	0.017112	Basic 7S globulin [Triticum urartu]
Traes_4AL_EF34E6286	89.017	236.521	-1.4098	1.3638e-09	1.0502e-07	hypothetical protein TRIUR3_32141 [Triticum urartu]
Traes_2BL_FD8F6184B	281.72	748.267	-1.4093	9.6548e-17	1.9558e-14	PREDICTED: copper amine oxidase 1-like [Setaria italica]
Traes_2BS_708555CAC	105.735	280.717	-1.4087	1.047e-10	9.5117e-09	predicted protein [Hordeum vulgare subsp. vulgare]
Traes_2DL_607AD3522	22.4504	59.5357	-1.407	0.0030266	0.043102	NAC domain-containing protein 7 [Aegilops tauschii]
Traes_6DL_505BD5478	19.9404	52.8501	-1.4062	0.001293	0.021824	ERECTA-like kinase [Oryza sativa Japonica Group]
Traes_2AL_2E608C14B	182.881	484.621	-1.406	0.00027232	0.0060554	predicted protein [Hordeum vulgare subsp. vulgare]>gi|326508638|dbj|BAJ95841.1| predicted protein [Hordeum vulgare subsp. vulgare]
Traes_1DL_C85418ED1	59.5971	157.899	-1.4057	1.1941e-07	6.5712e-06	predicted protein [Hordeum vulgare subsp. vulgare]
Traes_4AS_AF545C909	35.9328	94.9617	-1.402	3.9068e-05	0.0011503	hypothetical protein F775_02084 [Aegilops tauschii]
Traes_5BL_E979D662F	58.1	153.309	-1.3998	5.7485e-07	2.7154e-05	predicted protein [Hordeum vulgare subsp. vulgare]
Traes_7BS_7F59F10A9	20.3739	53.7374	-1.3992	0.0015286	0.024867	Galacturonosyltransferase 8 [Triticum urartu]
Traes_2BL_ECCE1D4A8	126.766	334.094	-1.3981	7.0832e-06	0.00025763	PREDICTED: probable polyamine oxidase 4-like [Oryza brachyantha]
Traes_7AS_B70DF258F	33.1438	87.2838	-1.397	2.5121e-05	0.00078278	Cytochrome P450 89A2 [Triticum urartu]
Traes_5BL_5681D8269	45.1017	118.749	-1.3967	2.0162e-06	8.4199e-05	PREDICTED: uncharacterized protein LOC100843395 [Brachypodium distachyon]
TRAES3BF010100020CFD_g	145.867	383.585	-1.3949	3.7365e-09	2.6659e-07	Hydroxyisourate hydrolase [Aegilops tauschii]
Novel09558	80.1993	210.76	-1.3939	9.8178e-09	6.5442e-07	#N/A
Traes_7DL_30B685267	394.274	1036.1	-1.3939	4.0727e-15	6.7218e-13	PREDICTED: lysine histidine transporter 1-like [Brachypodium distachyon]
Traes_4DL_6104363D7	20.8348	54.7137	-1.3929	0.0009368	0.016747	predicted protein [Hordeum vulgare subsp. vulgare]
Traes_5AL_ACB202E80	240.511	631.395	-1.3924	2.9754e-15	4.9602e-13	alpha-tubulin [Alopecurus aequalis]
Traes_4BL_84FB34471	21.9027	57.4648	-1.3916	0.00081274	0.014849	hypothetical protein TRIUR3_18474 [Triticum urartu]
Traes_5BS_2CA038C03	58.5017	153.408	-1.3908	2.5583e-07	1.3052e-05	Putative peptide transporter [Aegilops tauschii]
Traes_6AS_93815D497	26.5125	69.5183	-1.3907	0.0002198	0.0050671	MYB transcription factor TaMYB1 [Triticum aestivum]
Traes_2AS_409CAEDB6	235.664	617.884	-1.3906	3.7419e-12	4.2704e-10	hypothetical protein OsI_11369 [Oryza sativa Indica Group]
Traes_1DL_7F4438BF5	65.503	171.51	-1.3887	1.3127e-07	7.1556e-06	PREDICTED: uncharacterized protein LOC100837783 [Brachypodium distachyon]
TRAES3BF274300020CFD_g	19.5979	51.2122	-1.3858	0.0012883	0.02177	predicted protein [Hordeum vulgare subsp. vulgare]
Traes_7DL_3117F2A56	39.7116	103.734	-1.3853	1.2535e-05	0.00042357	hypothetical protein F775_07944 [Aegilops tauschii]
Traes_4AL_FF377A215	96.9128	252.966	-1.3842	9.7793e-10	7.7388e-08	PREDICTED: tubulin beta-8 chain-like [Oryza brachyantha]
Traes_5BL_CF5A8348D	207.604	541.904	-1.3842	2.0774e-14	3.141e-12	DnaJ protein-like protein [Aegilops tauschii]
Traes_3DL_C19AFAC7D	20.2597	52.8501	-1.3833	0.00098175	0.017397	#N/A
Traes_5DL_C93641E43	219.951	573.602	-1.3829	1.7196e-07	9.075e-06	putative WRKY transcription factor 41 [Triticum urartu]
Traes_7DL_0A20D66B0	62.7097	163.49	-1.3824	1.1157e-07	6.1917e-06	Putative xyloglucan endotransglucosylase/hydrolase protein 25 [Aegilops tauschii]
Traes_3AS_5E3A6377C	51.5828	134.427	-1.3819	5.8418e-06	0.00021676	putative PF02458-family acyl transferase 1 [Triticum aestivum]
TRAES3BF069600320CFD_g	372.769	971.177	-1.3815	3.4048e-08	2.0743e-06	unnamed protein product [Triticum aestivum]
Traes_1AL_A37AB3144	148.642	387.183	-1.3812	3.1636e-12	3.6456e-10	PREDICTED: probable choline kinase 2 [Brachypodium distachyon]
Traes_7BS_199D586AF	389.034	1012.98	-1.3806	8.5741e-18	1.9097e-15	PREDICTED: GDSL esterase/lipase At5g45910-like [Brachypodium distachyon]
Traes_7BL_69588C86C	41.122	107.021	-1.3799	1.1914e-05	0.00040554	predicted protein [Hordeum vulgare subsp. vulgare]
Traes_4AS_1B1F8CCE2	30.6338	79.7134	-1.3797	8.1401e-05	0.0021554	PREDICTED: uncharacterized protein LOC100831309 [Brachypodium distachyon]
Novel04963	25.9648	67.5497	-1.3794	0.00036766	0.0077196	Disease resistance protein RPS2 [Aegilops tauschii]
Traes_5BL_8512C24F7	5372.94	13975.1	-1.3791	3.7565e-25	1.7684e-22	PREDICTED: lysosomal beta glucosidase-like isoform X1 [Elaeis guineensis]
Traes_4DL_756153B9F	23.8333	61.9586	-1.3783	0.00055177	0.010782	predicted protein [Hordeum vulgare subsp. vulgare]
Traes_1DL_BD26117A3	84.6948	220.092	-1.3778	1.1404e-08	7.5351e-07	hypothetical protein TRIUR3_18665 [Triticum urartu]
Traes_4BL_4D57AE1AF	107.264	278.756	-1.3778	3.034e-10	2.5756e-08	hypothetical protein F775_31150 [Aegilops tauschii]
Traes_5BL_EF1BD7E85	18.2699	47.4768	-1.3778	0.0022408	0.033812	predicted protein, partial [Hordeum vulgare subsp. vulgare]
Traes_3DS_C74F56379	883.569	2295.85	-1.3776	9.8724e-22	3.541e-19	hypothetical protein TRIUR3_26766 [Triticum urartu]
Traes_4AS_4348EDC8F	21.9577	57.0264	-1.3769	0.0019728	0.030557	predicted protein [Hordeum vulgare subsp. vulgare]
Traes_2BS_6A7A2DE84	94.9822	246.603	-1.3765	1.4475e-09	1.1105e-07	CBL-interacting protein kinase 29 [Triticum aestivum]
Traes_6AL_054355D73	308.807	801.601	-1.3762	3.5205e-16	6.6292e-14	Os04g0477500 [Oryza sativa Japonica Group]>gi|38605764|emb|CAE05865.3| OSJNBa0044K18.7 [Oryza sativa Japonica Group]>gi|113564658|dbj|BAF15001.1| Os04g0477500 [Oryza sativa Japonica Group]>gi|116309905|emb|CAH66940.1| OSIGBa0116M22.7 [Oryza sativa Indica Group]>gi|125548719|gb|EAY94541.1| hypothetical protein OsI_16317 [Oryza sativa Indica Group]>gi|125590741|gb|EAZ31091.1| hypothetical protein O…
Traes_5AS_D45AB5EDC	46.7679	121.271	-1.3746	0.0001978	0.0046413	predicted protein [Hordeum vulgare subsp. vulgare]
Traes_4DS_E47C518AD	193.297	500.322	-1.372	0.00019653	0.0046129	hypothetical protein EUTSA_v10020950mg [Eutrema salsugineum]>gi|567200245|ref|XP_006407370.1| hypothetical protein EUTSA_v10020950mg [Eutrema salsugineum]>gi|557108515|gb|ESQ48822.1| hypothetical protein EUTSA_v10020950mg [Eutrema salsugineum]>gi|557108516|gb|ESQ48823.1| hypothetical protein EUTSA_v10020950mg [Eutrema salsugineum]
Traes_1AL_5A4E3C4FC	526.352	1361.63	-1.3712	6.6788e-11	6.274e-09	predicted protein [Hordeum vulgare subsp. vulgare]>gi|326508244|dbj|BAJ99389.1| predicted protein [Hordeum vulgare subsp. vulgare]
Traes_6DL_901793D6D	17.3479	44.844	-1.3702	0.0028043	0.04045	PREDICTED: ethylene-responsive transcription factor ERF038-like [Brachypodium distachyon]
Traes_2DS_8DFDD01F1	24.6093	63.5965	-1.3697	0.00054175	0.010634	predicted protein [Hordeum vulgare subsp. vulgare]
TRAES3BF091000060CFD_g	105.557	272.471	-1.3681	1.8525e-05	0.00059839	PREDICTED: probable glycerol-3-phosphate dehydrogenase [NAD(+)] 1, cytosolic isoform X1 [Musa acuminata subsp. malaccensis]
Traes_2DS_1294B50C2	218.919	564.782	-1.3673	0.00041954	0.008634	aquaporin, partial [Triticum aestivum]
Traes_6DL_EF87A4C6B	42.3908	109.331	-1.3669	1.3509e-05	0.0004517	predicted protein, partial [Hordeum vulgare subsp. vulgare]>gi|326523033|dbj|BAK04245.1| predicted protein, partial [Hordeum vulgare subsp. vulgare]
Traes_7BL_7199520DE	165.592	426.891	-1.3662	9.6884e-13	1.1875e-10	hypothetical protein TRIUR3_26988 [Triticum urartu]
Traes_1DL_8A2869298	126.83	326.701	-1.3651	0.00052073	0.0103	predicted protein [Hordeum vulgare subsp. vulgare]
Traes_7AL_4F1E01CA5	59.0176	151.983	-1.3647	6.5885e-07	3.0582e-05	Putative xyloglucan endotransglucosylase/hydrolase protein 25 [Aegilops tauschii]
Traes_2AS_3EDDFBB19	226.075	581.816	-1.3638	1.8524e-14	2.8213e-12	Ribonuclease 1 [Triticum urartu]
Traes_2BS_80806CA5F	19.5661	50.3302	-1.3631	0.0022483	0.033888	PREDICTED: uncharacterized protein LOC100846075 [Brachypodium distachyon]
Traes_1DS_69AD03EFF	423.971	1090.55	-1.363	8.2577e-18	1.8442e-15	predicted protein [Hordeum vulgare subsp. vulgare]
Traes_5DS_A482D4324	41.5238	106.803	-1.3629	2.0448e-05	0.00065488	Fatty acid 2-hydroxylase [Aegilops tauschii]
Traes_2BL_7B5F5E6F1	32.9386	84.6456	-1.3617	0.00019899	0.0046667	Os04g0662200 [Oryza sativa Japonica Group]>gi|38346068|emb|CAE04836.2| OSJNBa0084K01.8 [Oryza sativa Japonica Group]>gi|113565726|dbj|BAF16069.1| Os04g0662200 [Oryza sativa Japonica Group]>gi|125550099|gb|EAY95921.1| hypothetical protein OsI_17788 [Oryza sativa Indica Group]>gi|215765984|dbj|BAG98212.1| unnamed protein product [Oryza sativa Japonica Group]
Traes_6DL_CF8556BD9	26.3665	67.6546	-1.3595	0.0004705	0.0094734	Anthocyanidin 5,3-O-glucosyltransferase [Aegilops tauschii]
Traes_5BS_DADEB6442	67.7804	173.909	-1.3594	1.08e-07	6.0053e-06	predicted protein [Hordeum vulgare subsp. vulgare]
Traes_5DL_3635C9773	21.1224	54.1678	-1.3587	0.0015261	0.024836	PREDICTED: uncharacterized protein LOC100829647 isoform X1 [Brachypodium distachyon]
Traes_7BS_4F96640A2	49.0496	125.778	-1.3586	3.1989e-06	0.00012633	Putative LRR receptor-like serine/threonine-protein kinase [Aegilops tauschii]
Traes_4AL_4BB1E1432	307.558	788.456	-1.3582	0.00069442	0.013094	PREDICTED: actin-7 [Malus domestica]>gi|658023178|ref|XP_008346993.1| PREDICTED: actin-7 [Malus domestica]
Traes_2AL_5E3355AFE	92.3941	236.639	-1.3568	2.8282e-09	2.0811e-07	PREDICTED: probable polyamine oxidase 4 [Brachypodium distachyon]
Traes_2DL_10BAF2D53	85.8494	219.756	-1.356	1.1485e-08	7.5822e-07	PREDICTED: copper amine oxidase 1 [Elaeis guineensis]
Traes_4AL_9F373E931	41.898	107.238	-1.3559	3.3408e-05	0.0010062	hypothetical protein F775_30980 [Aegilops tauschii]
Traes_2AS_82A750758	22.7654	58.2233	-1.3547	0.00092245	0.016532	PREDICTED: acetyl-CoA acetyltransferase, cytosolic 1-like [Elaeis guineensis]>gi|743859155|ref|XP_010942604.1| PREDICTED: acetyl-CoA acetyltransferase, cytosolic 1-like [Elaeis guineensis]
Novel08889	34.6684	88.5962	-1.3536	5.0306e-05	0.0014264	predicted protein [Hordeum vulgare subsp. vulgare]
Traes_2BL_54B669289	27.8087	71.0485	-1.3533	0.001635	0.026266	predicted protein [Hordeum vulgare subsp. vulgare]>gi|326519604|dbj|BAK00175.1| predicted protein [Hordeum vulgare subsp. vulgare]>gi|326532408|dbj|BAK05133.1| predicted protein [Hordeum vulgare subsp. vulgare]
Traes_1DL_8AD4D2F1D	134.931	344.657	-1.3529	2.8154e-11	2.8003e-09	hypothetical protein TRIUR3_18664 [Triticum urartu]
Traes_5DL_B3D04CE3D	234.436	598.702	-1.3526	1.353e-14	2.1032e-12	Vacuolar-processing enzyme [Aegilops tauschii]
Traes_1AS_06ED54842	198.791	507.486	-1.3521	1.407e-13	1.9462e-11	RecName: Full=Serine carboxypeptidase 2; AltName: Full=CPDW-II; Short=CP-WII; AltName: Full=Carboxypeptidase D; AltName: Full=Serine carboxypeptidase II; Contains: RecName: Full=Serine carboxypeptidase 2 chain A; AltName: Full=Serine carboxypeptidase II chain A; Contains: RecName: Full=Serine carboxypeptidase 2 chain B; AltName: Full=Serine carboxypeptidase II chain B; Flags: Precursor
Traes_7AS_76E4DFA74	42.9385	109.559	-1.3514	0.0015305	0.024888	Nucleolin [Aegilops tauschii]
Traes_7DL_9E0C74527	109.509	279.412	-1.3513	7.152e-10	5.7925e-08	Peptide transporter PTR3-A [Aegilops tauschii]
TRAES3BF111700170CFD_g	48.356	123.361	-1.3511	4.7406e-06	0.00017984	unnamed protein product [Triticum aestivum]
Traes_7DL_40F8B159E1	47.5525	121.282	-1.3508	3.8469e-06	0.00014866	Histone H2B.2 [Aegilops tauschii]
Traes_6DL_5282E0007	776.497	1980.01	-1.3505	2.2615e-20	6.7889e-18	Aspartic proteinase nepenthesin-1 [Triticum urartu]
Novel04467	38.5888	98.2427	-1.3482	9.291e-05	0.0024185	#N/A
Traes_2AL_46F66BDCE	19.1644	48.7919	-1.3482	0.0018562	0.029116	predicted protein [Hordeum vulgare subsp. vulgare]
TRAES3BF027700070CFD_g	21.4967	54.7164	-1.3479	0.0016754	0.026799	unnamed protein product [Triticum aestivum]
Traes_7AS_F973262EB1	31.063	79.0572	-1.3477	0.00045907	0.009286	predicted protein [Hordeum vulgare subsp. vulgare]>gi|326501070|dbj|BAJ98766.1| predicted protein [Hordeum vulgare subsp. vulgare]>gi|326532002|dbj|BAK01377.1| predicted protein [Hordeum vulgare subsp. vulgare]
Traes_2DS_6BFAA38F7	563.122	1429.4	-1.3439	7.8428e-06	0.00028203	hypothetical protein F775_26331 [Aegilops tauschii]
Traes_4BL_6B601836D	516.069	1309.74	-1.3436	3.0166e-18	7.1207e-16	predicted protein [Hordeum vulgare subsp. vulgare]
Traes_6AS_3A51F1467	64.8918	164.367	-1.3408	0.00036616	0.007698	PREDICTED: LOW QUALITY PROTEIN: beta-galactosidase 4-like [Setaria italica]
Traes_5BL_45CA33278	147.423	373.277	-1.3403	1.2519e-08	8.1933e-07	hypothetical protein TRIUR3_17306 [Triticum urartu]
Traes_5DL_5C048C7F2	506.949	1282.96	-1.3396	1.6354e-18	3.939e-16	Lysosomal beta glucosidase [Triticum urartu]
Traes_1DS_8A4EE4001	27.0009	68.3135	-1.3392	0.00050801	0.010084	predicted protein [Hordeum vulgare subsp. vulgare]
Traes_1AS_4C5DB717C	50.1449	126.862	-1.3391	3.5113e-06	0.00013716	hypothetical protein TRIUR3_12620 [Triticum urartu]
Traes_4BL_0A8199503	264.057	667.725	-1.3384	1.9664e-14	2.984e-12	myo-inositol 1-phosphate synthase [Triticum aestivum]
TRAES3BF032200040CFD_g	134.52	340.131	-1.3383	2.2921e-09	1.7002e-07	unnamed protein product [Triticum aestivum]
Traes_7DS_167897994	43.2853	109.441	-1.3382	1.63e-05	0.00053529	Putative LRR receptor-like serine/threonine-protein kinase [Aegilops tauschii]
Traes_2BL_55D540224	27.3795	69.1929	-1.3375	0.00026735	0.0059645	predicted protein [Hordeum vulgare subsp. vulgare]
Traes_6DL_5C536D720	2386.78	6031.17	-1.3374	1.3946e-10	1.2438e-08	hypothetical protein SORBIDRAFT_04g034160 [Sorghum bicolor]>gi|241934433|gb|EES07578.1| hypothetical protein SORBIDRAFT_04g034160 [Sorghum bicolor]
Traes_3AL_19E74C4E4	47.7216	120.515	-1.3365	9.1896e-06	0.00032372	MATE efflux family protein 9 [Triticum urartu]
Traes_3AS_6A756328A	98.0949	247.735	-1.3365	4.2207e-05	0.0012316	RecName: Full=Glutathione S-transferase 1; AltName: Full=GST class-phi>gi|21788|emb|CAA39487.1| glutathione transferase [Triticum aestivum]
Traes_7DL_BD41F4558	788.648	1991.28	-1.3362	6.2092e-20	1.7679e-17	putative xyloglucan endotransglucosylase/hydrolase protein 23 [Triticum urartu]
TRAES3BF146000040CFD_g	23.7192	59.8664	-1.3357	0.0018479	0.029025	unnamed protein product [Triticum aestivum]
Traes_7AL_D86200BB1	58.9902	148.804	-1.3349	1.1133e-06	4.9326e-05	predicted protein [Hordeum vulgare subsp. vulgare]
Traes_6AL_E912829DD	156.514	394.751	-1.3346	6.016e-12	6.6549e-10	Aspartic proteinase nepenthesin-1 [Triticum urartu]
Traes_7DL_E7CF485E3	85.3842	215.02	-1.3324	3.6965e-06	0.00014359	21 kDa protein [Aegilops tauschii]
Traes_2DL_1D912517E	159.39	401.324	-1.3322	8.5123e-12	9.2799e-10	14-3-3-like protein GF14-B [Triticum urartu]>gi|475549223|gb|EMT11219.1| 14-3-3-like protein GF14-B [Aegilops tauschii]
Traes_6AL_9B90880D5	165.04	415.456	-1.3319	1.4929e-07	8.0062e-06	hypothetical protein TRIUR3_25551 [Triticum urartu]
Traes_1BL_D4F420873	83.9145	211.18	-1.3315	4.1741e-05	0.0012195	lichenase [Hordeum vulgare subsp. vulgare]
Traes_5DL_1B46003F7	19.9129	50.1097	-1.3314	0.0022359	0.03375	hypothetical protein F775_08327 [Aegilops tauschii]
Traes_1BS_72C2A41C4	28.1555	70.8414	-1.3312	0.00040383	0.0083564	resistance-related receptor-like kinase [Triticum aestivum]
Novel07932	20.9215	52.6375	-1.3311	0.0022432	0.033842	hypothetical protein F775_17444 [Aegilops tauschii]
Traes_5BL_3AC8B8F76	80.1718	201.665	-1.3308	5.8813e-08	3.4341e-06	histone 4, partial [Codiaeum variegatum]
Traes_4BL_7F6FBA917	65.7039	165.246	-1.3306	3.8983e-07	1.9169e-05	hypothetical protein F775_42901 [Aegilops tauschii]
Traes_7AL_16DB61F77	22.1903	55.811	-1.3306	0.0011135	0.019313	Callose synthase 3 [Aegilops tauschii]
Traes_2BS_647C82888	576.311	1446.5	-1.3276	6.8806e-09	4.6959e-07	Os07g0685700 [Oryza sativa Japonica Group]>gi|22324421|dbj|BAC10338.1| putative transcription factor OsEIL2 [Oryza sativa Japonica Group]>gi|84095193|dbj|BAB78463.2| ethylene-insensitive-3-like protein [Oryza sativa Japonica Group]>gi|113612214|dbj|BAF22592.1| Os07g0685700 [Oryza sativa Japonica Group]>gi|215765868|dbj|BAG87565.1| unnamed protein product [Oryza sativa Japonica Group]>gi|222637709…
Traes_1BL_9DA22ABF9	215.327	540.048	-1.3266	2.3609e-13	3.1755e-11	predicted protein [Hordeum vulgare subsp. vulgare]
Traes_6AL_9A9C9D232	76.6256	192.016	-1.3253	1.3952e-07	7.5505e-06	hypothetical protein F775_31098 [Aegilops tauschii]
Traes_5DL_9FA4A6AE2	72.5361	181.718	-1.3249	0.000269	0.0059946	predicted protein [Hordeum vulgare subsp. vulgare]
Novel10408	24.2943	60.8534	-1.3247	0.00065249	0.012434	hypothetical protein TRIUR3_03678 [Triticum urartu]
Traes_4DL_A0BAFF4CA	250.771	628.056	-1.3245	8.2235e-06	0.00029331	Beta-fructofuranosidase, insoluble isoenzyme 1 [Aegilops tauschii]
Traes_1BL_921B59F2E	26.4258	66.119	-1.3231	0.00054304	0.010652	hypothetical protein F775_25923 [Aegilops tauschii]
Traes_3AL_8D5C695EB	22.9663	57.4568	-1.323	0.0014935	0.024456	hypothetical protein TRIUR3_14714 [Triticum urartu]
TRAES3BF012600060CFD_g	131.065	327.863	-1.3228	1.2542e-10	1.1295e-08	unnamed protein product [Triticum aestivum]
Traes_5BL_3476E951B	141.668	353.734	-1.3202	5.7341e-11	5.4671e-09	predicted protein [Hordeum vulgare subsp. vulgare]
Traes_2DS_4C44A381F	25.303	63.1581	-1.3197	0.00059755	0.01156	hypothetical protein TRIUR3_02244 [Triticum urartu]
Traes_4AL_822582A19	47.1422	117.657	-1.3195	7.4538e-05	0.0019987	predicted protein [Hordeum vulgare subsp. vulgare]>gi|326532956|dbj|BAJ89323.1| predicted protein [Hordeum vulgare subsp. vulgare]
Traes_2BL_E25CAC0B3	85.5533	213.374	-1.3185	0.0011676	0.02005	type 1 non-specific lipid transfer protein precursor [Triticum aestivum]
Traes_2DL_F23E85139	264.59	659.401	-1.3174	5.8311e-07	2.7513e-05	hypothetical protein F775_29128 [Aegilops tauschii]>gi|770338682|gb|AJW68160.1| cold-responsive protein Wcs19b [Triticum aestivum]>gi|770338708|gb|AJW68162.1| cold-responsive protein Wcs19-B [Aegilops speltoides]>gi|770338715|gb|AJW68163.1| cold-responsive protein Wcs19-D [Aegilops tauschii]>gi|770338717|gb|AJW68164.1| cold-responsive protein Wcs19-D [Aegilops tauschii]>gi|770338719|gb|AJW68165.1…
TRAES3BF030100060CFD_g	167.687	417.871	-1.3173	1.2027e-07	6.6124e-06	unnamed protein product [Triticum aestivum]
Traes_3DL_DFEA98709	116.424	290.07	-1.317	0.0003377	0.0072095	Vacuolar-processing enzyme [Aegilops tauschii]
Traes_1AS_539B5E5F2	198.636	494.422	-1.3156	1.3914e-12	1.6732e-10	predicted protein [Hordeum vulgare subsp. vulgare]
TRAES3BF106100010CFD_g	280.145	697.259	-1.3155	2.2178e-09	1.6495e-07	predicted protein [Hordeum vulgare subsp. vulgare]
Traes_6DL_1EC4A77EE	21.5559	53.6245	-1.3148	0.0021379	0.032527	Putative LRR receptor-like serine/threonine-protein kinase [Aegilops tauschii]
Novel01168	49.3054	122.6	-1.3141	1.2929e-05	0.00043494	hypothetical protein TRIUR3_32617 [Triticum urartu]
TRAES3BF026700050CFD_g	738.071	1833.8	-1.313	6.5638e-07	3.0484e-05	unnamed protein product [Triticum aestivum]
Traes_2BS_E9B276FE4	20.0588	49.7815	-1.3114	0.0019637	0.030435	hypothetical protein F775_05807 [Aegilops tauschii]
Traes_6DS_2D797E3ED	86.9997	215.81	-1.3107	5.3004e-08	3.1146e-06	hypothetical protein F775_07580 [Aegilops tauschii]
Traes_2DS_92645528E	18.7901	46.6055	-1.3105	0.0035965	0.049376	12-oxo-phytodienoic acid reductase [Triticum aestivum]
Traes_7AS_FF4D035B7	60.9208	150.996	-1.3095	1.4141e-06	6.1151e-05	UDP-glycosyltransferase 85A2 [Triticum urartu]
Traes_2BL_33FB99EED	24.2943	60.2079	-1.3093	0.001833	0.028874	RecName: Full=Cytokinin dehydrogenase 8; AltName: Full=Cytokinin oxidase 8; Short=OsCKX8; Flags: Precursor>gi|296439545|sp|A3AVP1.1|CKX8_ORYSJ RecName: Full=Cytokinin dehydrogenase 8; AltName: Full=Cytokinin oxidase 8; Short=OsCKX8; Flags: Precursor>gi|57834117|emb|CAE05712.2| OSJNBb0065J09.8 [Oryza sativa Japonica Group]>gi|116310941|emb|CAH67878.1| OSIGBa0153E02-OSIGBa0093I20.7 [Oryza sativa In…
Traes_7DL_3F2853019	37.1192	91.9012	-1.3079	0.0010549	0.018486	predicted protein, partial [Hordeum vulgare subsp. vulgare]
Traes_4DL_7BB4E451B1	518.465	1283.39	-1.3076	3.0528e-08	1.8736e-06	CBL-interacting protein kinase 10 [Aegilops tauschii]
TRAES3BF027700190CFD_g	62.3037	154.183	-1.3073	1.5753e-06	6.7488e-05	unnamed protein product [Triticum aestivum]
Novel10556	33.6005	83.1127	-1.3066	0.00015818	0.0038066	Cysteine-rich receptor-like protein kinase 13 [Aegilops tauschii]
Traes_4DL_42B14A244	674.038	1666.43	-1.3059	0.00012496	0.0031297	PREDICTED: protein ASPARTIC PROTEASE IN GUARD CELL 2 [Brachypodium distachyon]
Traes_5BL_A20F4C525	767.242	1894.86	-1.3043	1.519e-09	1.1578e-07	CBL-interacting protein kinase 7 [Triticum aestivum]
Traes_6DL_804FB7F75	37.8085	93.2109	-1.3018	0.00010023	0.0025813	Protein argonaute 1A [Triticum urartu]
Traes_4AL_BEAEAEE4A	145.233	357.892	-1.3012	0.0001723	0.0041069	PREDICTED: actin-66 [Beta vulgaris subsp. vulgaris]>gi|870853376|gb|KMT05257.1| hypothetical protein BVRB_7g173970 [Beta vulgaris subsp. vulgaris]
Traes_7AL_0A74DE5B9	19.5386	48.1357	-1.3008	0.0030317	0.043167	putative xyloglucan endotransglucosylase/hydrolase protein 23 [Triticum urartu]
Traes_2AL_FB30FBDAA	21.3825	52.6349	-1.2996	0.0025025	0.036907	predicted protein [Hordeum vulgare subsp. vulgare]
Novel01779	153.799	378.513	-1.2993	4.7175e-11	4.5556e-09	#N/A
Traes_3DL_A38119319	46.567	114.585	-1.299	2.1889e-05	0.00069514	hypothetical protein F775_32493 [Aegilops tauschii]
Traes_2BL_8EE7B8FBE1	23.514	57.7876	-1.2972	0.0018169	0.028675	predicted protein [Hordeum vulgare subsp. vulgare]>gi|326506206|dbj|BAJ86421.1| predicted protein [Hordeum vulgare subsp. vulgare]
Traes_5BL_0F4F3F17F	195.729	480.738	-1.2964	4.7088e-12	5.3226e-10	Vacuolar-processing enzyme [Aegilops tauschii]
Traes_3AS_369371CF7	850.243	2087.58	-1.2959	3.6205e-19	9.3159e-17	hypothetical protein TRIUR3_26766 [Triticum urartu]
Traes_3AS_F434A9F61	79.7108	195.638	-1.2953	1.8154e-07	9.5079e-06	unnamed protein product [Triticum aestivum]
Traes_6AL_A26513B30	45.1884	110.861	-1.2947	1.7227e-05	0.00056193	PREDICTED: uncharacterized protein LOC100824193 [Brachypodium distachyon]
Traes_3AL_3D5C860FD	518.708	1270.86	-1.2928	7.8144e-13	9.7216e-11	putative Isocitrate dehydrogenase (NADP), chloroplastic [Aegilops tauschii]
Traes_5DL_1B21D9A26	47.1739	115.58	-1.2928	2.2849e-05	0.00072036	phosphate transporter protein [Triticum aestivum]>gi|730129913|gb|AIZ11188.1| phosphate transporter protein [Triticum aestivum]
Traes_5BS_BA0EAE97A1	430.883	1055.58	-1.2927	0.00062376	0.011969	hypothetical protein F775_29518 [Aegilops tauschii]
Traes_6DL_A09DB479A	190.846	467.529	-1.2926	0.0031521	0.044544	3-ketoacyl-CoA synthase 11 [Aegilops tauschii]
Traes_1DL_794982B23	28.6714	70.1772	-1.2914	0.00072182	0.013531	Omega-hydroxypalmitate O-feruloyl transferase [Triticum urartu]
Traes_5DL_10FA5B3DF	28.8173	70.5026	-1.2907	0.00046182	0.0093395	PREDICTED: leucine-rich repeat extensin-like protein 6 [Setaria italica]
TRAES3BF069600280CFD_g	38.7304	94.7438	-1.2906	9.5431e-05	0.0024748	unnamed protein product [Triticum aestivum]
Traes_1DL_984DBD9C3	44.2939	108.336	-1.2903	2.2933e-05	0.00072193	hypothetical protein F775_25923 [Aegilops tauschii]
Traes_1DL_2B87D1396	42.5916	104.165	-1.2902	3.5797e-05	0.0010661	Putative LRR receptor-like serine/threonine-protein kinase [Aegilops tauschii]
Traes_2DS_68207C391	24.4085	59.6459	-1.289	0.0014894	0.024402	Putative mixed-linked glucan synthase 8 [Aegilops tauschii]
Traes_1AL_480E5DC12	510.29	1246.84	-1.2889	1.1209e-15	1.9802e-13	hypothetical protein TRIUR3_22405 [Triticum urartu]
Novel08315	32.0442	78.2934	-1.2888	0.00034663	0.0073565	predicted protein [Hordeum vulgare subsp. vulgare]
Traes_2BL_02985332D	95.3247	232.885	-1.2887	0.0015642	0.025322	predicted protein [Hordeum vulgare subsp. vulgare]
Traes_3AL_197871859	31.6107	77.1935	-1.2881	0.00040491	0.0083767	dihydroflavonol 4-reductase [Triticum aestivum]
Traes_3DL_3C48F1A2D	49.0771	119.851	-1.2881	1.2446e-05	0.00042157	hypothetical protein F775_26376 [Aegilops tauschii]
Traes_7AS_9E8A814C2	38.4429	93.8671	-1.2879	9.7595e-05	0.0025246	PREDICTED: calcium-transporting ATPase 8, plasma membrane-type-like [Brachypodium distachyon]
Traes_5BL_087A67E57	42.2766	103.188	-1.2873	4.3621e-05	0.0012664	predicted protein [Hordeum vulgare subsp. vulgare]
Traes_5AL_520223D2A	22.0169	53.7321	-1.2872	0.0023719	0.035333	Putative chloride channel-like protein CLC-g [Triticum urartu]
Traes_7DL_1B17288B8	86.1962	210.311	-1.2868	4.4623e-08	2.6484e-06	predicted protein [Hordeum vulgare subsp. vulgare]>gi|326521746|dbj|BAK00449.1| predicted protein [Hordeum vulgare subsp. vulgare]>gi|326531614|dbj|BAJ97811.1| predicted protein [Hordeum vulgare subsp. vulgare]>gi|326531730|dbj|BAJ97869.1| predicted protein [Hordeum vulgare subsp. vulgare]
Traes_4DL_010F1233D	31.0673	75.7682	-1.2862	0.0002426	0.0055055	predicted protein [Hordeum vulgare subsp. vulgare]
Traes_5BL_A0350B6AB	1648.99	4020.36	-1.2857	2.4847e-20	7.432e-18	alpha tubulin-4D [Triticum aestivum]
Traes_7DL_23AB6D133	31.8433	77.6292	-1.2856	0.00025919	0.0058166	hypothetical protein TRIUR3_02208 [Triticum urartu]
Traes_6DL_1ABE78799	29.3925	71.6025	-1.2846	0.00061121	0.011766	NAC domain-containing protein 21/22 [Aegilops tauschii]
Novel10391	43.8604	106.587	-1.281	4.3792e-05	0.0012709	Putative retroelement [Oryza sativa Japonica Group]>gi|31430304|gb|AAP52238.1| retrotransposon protein, putative, unclassified [Oryza sativa Japonica Group]
TRAES3BF050200020CFD_g	389.472	945.338	-1.2793	2.1338e-15	3.6227e-13	predicted protein [Hordeum vulgare subsp. vulgare]
Traes_3AL_0D64FFEF1	67.9813	164.932	-1.2787	1.3422e-06	5.8499e-05	predicted protein [Hordeum vulgare subsp. vulgare]
Traes_1AL_3EC96C539	41.0946	99.6893	-1.2785	0.0033497	0.046731	RecName: Full=Histone H2B.2
Traes_4BL_E35F776B8	27.261	66.1217	-1.2783	0.0009253	0.016576	predicted protein [Hordeum vulgare subsp. vulgare]>gi|326526341|dbj|BAJ97187.1| predicted protein [Hordeum vulgare subsp. vulgare]
Traes_5BL_881FB6FDE	213.601	517.364	-1.2763	2.3692e-12	2.7648e-10	peroxidase 7 [Triticum monococcum]
Traes_2DL_36F021DAA	24.1484	58.4491	-1.2753	0.002166	0.032892	Wall-associated receptor kinase 2 [Triticum urartu]
Traes_5BL_5A2634836	394.934	955.778	-1.2751	1.1994e-15	2.0982e-13	beta-D-glucan exohydrolase isoenzyme ExoI [Hordeum vulgare subsp. vulgare]
Traes_3AL_3CA77B366	233.656	565.158	-1.2743	8.1551e-13	1.0115e-10	Ca2+/H+-exchanging protein [Hordeum vulgare subsp. vulgare]>gi|326511192|dbj|BAJ87610.1| predicted protein [Hordeum vulgare subsp. vulgare]
Novel09757	53.2258	128.729	-1.2741	8.2038e-06	0.00029273	Anthranilate N-benzoyltransferase protein 1 [Triticum urartu]
Traes_2BL_35037E6EB	57.9497	140.029	-1.2729	6.7426e-06	0.00024741	predicted protein [Hordeum vulgare subsp. vulgare]
Traes_2DL_BEDDAC0D4	65.9322	159.319	-1.2729	1.7753e-05	0.00057668	ent-kaurene synthase like 5 [Triticum aestivum]
Traes_1BS_EF18712AB	45.791	110.63	-1.2726	0.0021018	0.032094	PREDICTED: 3'-N-debenzoyl-2'-deoxytaxol N-benzoyltransferase-like [Setaria italica]
Novel01399	65.8224	158.897	-1.2714	1.3797e-06	5.9785e-05	#N/A
Traes_7DS_4CE1A25EF	35.2985	85.2049	-1.2713	0.0011245	0.019468	predicted protein, partial [Hordeum vulgare subsp. vulgare]
Traes_1AS_863D41595	27.8087	67.114	-1.2711	0.001091	0.018994	Glycerophosphoryl diester phosphodiesterase [Aegilops tauschii]
TRAES3BF006600050CFD_g	89.0213	214.6	-1.2694	6.7238e-08	3.8931e-06	unnamed protein product [Triticum aestivum]
Traes_6DL_FAD59E515	28.4431	68.4264	-1.2665	0.00083688	0.015203	PREDICTED: protein LUTEIN DEFICIENT 5, chloroplastic [Brachypodium distachyon]
Traes_4AS_3A1324816	260.574	626.245	-1.265	3.2882e-13	4.3383e-11	hypothetical protein TRIUR3_08657 [Triticum urartu]
Traes_6AL_43E1105C6	33.1395	79.6112	-1.2644	0.00040048	0.0082971	G-type lectin S-receptor-like serine/threonine-protein kinase SD1-29 [Triticum urartu]
Traes_2BS_344B59B0F	21.7293	52.1938	-1.2642	0.0025121	0.037008	predicted protein [Hordeum vulgare subsp. vulgare]
Traes_6DL_24A8AB125	605.325	1453.94	-1.2642	2.5456e-16	4.8936e-14	glutamine synthetase 1a [Lolium perenne]
Traes_2DL_73AA0206B	26.4532	63.4915	-1.2631	0.0015699	0.025394	predicted protein, partial [Hordeum vulgare subsp. vulgare]
Traes_2AL_F8B09B0CA	56.2518	134.664	-1.2594	1.0895e-05	0.00037659	PTI1-like tyrosine-protein kinase 3 [Triticum urartu]
Traes_5DS_94D21BF47	438.464	1049.54	-1.2592	0.0010008	0.017679	hypothetical protein F775_29518 [Aegilops tauschii]
Traes_5BL_917DF323B	117.665	281.289	-1.2574	4.4846e-06	0.00017139	HMG-I/Y protein HMGa [Triticum aestivum]
Traes_2AS_604AB70CC	62.993	150.552	-1.257	3.9253e-06	0.00015148	predicted protein [Hordeum vulgare subsp. vulgare]
TRAES3BF069600300CFD_g	44.6089	106.582	-1.2566	5.329e-05	0.0014969	unnamed protein product [Triticum aestivum]
Traes_7DL_B7958BAA7	149.162	356.286	-1.2562	5.7155e-10	4.7026e-08	hypothetical protein F775_05284 [Aegilops tauschii]
Traes_7DL_0F8CC5C5A	172.534	412.073	-1.256	5.0101e-11	4.8156e-09	putative xyloglucan endotransglucosylase/hydrolase protein 23 [Triticum urartu]
Traes_7AL_2ABAD539C	35.8779	85.6432	-1.2552	0.00025977	0.0058281	predicted protein [Hordeum vulgare subsp. vulgare]
Traes_4BS_B9454EBE6	21.4143	51.0993	-1.2547	0.0025583	0.037536	hypothetical protein TRIUR3_10653 [Triticum urartu]
Traes_2AS_8D2E46FBE	46.8271	111.732	-1.2546	3.7777e-05	0.0011169	NEP1-interacting protein 2 [Triticum urartu]
Traes_2DS_5D49F94DA	500.214	1193.31	-1.2543	1.1347e-07	6.2886e-06	PREDICTED: uncharacterized protein LOC101759818 [Setaria italica]
Traes_6DL_8220431F0	57.1463	136.197	-1.253	8.6401e-06	0.00030619	hypothetical protein F775_27049 [Aegilops tauschii]
Traes_5DL_32D78D06A	39.9443	95.1875	-1.2528	9.9628e-05	0.0025675	Putative WRKY transcription factor 40 [Aegilops tauschii]
Traes_2AL_CA75501A81	40.6885	96.9276	-1.2523	0.00070011	0.013186	Aldose 1-epimerase [Aegilops tauschii]
Traes_1DL_761EC8AFA	123.252	293.434	-1.2514	4.9152e-09	3.4483e-07	Protein BRASSINOSTEROID INSENSITIVE 1 [Aegilops tauschii]
Traes_5AL_7F6C23B45	33.7739	80.3723	-1.2508	0.00031677	0.0068474	PREDICTED: uncharacterized protein LOC100830671 isoform X3 [Brachypodium distachyon]>gi|721680363|ref|XP_010238215.1| PREDICTED: uncharacterized protein LOC100830671 isoform X3 [Brachypodium distachyon]
TRAES3BF051600120CFD_g	184.574	439.194	-1.2507	2.6648e-10	2.2738e-08	unnamed protein product [Triticum aestivum]
Traes_4DS_88FFBF4EE	21.7568	51.7555	-1.2502	0.0035815	0.049255	Putative LRR receptor-like serine/threonine-protein kinase [Aegilops tauschii]
Novel09283	109.915	261.332	-1.2495	6.8888e-05	0.0018646	CBFIVb-B20 [Triticum aestivum]
Traes_4DS_1CF5D9107	44.2896	105.267	-1.249	9.0313e-05	0.0023627	Temperature-sensitive omega-3 fatty acid desaturase, chloroplastic [Aegilops tauschii]
Traes_7DS_582D477E1	36.5397	86.8454	-1.249	0.00025015	0.0056473	receptor-like serine/threonine protein kinase 1 [Triticum aestivum]>gi|500866560|gb|AGL91673.1| erecta leucine-rich-repeat receptor-like kinase [Triticum aestivum]
Traes_2AL_A4996447D	160.919	382.369	-1.2486	2.373e-10	2.0396e-08	predicted protein, partial [Hordeum vulgare subsp. vulgare]
Traes_4AS_8FFE5E39F	67.2602	159.771	-1.2482	2.5633e-06	0.00010442	hypothetical protein OsI_10110 [Oryza sativa Indica Group]
Traes_1DL_F81358B83	116.219	275.989	-1.2478	3.5368e-08	2.1475e-06	Putative glycosyltransferase AGO61 [Aegilops tauschii]
TRAES3BF044000040CFD_g	56.0784	133.125	-1.2473	1.3645e-05	0.00045569	unnamed protein product [Triticum aestivum]
Traes_2DS_0B6EB8F1D	28.0096	66.4525	-1.2464	0.0013747	0.0229	Sulfotransferase 16 [Aegilops tauschii]
Traes_2AL_3FB8B316E	158.034	374.883	-1.2462	1.9937e-05	0.00064	predicted protein [Hordeum vulgare subsp. vulgare]>gi|326509513|dbj|BAJ91673.1| predicted protein [Hordeum vulgare subsp. vulgare]>gi|326523153|dbj|BAJ88617.1| predicted protein [Hordeum vulgare subsp. vulgare]
Traes_6DL_C00F24D05	59.2185	140.462	-1.2461	7.2217e-06	0.00026197	predicted protein [Hordeum vulgare subsp. vulgare]
Traes_2BS_8800ED4EE	43.8879	104.052	-1.2454	0.0032723	0.045836	beta-amyrin synthase [Avena longiglumis]
Traes_1DL_391121B8B	25.0703	59.4281	-1.2452	0.001857	0.029124	Putative disease resistance protein [Aegilops tauschii]
Traes_2DS_350BC2583	35.7637	84.7719	-1.2451	0.00032331	0.006955	predicted protein [Hordeum vulgare subsp. vulgare]
Traes_2DL_11F6A8A27	51.4094	121.83	-1.2448	3.0023e-05	0.00091724	predicted protein, partial [Hordeum vulgare subsp. vulgare]
Traes_2BL_1B2A85367	390.33	924.268	-1.2436	1.5546e-14	2.3986e-12	14-3-3 protein [Triticum aestivum]>gi|390195996|gb|AFL70188.1| 14-3-3 protein [Triticum aestivum]
Traes_7DL_AD2356120	53.2215	125.881	-1.242	0.0014862	0.024371	hypothetical protein F775_05178 [Aegilops tauschii]
Traes_6AS_1912751AF	99.8795	236.203	-1.2418	9.24e-08	5.2009e-06	Peptide transporter PTR2 [Triticum urartu]
Traes_6AS_D9BDACF78	40.807	96.4866	-1.2415	0.00098204	0.017397	predicted protein, partial [Hordeum vulgare subsp. vulgare]
Traes_5AL_6FD9AE7EB	37.8403	89.3706	-1.2399	0.00014858	0.0036154	hypothetical protein F775_27105 [Aegilops tauschii]
TRAES3BF072300010CFD_g	24.0617	56.8006	-1.2392	0.0028476	0.040961	unnamed protein product [Triticum aestivum]
TRAES3BF114000090CFD_g	1766.76	4166.1	-1.2376	1.7479e-19	4.7326e-17	unnamed protein product [Triticum aestivum]
Novel10332	28.0963	66.2293	-1.2371	0.0012476	0.021182	Calcium-transporting ATPase 9, plasma membrane-type [Aegilops tauschii]
Traes_4BL_34A24DD0E	27.261	64.1424	-1.2344	0.0012247	0.02088	predicted protein, partial [Hordeum vulgare subsp. vulgare]
Traes_5BL_E956B149A	252.993	595.235	-1.2344	3.1514e-12	3.6365e-10	putative glutathione S-transferase [Triticum urartu]
Traes_6AS_BDF1AB708	43.7462	102.747	-1.2319	7.8631e-05	0.0020935	PREDICTED: uncharacterized protein LOC100830213 [Brachypodium distachyon]
Traes_1BL_30A8D14FE	57.7763	135.635	-1.2312	0.00033451	0.0071543	predicted protein, partial [Hordeum vulgare subsp. vulgare]
Traes_2BL_EA2B95CF0	84.124	197.391	-1.2305	2.9463e-06	0.00011742	predicted protein [Hordeum vulgare subsp. vulgare]
Traes_7BL_E6A72120C	66.3657	155.718	-1.2304	5.6271e-06	0.00020945	hypothetical protein F775_27209 [Aegilops tauschii]
Novel04771	72.9653	170.969	-1.2285	0.0002266	0.0051936	#N/A
Novel02024	35.7637	83.7769	-1.2281	0.00030258	0.0065857	hypothetical protein TRIUR3_17510 [Triticum urartu]
Traes_7BS_47B8FC9CB	58.0957	136.089	-1.228	1.6214e-05	0.00053309	hypothetical protein SORBIDRAFT_07g025240 [Sorghum bicolor]>gi|241942108|gb|EES15253.1| hypothetical protein SORBIDRAFT_07g025240 [Sorghum bicolor]
Traes_5BL_EC9A044BC	617.833	1446.16	-1.2269	3.8239e-16	7.1843e-14	Zinc finger A20 and AN1 domain-containing stress-associated protein 1 [Aegilops tauschii]
Traes_2DL_112791A5D	35.9921	84.2126	-1.2264	0.00036752	0.0077196	putative beta-D-xylosidase 6 [Triticum urartu]
Traes_2AL_158F8EE88	299.309	700.053	-1.2258	3.974e-13	5.1852e-11	pathogen-inducible transcription factor ERF3 [Triticum aestivum]
Traes_5BL_D403CBCC6	27.6671	64.7017	-1.2256	0.0012977	0.021876	Putative serine/threonine-protein kinase receptor [Aegilops tauschii]
Traes_2BL_016855A74	23.199	54.1731	-1.2235	0.0035124	0.048478	hypothetical protein F775_27991 [Aegilops tauschii]
Novel01876	94.6904	221.076	-1.2233	4.9556e-06	0.00018672	PREDICTED: uncharacterized protein LOC103342112 isoform X3 [Prunus mume]
Traes_4DL_15C81179A	55.1839	128.833	-1.2232	0.00087051	0.015724	PREDICTED: protein YLS3-like [Brachypodium distachyon]
TRAES3BF039400050CFD_g	72.3035	168.753	-1.2228	1.7425e-06	7.3546e-05	unnamed protein product [Triticum aestivum]
TRAES3BF061600040CFD_g	53.0524	123.804	-1.2226	3.3455e-05	0.0010072	predicted protein [Hordeum vulgare subsp. vulgare]
Traes_3AL_B05015191	336.821	785.247	-1.2212	2.2007e-13	2.9745e-11	Ca2+/H+-exchanging protein [Hordeum vulgare subsp. vulgare]>gi|326511192|dbj|BAJ87610.1| predicted protein [Hordeum vulgare subsp. vulgare]
Traes_1BL_A6F7A9A54	43.5454	101.429	-1.2199	8.1399e-05	0.0021554	Glucan endo-1,3-beta-glucosidase 14 [Triticum urartu]
Traes_5DL_1898E18AF	99.1585	230.812	-1.2189	3.3007e-06	0.00012968	Protein HOTHEAD [Aegilops tauschii]
Traes_4AL_273FA87E7	359.337	836.059	-1.2183	0.00079682	0.014622	predicted protein [Hordeum vulgare subsp. vulgare]>gi|326495494|dbj|BAJ85843.1| predicted protein [Hordeum vulgare subsp. vulgare]>gi|326499400|dbj|BAJ86011.1| predicted protein [Hordeum vulgare subsp. vulgare]
TRAES3BF020300040CFD_g	697.616	1621.07	-1.2164	1.6882e-16	3.3145e-14	GDSL esterase/lipase [Aegilops tauschii]
Traes_3DL_598708C12	29.8578	69.3058	-1.2149	0.00086591	0.015648	PREDICTED: potassium transporter 5 [Setaria italica]
Traes_7BL_827BB764A	43.226	100.335	-1.2149	0.00013754	0.0033917	PREDICTED: histone H2B.1-like [Brachypodium distachyon]
Traes_6BL_51A18A82E	90.9202	210.98	-1.2144	3.3409e-07	1.6675e-05	#N/A
Novel08270	27.8954	64.699	-1.2137	0.0017843	0.028268	hypothetical protein F775_21774 [Aegilops tauschii]
Novel07582	27.0009	62.6148	-1.2135	0.0024052	0.035707	Disease resistance protein RGA2 [Triticum urartu]
Traes_4DS_5117B5DE7	24.0342	55.7007	-1.2126	0.0026499	0.038579	alcohol dehydrogenase ADH1A [Triticum aestivum]>gi|119388731|gb|ABL74262.1| alcohol dehydrogenase ADH1A [Triticum dicoccon]>gi|475426877|gb|EMT01119.1| Alcohol dehydrogenase 1 [Aegilops tauschii]
Traes_7AS_4393C73C0	46.1927	107.026	-1.2122	0.00011993	0.0030184	SNAP34 [Triticum aestivum]
Traes_5DL_5E2AECAD6	59.9713	138.932	-1.212	9.4519e-06	0.00033183	metacaspase 2 [Aegilops tauschii]>gi|571255718|emb|CCC14978.1| MC2D protein [Aegilops tauschii]
Traes_7BL_3430202B3	38.7897	89.809	-1.2112	0.00024049	0.0054665	predicted protein [Hordeum vulgare subsp. vulgare]
Traes_5BL_90757F0CC	45.476	105.17	-1.2095	0.00052858	0.01042	Putative WRKY transcription factor 40 [Aegilops tauschii]
Traes_1DS_37ED6B3F5	60.889	140.674	-1.2081	0.0025769	0.037722	predicted protein [Hordeum vulgare subsp. vulgare]
Traes_5DL_6BB035C12	151.841	350.797	-1.2081	2.4096e-09	1.7825e-07	CBL-interacting protein kinase 7 [Triticum urartu]
Traes_7DL_A6474D4D5	473.884	1094.43	-1.2076	6.5084e-15	1.0471e-12	predicted protein [Hordeum vulgare subsp. vulgare]
Traes_6DL_EFFCA5F6F	84.3206	194.732	-1.2075	4.4835e-05	0.0012948	predicted protein [Hordeum vulgare subsp. vulgare]>gi|326518802|dbj|BAJ92562.1| predicted protein [Hordeum vulgare subsp. vulgare]
Traes_7DS_7094F3B4D	197.577	455.814	-1.206	2.0058e-10	1.7475e-08	PREDICTED: sucrose synthase 2-like [Elaeis guineensis]
Traes_6AL_23B31796F	246.015	567.431	-1.2057	3.3638e-07	1.6779e-05	aquaporin 7 [Triticum aestivum]
Traes_7DS_6A9DE4CB5	1772.48	4087.13	-1.2053	5.2396e-07	2.505e-05	vacuolar invertase1 [Triticum monococcum]
Traes_4DS_314D29362	230.516	530.716	-1.2031	1.5816e-11	1.6592e-09	predicted protein [Hordeum vulgare subsp. vulgare]
Traes_7DL_6A6BEA0C5	83.0286	191.131	-1.2029	5.6912e-07	2.6915e-05	cytokinin oxidase/dehydrogenase 3 [Triticum aestivum]
Traes_7AS_91F6E710D	34.7825	80.0522	-1.2026	0.00069287	0.013077	predicted protein, partial [Hordeum vulgare subsp. vulgare]
Traes_6AL_006779D22	40.5151	93.2082	-1.202	0.00034367	0.0073124	endotransglucosylase/hydrolase XTH4 [Triticum aestivum]
Traes_2DS_E754729E5	394.803	908.229	-1.2019	3.7023e-10	3.1047e-08	PREDICTED: leucine-rich repeat extensin-like protein 6 [Brachypodium distachyon]
Traes_2AL_7752BE2E8	34.2941	78.7398	-1.1991	0.00072563	0.013584	Peptide transporter PTR1 [Aegilops tauschii]
Traes_2BS_B4AB09A4E	281.098	645.312	-1.1989	1.555e-12	1.8591e-10	Peroxidase 21 [Aegilops tauschii]
Traes_1AL_8F917ED50	76.4248	175.358	-1.1982	0.00095811	0.017053	Histone H4 [Triticum urartu]
Traes_4BS_9EF72B0BA	28.7306	65.8985	-1.1977	0.0015234	0.024808	GLTP domain-containing protein [Triticum aestivum]
Traes_6AL_A9CF22002	243.474	558.002	-1.1965	7.3008e-06	0.0002645	endotransglucosylase/hydrolase XTH4 [Triticum aestivum]
Traes_1DS_7833DAAB5	56.5119	129.495	-1.1963	1.9406e-05	0.00062465	Protein RUPTURED POLLEN GRAIN 1 [Aegilops tauschii]
Novel06670	44.7549	102.527	-1.1959	0.00011414	0.0028929	hypothetical protein TRIUR3_03678 [Triticum urartu]
Traes_4BS_0307B74B2	34.3216	78.6242	-1.1959	0.00073136	0.013651	predicted protein [Hordeum vulgare subsp. vulgare]
Traes_2AS_B6B3FCEEB	37.9819	86.953	-1.1949	0.00032428	0.0069715	Serine carboxypeptidase-like 19 [Aegilops tauschii]
Traes_3AL_98EAAEB65	31.9575	73.1407	-1.1945	0.0012335	0.021007	hypothetical protein TRIUR3_29526 [Triticum urartu]
Traes_1BS_30DE427D5	136.971	312.956	-1.1921	9.3369e-09	6.2488e-07	PREDICTED: protein EARLY RESPONSIVE TO DEHYDRATION 15 [Brachypodium distachyon]>gi|721621873|ref|XP_010228619.1| PREDICTED: protein EARLY RESPONSIVE TO DEHYDRATION 15 [Brachypodium distachyon]
Novel07853	649.655	1484.14	-1.1919	7.0205e-13	8.8536e-11	PREDICTED: LOW QUALITY PROTEIN: family of serine hydrolases 3-like [Setaria italica]
Traes_2AL_024BC34B2	30.287	69.1849	-1.1918	0.0031442	0.044471	predicted protein [Hordeum vulgare subsp. vulgare]
Traes_1BL_A1A6E39BD	48.4152	110.436	-1.1897	0.002527	0.037188	predicted protein [Hordeum vulgare subsp. vulgare]
Traes_6BL_1753A0518	47.028	107.236	-1.1892	0.00055139	0.010782	hypothetical protein F775_25439 [Aegilops tauschii]
Traes_6BL_017F7FCF8	33.4314	76.2146	-1.1889	0.00064979	0.012388	High mobility group B protein 4 [Triticum urartu]
TRAES3BF053100170CFD_g	30.3187	69.0826	-1.1881	0.00096182	0.017112	disulfide oxidoreductase, putative, expressed [Triticum aestivum]
Traes_7AL_3A910D814	45.5309	103.726	-1.1879	0.00012102	0.0030441	Enoyl-[acyl-carrier-protein] reductase [NADH], chloroplastic [Triticum urartu]
Traes_3AL_727AC18B0	32.2176	73.251	-1.185	0.0012192	0.020802	Subtilisin-like protease [Triticum urartu]
Traes_2DL_70BCF7E69	38.3287	87.0686	-1.1837	0.0003872	0.0080625	predicted protein [Hordeum vulgare subsp. vulgare]
Novel02042	32.2176	73.1434	-1.1829	0.0013488	0.022544	#N/A
Novel08055	775.248	1759.54	-1.1825	1.4623e-15	2.5293e-13	PREDICTED: calmodulin-like [Musa acuminata subsp. malaccensis]
TRAES3BF042100150CFD_g	48.7028	110.535	-1.1824	9.4307e-05	0.0024518	hypothetical protein, partial [Triticum urartu]>gi|207174024|gb|ACI23508.1| hypothetical protein, partial [Triticum monococcum]
Novel08039	33.4863	75.9861	-1.1822	0.00073256	0.01367	Leucoanthocyanidin reductase [Aegilops tauschii]
Traes_2AL_CFCA01C76	153.283	347.728	-1.1818	4.9593e-09	3.4763e-07	Putative metal-nicotianamine transporter YSL9 [Aegilops tauschii]
Novel01066	28.6165	64.9115	-1.1816	0.0015714	0.02541	#N/A
Traes_5AL_A041A47C4	36.7998	83.4461	-1.1811	0.00054286	0.010651	hypothetical protein TRIUR3_16873 [Triticum urartu]
Traes_1BS_66A76DFC2	508.971	1152.88	-1.1796	1.1712e-12	1.4249e-10	predicted protein [Hordeum vulgare subsp. vulgare]
Traes_7DL_357BEB7B0	141.932	321.177	-1.1782	6.3354e-09	4.3597e-07	predicted protein [Hordeum vulgare subsp. vulgare]
Traes_6DL_B9EAF84BD	38.2102	86.4017	-1.1771	0.0014905	0.02441	PREDICTED: protein ECERIFERUM 1-like [Oryza brachyantha]
Traes_3DL_15B155464	63.1982	142.874	-1.1768	1.1884e-05	0.00040471	predicted protein [Hordeum vulgare subsp. vulgare]
Traes_7AL_F3ED3303D	89.3638	201.998	-1.1766	1.3592e-06	5.9114e-05	putative TCP-1/cpn60 chaperonin family protein [Zea mays]>gi|194701716|gb|ACF84942.1| unknown [Zea mays]>gi|194708360|gb|ACF88264.1| unknown [Zea mays]>gi|414883416|tpg|DAA59430.1| TPA: putative TCP-1/cpn60 chaperonin family protein [Zea mays]
TRAES3BF062700010CFD_g	106.68	241.117	-1.1764	1.6611e-05	0.00054419	unnamed protein product [Triticum aestivum]
Traes_5BL_43F9CE8D9	26.2524	59.3232	-1.1761	0.0033509	0.04674	predicted protein, partial [Hordeum vulgare subsp. vulgare]
TRAES3BF001400010CFD_g	38.3562	86.6222	-1.1753	0.00039459	0.0081958	putative receptor-like protein kinase [Oryza sativa Japonica Group]>gi|19571061|dbj|BAB86487.1| putative receptor-like protein kinase [Oryza sativa Japonica Group]
Traes_7DL_3E4083673	92.91	209.781	-1.175	7.7606e-07	3.5407e-05	predicted protein, partial [Hordeum vulgare subsp. vulgare]
Traes_2DL_0D1C8A54F	28.0963	63.3813	-1.1737	0.0027767	0.040122	Beta-glucosidase 16 [Triticum urartu]
Traes_5BL_B8C3AE4A5	428.084	964.72	-1.1722	1.7926e-13	2.4549e-11	PREDICTED: putative chloride channel-like protein CLC-g [Setaria italica]
Traes_7BL_6EF469A1F	151.868	342.226	-1.1721	6.1344e-09	4.2355e-07	hypothetical protein F775_27209 [Aegilops tauschii]
[truncated: 439 more rows]

## Sheet: S_WT vs WT-UP
Table S3. Differentially expressed genes.
[truncated: 964 more rows]

[truncated: 3 more sheets: S_WT vs WT-DOWN, S_st1 vs S_WT-UP, S_st1 vs S_WT-DOWN]
