# Supplementary material for: RNAseq analysis reveals pathways and candidate genes associated with salinity tolerance in a spaceflight-induced wheat mutant
Source: Sci Rep. 2017 Jun 2;7:2731. doi: 10.1038/s41598-017-03024-0 (PMC5457441; doi:10.1038/s41598-017-03024-0)
Supplement: Supplementary file 4 — Dataset 4 [file 41598_2017_3024_MOESM4_ESM.xls]

## Sheet: S_st1 vs S_WT-UP
Table S4. GO enrichment by DEGs.
GO enrichment by the up-regulated genes in S_st1 vs S_WT. The enriched GO terms with corrected p value < 0.2 are shown in the table.
Biological Process
GO_accession	Description	Corrected_p Value	Numbers of DEGs	Numbers of total Genes
GO:0055114	oxidation-reduction process	0.04907	152	8278
GO:0008612	peptidyl-lysine modification to hypusine	0.063666	4	20
GO:0046516	hypusine metabolic process	0.063666	4	20
GO:0015996	chlorophyll catabolic process	0.10327	7	101
GO:0019725	cellular homeostasis	0.10327	18	514
GO:0046149	pigment catabolic process	0.11025	7	105
GO:0042592	homeostatic process	0.14401	23	780
GO:0046700	heterocycle catabolic process	0.15442	14	385
GO:1901607	alpha-amino acid biosynthetic process	0.15442	16	492
GO:0044710	single-organism metabolic process	0.15442	212	12825
GO:1901605	alpha-amino acid metabolic process	0.15442	20	688
GO:0006787	porphyrin-containing compound catabolic process	0.15442	7	118
GO:0033015	tetrapyrrole catabolic process	0.15442	7	118
GO:0044270	cellular nitrogen compound catabolic process	0.15548	14	398
GO:0015994	chlorophyll metabolic process	0.15548	7	122
GO:0051187	cofactor catabolic process	0.15548	7	120
GO:1901361	organic cyclic compound catabolic process	0.16883	14	405
GO:0050801	ion homeostasis	0.17469	7	119
GO:0055065	metal ion homeostasis	0.17469	7	119
GO:0055080	cation homeostasis	0.17469	7	119
GO:0019439	aromatic compound catabolic process	0.18187	14	421
Molecular Function
GO:0003993	acid phosphatase activity	0.0003685	12	127
GO:0005506	iron ion binding	0.00080428	50	1720
GO:0016491	oxidoreductase activity	0.0030682	160	8242
GO:0003847	1-alkyl-2-acetylglycerophosphocholine esterase activity	0.0054012	5	20
GO:0043531	ADP binding	0.0054012	47	1841
GO:0016705	oxidoreductase activity, acting on paired donors, with incorporation or reduction of molecular oxygen	0.012049	47	1796
GO:0016791	phosphatase activity	0.04907	16	397
GO:0047746	chlorophyllase activity	0.10327	7	101
GO:0016757	transferase activity, transferring glycosyl groups	0.10327	46	2058
GO:0008171	O-methyltransferase activity	0.10327	13	321
GO:0016741	transferase activity, transferring one-carbon groups	0.10795	37	1540
GO:0042578	phosphoric ester hydrolase activity	0.14375	18	577
GO:0008168	methyltransferase activity	0.15325	35	1473
GO:0008146	sulfotransferase activity	0.17469	7	118
GO:0020037	heme binding	0.17469	51	2379
Cellular Component
GO:0005576	extracellular region	0.091087	64	3024
GO:0033646	host intracellular part	0.16253	14	395
GO:0043656	intracellular region of host	0.16253	14	395
GO:0042025	host cell nucleus	0.17469	13	359
GO:0033647	host intracellular organelle	0.17469	13	364
GO:0033648	host intracellular membrane-bounded organelle	0.17469	13	364
GO:0005788	endoplasmic reticulum lumen	0.18187	2	5

## Sheet: S_st1 vs S_WT-DOWN
Table S4. GO enrichment by DEGs.
GO enrichment by the down-regulated genes in S_st1 vs S_WT. The enriched GO terms with corrected p value < 0.2 are shown in the table.
Biological Process
GO_accession	Description	Corrected_p Value	Numbers of DEGs	Numbers of total Genes
GO:0042157	lipoprotein metabolic process	1.4111e-05	16	254
GO:0009628	response to abiotic stimulus	0.0066849	8	93
GO:0010876	lipid localization	0.0087858	10	185
GO:0006869	lipid transport	0.010541	9	160
GO:0010035	response to inorganic substance	0.013309	8	123
GO:0009415	response to water stimulus	0.016671	6	60
GO:0046474	glycerophospholipid biosynthetic process	0.024124	8	154
GO:0006733	oxidoreduction coenzyme metabolic process	0.041296	7	137
GO:0006098	pentose-phosphate shunt	0.047555	4	31
GO:0006740	NADPH regeneration	0.047555	4	31
GO:1901700	response to oxygen-containing compound	0.059011	6	88
GO:0045444	fat cell differentiation	0.062882	4	37
GO:0048584	positive regulation of response to stimulus	0.062882	7	144
GO:0010646	regulation of cell communication	0.062882	10	291
GO:0006497	protein lipidation	0.062882	7	147
GO:0006506	GPI anchor biosynthetic process	0.062882	7	147
GO:0006661	phosphatidylinositol biosynthetic process	0.062882	7	147
GO:0042158	lipoprotein biosynthetic process	0.063443	7	148
GO:0023051	regulation of signaling	0.06627	10	298
GO:0045017	glycerolipid biosynthetic process	0.075265	8	203
GO:0009967	positive regulation of signal transduction	0.075606	6	109
GO:0010647	positive regulation of cell communication	0.075606	6	109
GO:0023056	positive regulation of signaling	0.075606	6	109
GO:0014065	phosphatidylinositol 3-kinase cascade	0.075606	5	71
GO:0014066	regulation of phosphatidylinositol 3-kinase cascade	0.075606	5	71
GO:0014068	positive regulation of phosphatidylinositol 3-kinase cascade	0.075606	5	71
GO:0048015	phosphatidylinositol-mediated signaling	0.075606	5	71
GO:0048017	inositol lipid-mediated signaling	0.075606	5	71
GO:0050776	regulation of immune response	0.086146	6	113
GO:0006259	DNA metabolic process	0.10583	62	4241
GO:0009966	regulation of signal transduction	0.10757	9	274
GO:0002682	regulation of immune system process	0.13308	6	125
GO:0048583	regulation of response to stimulus	0.16361	10	354
Molecular Function
GO:0043531	ADP binding	1.4505e-05	44	1841
GO:0030414	peptidase inhibitor activity	0.0018588	16	303
GO:0061134	peptidase regulator activity	0.0018588	16	303
GO:0032553	ribonucleotide binding	0.010541	143	11726
GO:0001883	purine nucleoside binding	0.010541	141	11585
GO:0032549	ribonucleoside binding	0.010541	141	11585
GO:0032550	purine ribonucleoside binding	0.010541	141	11585
GO:0032555	purine ribonucleotide binding	0.010541	141	11591
GO:0001882	nucleoside binding	0.010541	141	11602
GO:0017076	purine nucleotide binding	0.012251	141	11664
GO:0000166	nucleotide binding	0.01322	158	13242
GO:1901265	nucleoside phosphate binding	0.01322	158	13242
GO:0032559	adenyl ribonucleotide binding	0.013668	133	11000
GO:0030554	adenyl nucleotide binding	0.016276	133	11053
GO:0036094	small molecule binding	0.017305	158	13361
GO:0043168	anion binding	0.026803	155	13284
GO:0015558	p-aminobenzoyl-glutamate uptake transmembrane transporter activity	0.047555	2	3
GO:0015563	uptake transmembrane transporter activity	0.047555	2	3
GO:0015569	p-aminobenzoyl-glutamate transmembrane transporter activity	0.047555	2	3
GO:0072349	modified amino acid transmembrane transporter activity	0.047555	2	3
GO:0017176	phosphatidylinositol N-acetylglucosaminyltransferase activity	0.04887	4	38
GO:0035639	purine ribonucleoside triphosphate binding	0.059551	126	10829
GO:0005524	ATP binding	0.075606	118	10211
GO:0004866	endopeptidase inhibitor activity	0.075606	11	278
GO:0061135	endopeptidase regulator activity	0.075606	11	278
GO:0043548	phosphatidylinositol 3-kinase binding	0.075606	5	71
GO:0043167	ion binding	0.16361	239	21876
GO:0005488	binding	0.16361	457	43293
GO:0004857	enzyme inhibitor activity	0.16802	16	616
GO:0008813	chorismate lyase activity	0.18113	2	11
Cellular Component
GO:0019012	virion	0.010541	32	1467
GO:0019028	viral capsid	0.011416	23	918
GO:0044423	virion part	0.017305	28	1315
GO:0005576	extracellular region	0.025535	51	3024

## Sheet: S_st1 vs st1-UP
Table S4. GO enrichment by DEGs.
GO enrichment by the up-regulated genes in S_st1 vs st1. The significantly enriched GO terms with corrected p value < 0.05 are shown in the table.
Biological Process
GO_accession	Description	Corrected_p Value	Numbers of DEGs	Numbers of total Genes
GO:0009415	response to water stimulus	8.366e-09	12	60
GO:1901700	response to oxygen-containing compound	3.0853e-08	13	88
GO:0009628	response to abiotic stimulus	3.1136e-08	13	93
GO:0044710	single-organism metabolic process	3.9449e-08	217	12825
GO:0009067	aspartate family amino acid biosynthetic process	3.7138e-06	13	138
GO:0010035	response to inorganic substance	7.5235e-06	12	123
GO:0009311	oligosaccharide metabolic process	7.5235e-06	17	278
GO:0008272	sulfate transport	7.5235e-06	8	42
GO:0055114	oxidation-reduction process	1.3739e-05	144	8278
GO:0000097	sulfur amino acid biosynthetic process	3.1459e-05	7	35
GO:0009066	aspartate family amino acid metabolic process	3.1459e-05	13	177
GO:0072348	sulfur compound transport	6.2551e-05	8	57
GO:0005985	sucrose metabolic process	0.00010151	8	65
GO:0044711	single-organism biosynthetic process	0.00025443	38	1431
GO:0044283	small molecule biosynthetic process	0.00025443	37	1374
GO:0006082	organic acid metabolic process	0.0003845	52	2317
GO:0000096	sulfur amino acid metabolic process	0.00062229	7	57
GO:0042221	response to chemical stimulus	0.00076284	30	1066
GO:0008652	cellular amino acid biosynthetic process	0.00076284	23	692
GO:0019752	carboxylic acid metabolic process	0.00081727	50	2270
GO:0043436	oxoacid metabolic process	0.0010288	50	2301
GO:0016053	organic acid biosynthetic process	0.0010288	30	1089
GO:0046394	carboxylic acid biosynthetic process	0.0010288	30	1089
GO:1901564	organonitrogen compound metabolic process	0.0011554	74	3925
GO:0009086	methionine biosynthetic process	0.0013007	5	27
GO:1901607	alpha-amino acid biosynthetic process	0.0015209	18	492
GO:0009877	nodulation	0.0015522	8	96
GO:0044272	sulfur compound biosynthetic process	0.0016665	12	235
GO:0006555	methionine metabolic process	0.0018934	5	30
GO:0006720	isoprenoid metabolic process	0.0027892	13	289
GO:0008299	isoprenoid biosynthetic process	0.0027892	13	289
GO:0044281	small molecule metabolic process	0.0028152	70	3792
GO:1901605	alpha-amino acid metabolic process	0.0033634	21	688
GO:0006520	cellular amino acid metabolic process	0.0043104	35	1514
GO:1901566	organonitrogen compound biosynthetic process	0.0048666	46	2229
GO:0008610	lipid biosynthetic process	0.0088366	32	1378
GO:0015996	chlorophyll catabolic process	0.010872	7	101
GO:0046149	pigment catabolic process	0.013574	7	105
GO:0045454	cell redox homeostasis	0.013576	14	395
GO:0005984	disaccharide metabolic process	0.015759	8	149
GO:0019725	cellular homeostasis	0.019365	16	514
GO:0006787	porphyrin-containing compound catabolic process	0.025654	7	118
GO:0033015	tetrapyrrole catabolic process	0.025654	7	118
GO:0006820	anion transport	0.02641	18	647
GO:0051187	cofactor catabolic process	0.026922	7	120
GO:0015994	chlorophyll metabolic process	0.028259	7	122
GO:0006541	glutamine metabolic process	0.028596	6	89
GO:0006855	drug transmembrane transport	0.030195	11	291
GO:0042440	pigment metabolic process	0.031244	14	443
GO:0051186	cofactor metabolic process	0.031244	23	959
GO:0006480	N-terminal protein amino acid methylation	0.031244	5	60
GO:0031365	N-terminal protein amino acid modification	0.031244	5	60
GO:0006721	terpenoid metabolic process	0.031244	9	207
GO:0016114	terpenoid biosynthetic process	0.031244	9	207
GO:0015893	drug transport	0.031244	11	296
GO:0006528	asparagine metabolic process	0.03138	4	35
GO:0006529	asparagine biosynthetic process	0.03138	4	35
GO:0006790	sulfur compound metabolic process	0.032594	13	413
GO:0009312	oligosaccharide biosynthetic process	0.033791	9	213
GO:0008033	tRNA processing	0.033791	18	679
GO:1901361	organic cyclic compound catabolic process	0.035031	13	405
GO:0005975	carbohydrate metabolic process	0.039407	58	3388
GO:0042493	response to drug	0.039407	11	308
GO:0019439	aromatic compound catabolic process	0.047072	13	421
GO:0009452	7-methylguanosine RNA capping	0.047982	5	71
GO:0036260	RNA capping	0.047982	5	71
Molecular Function
GO:0016491	oxidoreductase activity	8.366e-09	160	8242
GO:0003824	catalytic activity	2.3749e-07	496	36930
GO:0015116	sulfate transmembrane transporter activity	7.5235e-06	8	42
GO:0016157	sucrose synthase activity	1.525e-05	8	50
GO:1901682	sulfur compound transmembrane transporter activity	1.525e-05	8	47
GO:0016702	oxidoreductase activity, acting on single donors with incorporation of molecular oxygen, incorporation of two atoms of oxygen	0.00026056	12	184
GO:0033897	ribonuclease T2 activity	0.0003845	6	33
GO:0051213	dioxygenase activity	0.00058701	13	239
GO:0008146	sulfotransferase activity	0.0012021	9	118
GO:0016701	oxidoreductase activity, acting on single donors with incorporation of molecular oxygen	0.0012301	13	264
GO:0030170	pyridoxal phosphate binding	0.0013066	16	388
GO:0016892	endoribonuclease activity, producing 3'-phosphomonoesters	0.0014981	6	46
GO:0003993	acid phosphatase activity	0.0016665	9	127
GO:0016894	endonuclease activity, active with either ribo- or deoxyribonucleic acids and producing 3'-phosphomonoesters	0.001896	6	49
GO:0005506	iron ion binding	0.0022088	40	1720
GO:0048037	cofactor binding	0.0028152	51	2467
GO:0004612	phosphoenolpyruvate carboxykinase (ATP) activity	0.0028152	4	17
GO:0016782	transferase activity, transferring sulfur-containing groups	0.0029396	9	139
GO:0008483	transaminase activity	0.003677	7	82
GO:0016423	tRNA (guanine) methyltransferase activity	0.0046202	8	117
GO:0016624	oxidoreductase activity, acting on the aldehyde or oxo group of donors, disulfide as acceptor	0.0047583	5	38
GO:0016769	transferase activity, transferring nitrogenous groups	0.0057137	7	89
GO:0015103	inorganic anion transmembrane transporter activity	0.0085247	9	166
GO:0016705	oxidoreductase activity, acting on paired donors, with incorporation or reduction of molecular oxygen	0.0085627	39	1796
GO:0008176	tRNA (guanine-N7-)-methyltransferase activity	0.00081727	8	85
GO:0047746	chlorophyllase activity	0.010872	7	101
GO:0004066	asparagine synthase (glutamine-hydrolyzing) activity	0.025512	4	31
GO:0003871	5-methyltetrahydropteroyltriglutamate-homocysteine S-methyltransferase activity	0.025769	3	14
GO:0042085	5-methyltetrahydropteroyltri-L-glutamate-dependent methyltransferase activity	0.025769	3	14
GO:0008175	tRNA methyltransferase activity	0.027173	8	158
GO:0015238	drug transmembrane transporter activity	0.030195	11	291
GO:0016831	carboxy-lyase activity	0.031244	13	396
GO:0090484	drug transporter activity	0.031244	11	296
Cellular Component
GO:0019008	molybdopterin synthase complex	0.00076284	4	11

## Sheet: S_st1 vs st1-DOWN
Table S4. GO enrichment by DEGs.
GO enrichment by the down-regulated genes in S_st1 vs st1. The significantly enriched GO terms with corrected p value < 0.05 are shown in the table.
Biological Process
GO_accession	Description	Corrected_p Value	Numbers of DEGs	Numbers of total Genes
GO:0006352	DNA-dependent transcription, initiation	4.8196e-77	133	656
GO:0032774	RNA biosynthetic process	2.3723e-19	307	7150
GO:0006351	transcription, DNA-dependent	4.9617e-19	304	7097
GO:0034654	nucleobase-containing compound biosynthetic process	4.1278e-15	312	7866
GO:0044271	cellular nitrogen compound biosynthetic process	6.6225e-13	329	8766
GO:0019438	aromatic compound biosynthetic process	8.2516e-13	323	8567
GO:0018130	heterocycle biosynthetic process	6.6964e-12	324	8746
GO:1901362	organic cyclic compound biosynthetic process	1.5332e-11	334	9146
GO:0044238	primary metabolic process	5.798e-11	893	30070
GO:0009372	quorum sensing	1.1061e-10	14	42
GO:0048872	homeostasis of number of cells	1.1061e-10	14	42
GO:0048874	homeostasis of number of cells in a free-living population	1.1061e-10	14	42
GO:0016070	RNA metabolic process	3.9061e-10	337	9456
GO:0006468	protein phosphorylation	5.6964e-09	205	5025
GO:0071704	organic substance metabolic process	1.3274e-08	906	31310
GO:0043170	macromolecule metabolic process	2.388e-08	726	24341
GO:0044260	cellular macromolecule metabolic process	5.3303e-08	667	22180
GO:0016310	phosphorylation	3.7841e-07	206	5392
GO:0006464	cellular protein modification process	4.8826e-07	244	6648
GO:0036211	protein modification process	4.8826e-07	244	6648
GO:0034645	cellular macromolecule biosynthetic process	4.8826e-07	374	11718
GO:0009059	macromolecule biosynthetic process	8.0368e-07	375	11809
GO:0006979	response to oxidative stress	1.0826e-06	45	729
GO:0090304	nucleic acid metabolic process	2.2141e-06	399	12579
GO:0008152	metabolic process	1.2628e-05	1099	40472
GO:0043412	macromolecule modification	2.6707e-05	246	7108
GO:0044249	cellular biosynthetic process	0.00011541	438	14680
GO:0008150	biological_process	0.0001466	1380	52604
GO:1901576	organic substance biosynthetic process	0.00028494	449	15185
GO:0006139	nucleobase-containing compound metabolic process	0.0023591	409	13781
GO:0010467	gene expression	0.0040501	355	12051
GO:0009058	biosynthetic process	0.0043377	455	15811
GO:0005975	carbohydrate metabolic process	0.0044637	121	3388
GO:0006260	DNA replication	0.0050214	60	1412
GO:0051726	regulation of cell cycle	0.0053207	20	303
GO:0044237	cellular metabolic process	0.011266	782	28719
GO:0006725	cellular aromatic compound metabolic process	0.013032	424	14650
GO:0006807	nitrogen compound metabolic process	0.018935	456	15940
GO:0009719	response to endogenous stimulus	0.018935	21	368
GO:0034641	cellular nitrogen compound metabolic process	0.019602	428	14899
GO:0046483	heterocycle metabolic process	0.019752	423	14695
GO:0006793	phosphorus metabolic process	0.024597	229	7267
GO:0006796	phosphate-containing compound metabolic process	0.027157	228	7246
GO:1901360	organic cyclic compound metabolic process	0.033069	431	15098
GO:0009725	response to hormone stimulus	0.033733	20	361
GO:0006633	fatty acid biosynthetic process	0.033733	20	344
GO:0019299	rhamnose metabolic process	0.034338	2	2
GO:0006073	cellular glucan metabolic process	0.034338	20	352
GO:0044042	glucan metabolic process	0.034338	20	352
GO:0010033	response to organic substance	0.038281	21	392
Molecular Function
GO:0003677	DNA binding	3.3506e-26	354	7939
GO:0097159	organic cyclic compound binding	1.1237e-11	781	25265
GO:1901363	heterocyclic compound binding	1.1237e-11	781	25265
GO:0004553	hydrolase activity, hydrolyzing O-glycosyl compounds	6.7816e-11	94	1686
GO:0016798	hydrolase activity, acting on glycosyl bonds	1.7199e-10	98	1830
GO:0003676	nucleic acid binding	2.8161e-08	406	12356
GO:0004672	protein kinase activity	1.0279e-07	208	5328
GO:0016762	xyloglucan:xyloglucosyl transferase activity	2.0532e-06	14	84
GO:0004601	peroxidase activity	3.9305e-06	45	761
GO:0016684	oxidoreductase activity, acting on peroxide as acceptor	3.9305e-06	45	761
GO:0016773	phosphotransferase activity, alcohol group as acceptor	5.5251e-05	218	6134
GO:0004558	alpha-glucosidase activity	6.0569e-05	11	65
GO:0004564	beta-fructofuranosidase activity	6.0569e-05	11	65
GO:0004575	sucrose alpha-glucosidase activity	6.0569e-05	11	65
GO:0015926	glucosidase activity	6.0569e-05	11	65
GO:0016209	antioxidant activity	0.0001466	46	890
GO:0051015	actin filament binding	0.0005214	7	29
GO:0003674	molecular_function	0.0013048	1650	64846
GO:0016783	sulfurtransferase activity	0.0014557	3	3
GO:0020037	heme binding	0.0019643	90	2379
GO:0016301	kinase activity	0.0035423	219	6552
GO:0046906	tetrapyrrole binding	0.014196	90	2536
GO:0004315	3-oxoacyl-[acyl-carrier-protein] synthase activity	0.033028	11	131
GO:0004312	fatty acid synthase activity	0.040068	11	137
GO:0004066	asparagine synthase (glutamine-hydrolyzing) activity	0.042693	5	31
Cellular Component
GO:0005669	transcription factor TFIID complex	1.1859e-58	66	165
GO:0005667	transcription factor complex	5.9587e-40	67	304
GO:0016591	DNA-directed RNA polymerase II, holoenzyme	2.1985e-39	68	323
GO:0000428	DNA-directed RNA polymerase complex	1.5473e-36	69	374
GO:0030880	RNA polymerase complex	1.5473e-36	69	374
GO:0055029	nuclear DNA-directed RNA polymerase complex	1.5473e-36	69	374
GO:0005654	nucleoplasm	5.1657e-22	82	871
GO:0044451	nucleoplasm part	5.1657e-22	82	871
GO:0031981	nuclear lumen	2.9941e-20	96	1214
GO:0043233	organelle lumen	4.9617e-19	98	1314
GO:0070013	intracellular organelle lumen	4.9617e-19	98	1314
GO:0031974	membrane-enclosed lumen	2.2066e-18	98	1345
GO:0044428	nuclear part	1.8169e-13	122	2222
GO:0005634	nucleus	7.1352e-13	237	5688
GO:0048046	apoplast	2.0532e-06	14	84
GO:0043231	intracellular membrane-bounded organelle	3.9983e-06	280	8301
GO:0043227	membrane-bounded organelle	4.4262e-06	280	8313
GO:0044446	intracellular organelle part	9.6319e-06	175	4749
GO:0044422	organelle part	1.4536e-05	175	4784
GO:0046658	anchored to plasma membrane	2.6632e-05	4	4
GO:0005618	cell wall	0.0004206	19	231
GO:0071944	cell periphery	0.0021699	66	1543
GO:0030896	checkpoint clamp complex	0.0032006	5	17
GO:0030312	external encapsulating structure	0.011365	26	477
GO:0031226	intrinsic to plasma membrane	0.034338	13	178

## Sheet: S_WT vs WT-UP
Table S4. GO enrichment by DEGs.
GO enrichment by the up-regulated genes in S_WT vs WT. The significantly enriched GO terms with corrected p value < 0.05 are shown in the table.
Biological Process
GO_accession	Description	Corrected_pValue	Numbers of DEGs	Numbers of total Genes
GO:0009415	response to water stimulus	4.7361e-14	15	60
GO:1901700	response to oxygen-containing compound	3.5774e-13	16	88
GO:0009628	response to abiotic stimulus	9.6888e-12	15	93
GO:0010035	response to inorganic substance	6.9149e-10	15	123
GO:0042221	response to chemical stimulus	0.0024444	26	1066
GO:0005984	disaccharide metabolic process	0.002687	9	149
GO:0005985	sucrose metabolic process	0.0060205	6	65
GO:0005975	carbohydrate metabolic process	0.014995	54	3388
GO:0006869	lipid transport	0.023878	8	160
GO:0006528	asparagine metabolic process	0.047826	4	35
GO:0006529	asparagine biosynthetic process	0.047826	4	35
Molecular Function
GO:0043565	sequence-specific DNA binding	1.4734e-07	37	1194
GO:0001071	nucleic acid binding transcription factor activity	8.3223e-07	51	2196
GO:0003700	sequence-specific DNA binding transcription factor activity	8.3223e-07	51	2196
GO:0016702	oxidoreductase activity, acting on single donors with incorporation of molecular oxygen, incorporation of two atoms of oxygen	1.0921e-05	13	184
GO:0051213	dioxygenase activity	2.7492e-05	14	239
GO:0033897	ribonuclease T2 activity	0.00026317	6	33
GO:0016701	oxidoreductase activity, acting on single donors with incorporation of molecular oxygen	0.00051211	13	264
GO:0016892	endoribonuclease activity, producing 3'-phosphomonoesters	0.0016175	6	46
GO:0016157	sucrose synthase activity	0.0018464	6	50
GO:0016894	endonuclease activity, active with either ribo- or deoxyribonucleic acids and producing 3'-phosphomonoesters	0.0020269	6	49
GO:0004612	phosphoenolpyruvate carboxykinase (ATP) activity	0.0039876	4	17
GO:0016624	oxidoreductase activity, acting on the aldehyde or oxo group of donors, disulfide as acceptor	0.0060205	5	38
GO:0016798	hydrolase activity, acting on glycosyl bonds	0.023878	34	1830
GO:0004553	hydrolase activity, hydrolyzing O-glycosyl compounds	0.023878	32	1686
GO:0004867	serine-type endopeptidase inhibitor activity	0.023878	9	203
GO:0004066	asparagine synthase (glutamine-hydrolyzing) activity	0.03286	4	31
GO:0004861	cyclin-dependent protein serine/threonine kinase inhibitor activity	0.047826	3	15
Cellular Component
GO:0019008	molybdopterin synthase complex	0.023878	3	11

## Sheet: S_WT vs WT-DOWN
Table S4. GO enrichment by DEGs.
GO enrichment by the down-regulated genes in S_WT vs WT. The significantly enriched GO terms with corrected p value < 0.05 are shown in the table.
Biological Process
GO_accession	Description	Corrected_p Value	Numbers of DEGs	Numbers of total Genes
GO:0006352	DNA-dependent transcription, initiation	4.1629e-66	102	656
GO:0006351	transcription, DNA-dependent	3.6646e-14	193	7097
GO:0032774	RNA biosynthetic process	5.8446e-14	193	7150
GO:0034654	nucleobase-containing compound biosynthetic process	3.8576e-11	197	7866
GO:0044271	cellular nitrogen compound biosynthetic process	2.1403e-10	211	8766
GO:0019438	aromatic compound biosynthetic process	7.4756e-10	205	8567
GO:1901362	organic cyclic compound biosynthetic process	1.7749e-09	214	9146
GO:0018130	heterocycle biosynthetic process	2.2673e-09	206	8746
GO:0009372	quorum sensing	5.6712e-08	10	42
GO:0048872	homeostasis of number of cells	5.6712e-08	10	42
GO:0048874	homeostasis of number of cells in a free-living population	5.6712e-08	10	42
GO:0016070	RNA metabolic process	1.8389e-07	209	9456
GO:0006979	response to oxidative stress	8.8626e-06	33	729
GO:0090304	nucleic acid metabolic process	1.522e-05	251	12579
GO:0044238	primary metabolic process	0.00054052	522	30070
GO:0006633	fatty acid biosynthetic process	0.00058199	18	344
GO:0051726	regulation of cell cycle	0.0014666	16	303
GO:0034645	cellular macromolecule biosynthetic process	0.0022626	226	11718
GO:0072330	monocarboxylic acid biosynthetic process	0.0031368	18	392
GO:0009059	macromolecule biosynthetic process	0.0035915	226	11809
GO:1901576	organic substance biosynthetic process	0.004678	281	15185
GO:0008152	metabolic process	0.0057809	672	40472
GO:0006139	nucleobase-containing compound metabolic process	0.0066754	255	13781
GO:0044249	cellular biosynthetic process	0.0088956	270	14680
GO:0071704	organic substance metabolic process	0.010125	529	31310
GO:0006528	asparagine metabolic process	0.011848	5	35
GO:0006529	asparagine biosynthetic process	0.011848	5	35
GO:0034641	cellular nitrogen compound metabolic process	0.011994	271	14899
GO:0019299	rhamnose metabolic process	0.01561	2	2
GO:0008150	biological_process	0.01561	844	52604
GO:0006725	cellular aromatic compound metabolic process	0.01831	265	14650
GO:0010467	gene expression	0.01831	224	12051
GO:0009058	biosynthetic process	0.019528	285	15811
GO:0046483	heterocycle metabolic process	0.021232	265	14695
GO:1901360	organic cyclic compound metabolic process	0.024337	271	15098
GO:0006631	fatty acid metabolic process	0.032028	20	575
GO:0006807	nitrogen compound metabolic process	0.033456	283	15940
GO:0006099	tricarboxylic acid cycle	0.034356	6	71
GO:0046417	chorismate metabolic process	0.039095	2	3
Molecular Function
GO:0003677	DNA binding	3.2722e-25	242	7939
GO:0003676	nucleic acid binding	9.3607e-10	271	12356
GO:0097159	organic cyclic compound binding	2.9162e-08	473	25265
GO:1901363	heterocyclic compound binding	2.9162e-08	473	25265
GO:0004601	peroxidase activity	7.3475e-06	34	761
GO:0016684	oxidoreductase activity, acting on peroxide as acceptor	7.3475e-06	34	761
GO:0016798	hydrolase activity, acting on glycosyl bonds	1.2538e-05	58	1830
GO:0004553	hydrolase activity, hydrolyzing O-glycosyl compounds	2.3182e-05	54	1686
GO:0016209	antioxidant activity	2.9328e-05	36	890
GO:0020037	heme binding	3.7947e-05	69	2379
GO:0046906	tetrapyrrole binding	0.00054052	69	2536
GO:0004558	alpha-glucosidase activity	0.00054052	8	65
GO:0004564	beta-fructofuranosidase activity	0.00054052	8	65
GO:0004575	sucrose alpha-glucosidase activity	0.00054052	8	65
GO:0015926	glucosidase activity	0.00054052	8	65
GO:0016762	xyloglucan:xyloglucosyl transferase activity	0.00058199	9	84
GO:0004315	3-oxoacyl-[acyl-carrier-protein] synthase activity	0.00058199	11	131
GO:0004312	fatty acid synthase activity	0.0008814	11	137
GO:0051015	actin filament binding	0.004678	5	29
GO:0004066	asparagine synthase (glutamine-hydrolyzing) activity	0.0068238	5	31
GO:0008964	phosphoenolpyruvate carboxylase activity	0.013722	5	38
GO:0004611	phosphoenolpyruvate carboxykinase activity	0.014274	6	59
GO:0004089	carbonate dehydratase activity	0.023748	4	23
Cellular Component
GO:0005669	transcription factor TFIID complex	3.7848e-42	47	165
GO:0005667	transcription factor complex	2.1168e-29	47	304
GO:0016591	DNA-directed RNA polymerase II, holoenzyme	2.3835e-28	47	323
GO:0000428	DNA-directed RNA polymerase complex	1.0923e-26	48	374
GO:0030880	RNA polymerase complex	1.0923e-26	48	374
GO:0055029	nuclear DNA-directed RNA polymerase complex	1.0923e-26	48	374
GO:0005654	nucleoplasm	2.2949e-18	58	871
GO:0044451	nucleoplasm part	2.2949e-18	58	871
GO:0031981	nuclear lumen	7.7909e-15	63	1214
GO:0031974	membrane-enclosed lumen	5.8446e-14	65	1345
GO:0043233	organelle lumen	5.8446e-14	64	1314
GO:0070013	intracellular organelle lumen	5.8446e-14	64	1314
GO:0005634	nucleus	1.0607e-08	146	5688
GO:0044428	nuclear part	2.7128e-08	74	2222
GO:0046658	anchored to plasma membrane	8.2509e-06	4	4
GO:0043231	intracellular membrane-bounded organelle	0.00011505	175	8301
GO:0043227	membrane-bounded organelle	0.00015302	175	8313
GO:0048046	apoplast	0.00058199	9	84
GO:0044446	intracellular organelle part	0.004765	104	4749
GO:0044422	organelle part	0.0060277	104	4784
GO:0005618	cell wall	0.014555	12	231
GO:0042555	MCM complex	0.01561	3	9
GO:0000786	nucleosome	0.031571	7	94
