# Supplementary material for: RNAseq analysis reveals pathways and candidate genes associated with salinity tolerance in a spaceflight-induced wheat mutant
Source: Sci Rep. 2017 Jun 2;7:2731. doi: 10.1038/s41598-017-03024-0 (PMC5457441; doi:10.1038/s41598-017-03024-0)
Supplement: Supplementary file 5 — Dataset 5 [file 41598_2017_3024_MOESM5_ESM.xls]

## Sheet: S_st1 vs S_WT-UP
Table S5. KEGG enrichment by DEGs.
KEGG pathways enriched by the up-regulated genes in S_st1 vs S_WT.
KEGG Terms	DEGs number	Background number	Corrected P-Value
Linoleic acid metabolism	8	15	0.00312143
Starch and sucrose metabolism	24	145	0.00312143
alpha-Linolenic acid metabolism	10	33	0.00555373
Galactose metabolism	12	54	0.0113694
Photosynthesis - antenna proteins	5	15	0.106096
Alanine, aspartate and glutamate metabolism	8	41	0.128551
Biosynthesis of secondary metabolites	67	779	0.135301
Flavonoid biosynthesis	5	19	0.149172
Amino sugar and nucleotide sugar metabolism	13	103	0.224718
Sulfur metabolism	6	35	0.300934
Cyanoamino acid metabolism	6	36	0.300934
Metabolic pathways	116	1549	0.300934
Citrate cycle (TCA cycle)	7	50	0.387658
beta-Alanine metabolism	5	33	0.509714
Nitrogen metabolism	4	27	0.628196
Cutin, suberine and wax biosynthesis	3	17	0.628196
Riboflavin metabolism	2	8	0.628196
Phenylpropanoid biosynthesis	12	125	0.628196
Arginine and proline metabolism	7	63	0.628196
Peroxisome	8	78	0.681962
Cysteine and methionine metabolism	8	85	0.879842
Porphyrin and chlorophyll metabolism	4	35	0.886651
Nicotinate and nicotinamide metabolism	2	13	0.941258
Zeatin biosynthesis	2	14	0.992733
Glycine, serine and threonine metabolism	5	55	1
Sesquiterpenoid and triterpenoid biosynthesis	1	5	1
C5-Branched dibasic acid metabolism	1	5	1
Glyoxylate and dicarboxylate metabolism	5	58	1
Glycosphingolipid biosynthesis - ganglio series	1	6	1
Isoquinoline alkaloid biosynthesis	2	20	1
Glycosaminoglycan degradation	1	8	1
Glycosphingolipid biosynthesis - globo series	1	8	1
Glycerophospholipid metabolism	5	68	1
Fructose and mannose metabolism	4	53	1
Plant-pathogen interaction	9	130	1
ABC transporters	1	9	1
Biosynthesis of unsaturated fatty acids	3	40	1
Diterpenoid biosynthesis	2	27	1
Carbon fixation in photosynthetic organisms	5	77	1
2-Oxocarboxylic acid metabolism	3	46	1
Carbon metabolism	14	225	1
Glutathione metabolism	5	80	1
Other glycan degradation	1	14	1
Valine, leucine and isoleucine biosynthesis	1	14	1
Ubiquinone and other terpenoid-quinone biosynthesis	2	32	1
Plant hormone signal transduction	11	184	1
One carbon pool by folate	1	15	1
Lysine biosynthesis	1	15	1
Glycolysis / Gluconeogenesis	7	119	1
Taurine and hypotaurine metabolism	1	16	1
N-Glycan biosynthesis	2	35	1
Biosynthesis of amino acids	12	207	1
Valine, leucine and isoleucine degradation	2	36	1
Tyrosine metabolism	2	37	1
Stilbenoid, diarylheptanoid and gingerol biosynthesis	1	18	1
Pyruvate metabolism	4	75	1
Folate biosynthesis	1	19	1
Butanoate metabolism	1	20	1
Fatty acid degradation	2	41	1
Basal transcription factors	2	41	1
Photosynthesis	4	79	1
Phenylalanine metabolism	5	99	1
Purine metabolism	7	135	1
Ether lipid metabolism	1	22	1
Glycerolipid metabolism	2	43	1
Inositol phosphate metabolism	2	45	1
Pantothenate and CoA biosynthesis	1	24	1
Fatty acid elongation	1	24	1
Terpenoid backbone biosynthesis	2	47	1
Carotenoid biosynthesis	1	26	1
Steroid biosynthesis	1	26	1
Fatty acid metabolism	3	72	1
Pyrimidine metabolism	5	112	1
Endocytosis	4	103	1
Ascorbate and aldarate metabolism	1	36	1
SNARE interactions in vesicular transport	1	38	1
Proteasome	2	64	1
RNA transport	6	151	1
Ribosome biogenesis in eukaryotes	3	90	1
Pentose and glucuronate interconversions	1	41	1
Spliceosome	8	196	1
Mismatch repair	1	42	1
Phenylalanine, tyrosine and tryptophan biosynthesis	1	42	1
Ubiquitin mediated proteolysis	4	119	1
Pentose phosphate pathway	1	48	1
Phagosome	2	80	1
mRNA surveillance pathway	3	107	1
Homologous recombination	1	53	1
DNA replication	1	54	1
Protein export	1	56	1
Aminoacyl-tRNA biosynthesis	3	114	1
RNA degradation	2	92	1
Nucleotide excision repair	1	70	1
Protein processing in endoplasmic reticulum	6	203	1
Oxidative phosphorylation	1	144	1
Ribosome	2	330	1

## Sheet: S_st1 vs S_WT-DOWN
Table S5. KEGG enrichment by DEGs.
KEGG summary of down-regulated genes in S_st1 vs S_WT.
KEGG Terms	DEGs number	Background number	Corrected P-Value
Cutin, suberine and wax biosynthesis	4	17	0.260663
Phenylpropanoid biosynthesis	10	125	0.337818
Pentose phosphate pathway	5	48	0.575308
Proteasome	5	64	0.854439
Plant-pathogen interaction	8	130	0.854439
Homologous recombination	4	53	0.854439
Galactose metabolism	4	54	0.854439
Phenylalanine metabolism	6	99	0.854439
Protein export	4	56	0.854439
Carbon metabolism	11	225	0.854439
Glycosylphosphatidylinositol(GPI)-anchor biosynthesis	2	20	0.867375
Alanine, aspartate and glutamate metabolism	3	41	0.867375
Tryptophan metabolism	2	21	0.867375
RNA polymerase	3	44	0.867375
Spliceosome	9	196	0.867375
Nucleotide excision repair	4	70	0.867375
Circadian rhythm - plant	2	25	0.867375
Non-homologous end-joining	1	7	0.874233
Biosynthesis of secondary metabolites	29	779	0.874233
Carbon fixation in photosynthetic organisms	4	77	0.874233
Purine metabolism	6	135	0.874233
Thiamine metabolism	1	10	0.874233
Pyrimidine metabolism	5	112	0.874233
Aminoacyl-tRNA biosynthesis	5	114	0.874233
Ribosome	12	330	0.874233
Limonene and pinene degradation	1	14	0.874233
Histidine metabolism	1	15	0.874233
One carbon pool by folate	1	15	0.874233
Photosynthesis - antenna proteins	1	15	0.874233
Lysine biosynthesis	1	15	0.874233
Mismatch repair	2	42	0.874233
Base excision repair	2	43	0.874233
Taurine and hypotaurine metabolism	1	16	0.874233
Endocytosis	4	103	0.874233
Pyruvate metabolism	3	75	0.874233
Stilbenoid, diarylheptanoid and gingerol biosynthesis	1	18	0.874233
Glutathione metabolism	3	80	0.874233
Phagosome	3	80	0.874233
Protein processing in endoplasmic reticulum	7	203	0.874233
Butanoate metabolism	1	20	0.874233
Starch and sucrose metabolism	5	145	0.876425
Sphingolipid metabolism	1	22	0.876425
DNA replication	2	54	0.876425
Lysine degradation	1	25	0.876425
Amino sugar and nucleotide sugar metabolism	3	103	0.876425
Biosynthesis of amino acids	6	207	0.876425
beta-Alanine metabolism	1	33	0.876425
alpha-Linolenic acid metabolism	1	33	0.876425
mRNA surveillance pathway	3	107	0.876425
Fatty acid metabolism	2	72	0.876425
Sulfur metabolism	1	35	0.876425
Porphyrin and chlorophyll metabolism	1	35	0.876425
N-Glycan biosynthesis	1	35	0.876425
Cyanoamino acid metabolism	1	36	0.876425
SNARE interactions in vesicular transport	1	38	0.876425
RNA transport	4	151	0.876425
Biosynthesis of unsaturated fatty acids	1	40	0.876425
Basal transcription factors	1	41	0.876425
Fatty acid degradation	1	41	0.876425
Glycolysis / Gluconeogenesis	3	119	0.876425
Metabolic pathways	46	1549	0.876425
Cysteine and methionine metabolism	2	85	0.881621
Terpenoid backbone biosynthesis	1	47	0.881621
Ribosome biogenesis in eukaryotes	2	90	0.881621
RNA degradation	2	92	0.881621
Fructose and mannose metabolism	1	53	0.892792
Glycine, serine and threonine metabolism	1	55	0.892792
Arginine and proline metabolism	1	63	0.91995
Glycerophospholipid metabolism	1	68	0.926774
Photosynthesis	1	79	0.947573
Ubiquitin mediated proteolysis	1	119	0.990182
Oxidative phosphorylation	1	144	0.990182

## Sheet: S_st1 vs st1-UP
Table S5. KEGG enrichment by DEGs.
KEGG summary of up-regulated genes in S_st1 vs st1.
KEGG Terms	DEGs number	Background number	Corrected P-Value
Arginine and proline metabolism	25	63	6.92e-08
Alanine, aspartate and glutamate metabolism	20	41	1.07e-07
Linoleic acid metabolism	11	15	1.46e-05
Carotenoid biosynthesis	11	26	0.000592697
Plant hormone signal transduction	30	184	0.00336101
Citrate cycle (TCA cycle)	13	50	0.00472255
Pyruvate metabolism	16	75	0.00609992
beta-Alanine metabolism	10	33	0.00617777
Glycine, serine and threonine metabolism	13	55	0.00680728
Biosynthesis of secondary metabolites	83	779	0.0137738
Butanoate metabolism	7	20	0.0148883
Sulfur metabolism	9	35	0.0197196
Cysteine and methionine metabolism	15	85	0.0234251
Cutin, suberine and wax biosynthesis	6	17	0.0234251
alpha-Linolenic acid metabolism	8	33	0.0356267
Metabolic pathways	142	1549	0.0529727
Biosynthesis of amino acids	26	207	0.0591192
Glycolysis / Gluconeogenesis	17	119	0.0629764
Nitrogen metabolism	6	27	0.104027
Carbon metabolism	25	225	0.183393
Valine, leucine and isoleucine degradation	6	36	0.262419
Carbon fixation in photosynthetic organisms	10	77	0.294253
Starch and sucrose metabolism	16	145	0.341109
Ubiquinone and other terpenoid-quinone biosynthesis	5	32	0.368492
Selenocompound metabolism	3	16	0.444758
Flavonoid biosynthesis	3	19	0.584319
Glutathione metabolism	8	80	0.789825
Limonene and pinene degradation	2	14	0.833209
Tyrosine metabolism	4	37	0.833209
Steroid biosynthesis	3	26	0.833209
Histidine metabolism	2	15	0.833209
Taurine and hypotaurine metabolism	2	16	0.869583
Synthesis and degradation of ketone bodies	1	7	0.999977
Glyoxylate and dicarboxylate metabolism	5	58	0.999977
Isoquinoline alkaloid biosynthesis	2	20	0.999977
Vitamin B6 metabolism	1	8	0.999977
Terpenoid backbone biosynthesis	4	47	0.999977
Porphyrin and chlorophyll metabolism	3	35	0.999977
Cyanoamino acid metabolism	3	36	0.999977
Fatty acid elongation	2	24	0.999977
Diterpenoid biosynthesis	2	27	0.999977
Phenylalanine, tyrosine and tryptophan biosynthesis	3	42	0.999977
Zeatin biosynthesis	1	14	0.999977
Valine, leucine and isoleucine biosynthesis	1	14	0.999977
2-Oxocarboxylic acid metabolism	3	46	0.999977
Lysine biosynthesis	1	15	0.999977
Tropane, piperidine and pyridine alkaloid biosynthesis	1	16	0.999977
Stilbenoid, diarylheptanoid and gingerol biosynthesis	1	18	0.999977
Folate biosynthesis	1	19	0.999977
Galactose metabolism	3	54	0.999977
Tryptophan metabolism	1	21	0.999977
Peroxisome	4	78	0.999977
Photosynthesis	4	79	0.999977
Lysine degradation	1	25	0.999977
Pentose phosphate pathway	2	48	0.999977
Glycerophospholipid metabolism	3	68	0.999977
Amino sugar and nucleotide sugar metabolism	5	103	0.999977
Fructose and mannose metabolism	2	53	0.999977
Pyrimidine metabolism	5	112	0.999977
Ascorbate and aldarate metabolism	1	36	0.999977
Purine metabolism	6	135	0.999977
Ubiquitin mediated proteolysis	5	119	0.999977
Biosynthesis of unsaturated fatty acids	1	40	0.999977
Fatty acid degradation	1	41	0.999977
Pentose and glucuronate interconversions	1	41	0.999977
Glycerolipid metabolism	1	43	0.999977
Phenylalanine metabolism	3	99	0.999977
Endocytosis	3	103	0.999977
mRNA surveillance pathway	3	107	0.999977
Phenylpropanoid biosynthesis	3	125	0.999977
Fatty acid metabolism	1	72	0.999977
Plant-pathogen interaction	3	130	0.999977
Spliceosome	4	196	0.999977
RNA transport	2	151	0.999977
Protein processing in endoplasmic reticulum	3	203	0.999977
Oxidative phosphorylation	1	144	0.999977

## Sheet: S_st1 vs st1-DOWN
Table S5. KEGG enrichment by DEGs.
KEGG summary of down-regulated genes in S_st1 vs st1.
KEGG Terms	DEGs number	Background number	Corrected P-Value
Phenylpropanoid biosynthesis	60	125	1.69963e-14
Phenylalanine metabolism	43	99	2.19654e-09
DNA replication	30	54	1.52521e-08
Starch and sucrose metabolism	43	145	1.08778e-05
Galactose metabolism	23	54	3.7145e-05
Nitrogen metabolism	13	27	0.00201658
Cyanoamino acid metabolism	14	36	0.00529675
Plant hormone signal transduction	40	184	0.00529675
Biosynthesis of secondary metabolites	120	779	0.021912
Phagosome	19	80	0.0570218
Mismatch repair	12	42	0.0712585
Cutin, suberine and wax biosynthesis	7	17	0.0712585
beta-Alanine metabolism	10	33	0.0784873
Glutathione metabolism	18	80	0.0784873
Fatty acid elongation	8	24	0.0904438
Tryptophan metabolism	7	21	0.126595
Alanine, aspartate and glutamate metabolism	10	41	0.192839
Limonene and pinene degradation	5	14	0.21032
Plant-pathogen interaction	23	130	0.222919
Histidine metabolism	5	15	0.23144
Arginine and proline metabolism	12	63	0.38209
Cysteine and methionine metabolism	15	85	0.39037
Lysine degradation	6	25	0.39037
ABC transporters	3	9	0.468238
Pentose and glucuronate interconversions	8	41	0.490774
Nucleotide excision repair	12	70	0.507667
Valine, leucine and isoleucine degradation	7	36	0.531308
Fatty acid degradation	7	41	0.757087
Synthesis and degradation of ketone bodies	2	7	0.762085
Other glycan degradation	3	14	0.767661
Zeatin biosynthesis	3	14	0.767661
Pyruvate metabolism	11	75	0.814992
Tropane, piperidine and pyridine alkaloid biosynthesis	3	16	0.886884
alpha-Linolenic acid metabolism	5	33	0.984525
Carotenoid biosynthesis	4	26	1
Base excision repair	6	43	1
Diterpenoid biosynthesis	4	27	1
Ascorbate and aldarate metabolism	5	36	1
Isoquinoline alkaloid biosynthesis	3	20	1
Homologous recombination	7	53	1
Tyrosine metabolism	5	37	1
Metabolic pathways	182	1549	1
Photosynthesis - antenna proteins	2	15	1
Glycerolipid metabolism	5	43	1
Sulfur metabolism	4	35	1
Steroid biosynthesis	3	26	1
Glycosaminoglycan degradation	1	8	1
Glyoxylate and dicarboxylate metabolism	6	58	1
Biotin metabolism	2	20	1
Butanoate metabolism	2	20	1
Fructose and mannose metabolism	5	53	1
Degradation of aromatic compounds	1	12	1
Arachidonic acid metabolism	1	12	1
Pantothenate and CoA biosynthesis	2	24	1
2-Oxocarboxylic acid metabolism	4	46	1
Peroxisome	7	78	1
Valine, leucine and isoleucine biosynthesis	1	14	1
Propanoate metabolism	1	14	1
Glycolysis / Gluconeogenesis	11	119	1
Lysine biosynthesis	1	15	1
Linoleic acid metabolism	1	15	1
Pyrimidine metabolism	10	112	1
Fatty acid biosynthesis	3	40	1
Glycine, serine and threonine metabolism	4	55	1
Ubiquinone and other terpenoid-quinone biosynthesis	2	32	1
Flavonoid biosynthesis	1	19	1
Glycerophospholipid metabolism	5	68	1
Terpenoid backbone biosynthesis	3	47	1
N-Glycan biosynthesis	2	35	1
Pentose phosphate pathway	3	48	1
Fatty acid metabolism	5	72	1
Ether lipid metabolism	1	22	1
Citrate cycle (TCA cycle)	3	50	1
SNARE interactions in vesicular transport	2	38	1
Carbon fixation in photosynthetic organisms	5	77	1
Biosynthesis of amino acids	17	207	1
Biosynthesis of unsaturated fatty acids	2	40	1
Purine metabolism	10	135	1
Phenylalanine, tyrosine and tryptophan biosynthesis	2	42	1
Carbon metabolism	18	225	1
Inositol phosphate metabolism	2	45	1
Amino sugar and nucleotide sugar metabolism	6	103	1
Porphyrin and chlorophyll metabolism	1	35	1
Endocytosis	4	103	1
Ubiquitin mediated proteolysis	5	119	1
RNA degradation	3	92	1
Photosynthesis	2	79	1
Ribosome biogenesis in eukaryotes	2	90	1
Protein processing in endoplasmic reticulum	5	203	1
Oxidative phosphorylation	1	144	1
Spliceosome	3	196	1
Ribosome	4	330	1

## Sheet: S_WT vs WT-UP
Table S5. KEGG enrichment by DEGs.
KEGG summary of up-regulated genes in S_WT vs WT.
KEGG Terms	DEGs number	Background number	Corrected P-Value
Linoleic acid metabolism	11	15	1.89089e-06
Arginine and proline metabolism	18	63	4.70105e-06
Alanine, aspartate and glutamate metabolism	13	41	6.70606e-05
Plant hormone signal transduction	28	184	9.2872e-05
Starch and sucrose metabolism	23	145	0.000285862
Cyanoamino acid metabolism	9	36	0.00515062
Citrate cycle (TCA cycle)	10	50	0.00984264
Butanoate metabolism	6	20	0.0160618
Carbon fixation in photosynthetic organisms	12	77	0.016979
Pyruvate metabolism	11	75	0.0346614
Biosynthesis of secondary metabolites	60	779	0.0470931
Limonene and pinene degradation	4	14	0.0719882
Phenylpropanoid biosynthesis	14	125	0.0738371
Glycolysis / Gluconeogenesis	13	119	0.0995095
Cutin, suberine and wax biosynthesis	4	17	0.0995095
Stilbenoid, diarylheptanoid and gingerol biosynthesis	4	18	0.109425
Carbon metabolism	19	225	0.218112
Nitrogen metabolism	4	27	0.286013
Biosynthesis of amino acids	17	207	0.286013
Metabolic pathways	98	1549	0.302129
Carotenoid biosynthesis	3	26	0.62433
Pentose phosphate pathway	4	48	0.842398
beta-Alanine metabolism	3	33	0.842398
Plant-pathogen interaction	9	130	0.842398
Porphyrin and chlorophyll metabolism	3	35	0.842398
Isoquinoline alkaloid biosynthesis	2	20	0.842398
Synthesis and degradation of ketone bodies	1	7	0.882028
Steroid biosynthesis	2	26	0.997813
Glutathione metabolism	5	80	0.997813
Phenylalanine metabolism	6	99	0.997813
2-Oxocarboxylic acid metabolism	3	46	0.997813
alpha-Linolenic acid metabolism	2	33	0.997813
Histidine metabolism	1	15	0.997813
Lysine biosynthesis	1	15	0.997813
Galactose metabolism	3	54	0.997813
Selenocompound metabolism	1	16	0.997813
Taurine and hypotaurine metabolism	1	16	0.997813
Tropane, piperidine and pyridine alkaloid biosynthesis	1	16	0.997813
Tyrosine metabolism	2	37	0.997813
Cysteine and methionine metabolism	4	85	0.997813
Fatty acid elongation	1	24	0.997813
Diterpenoid biosynthesis	1	27	0.997813
Fructose and mannose metabolism	2	53	0.997813
Glycine, serine and threonine metabolism	2	55	0.997813
Endocytosis	4	103	0.997813
Glyoxylate and dicarboxylate metabolism	2	58	0.997813
Ubiquinone and other terpenoid-quinone biosynthesis	1	32	0.997813
Valine, leucine and isoleucine degradation	1	36	0.997813
Ascorbate and aldarate metabolism	1	36	0.997813
SNARE interactions in vesicular transport	1	38	0.997813
Glycerophospholipid metabolism	2	68	0.997813
Biosynthesis of unsaturated fatty acids	1	40	0.997813
Phenylalanine, tyrosine and tryptophan biosynthesis	1	42	0.997813
Phosphatidylinositol signaling system	1	43	0.997813
Inositol phosphate metabolism	1	45	0.997813
Terpenoid backbone biosynthesis	1	47	0.997813
mRNA surveillance pathway	3	107	0.997813
Ubiquitin mediated proteolysis	3	119	0.997813
Amino sugar and nucleotide sugar metabolism	2	103	0.997813
Fatty acid metabolism	1	72	0.997813
Phagosome	1	80	0.997813
RNA degradation	1	92	0.997813
Spliceosome	4	196	0.997813
Purine metabolism	2	135	0.997813
Protein processing in endoplasmic reticulum	4	203	0.997813
Oxidative phosphorylation	2	144	0.997813
RNA transport	2	151	0.997813
Pyrimidine metabolism	1	112	0.997813

## Sheet: S_WT vs WT-DOWN
Table S5. KEGG enrichment by DEGs.
KEGG summary of down-regulated genes in S_WT vs WT.
KEGG Terms	DEGs number	Background number	Corrected P-Value
Phenylpropanoid biosynthesis	42	125	2.78559e-12
Phenylalanine metabolism	30	99	5.32471e-08
DNA replication	21	54	3.29917e-07
Starch and sucrose metabolism	34	145	5.52993e-07
Galactose metabolism	17	54	5.37258e-05
Plant hormone signal transduction	32	184	0.000260548
Nitrogen metabolism	10	27	0.00137234
Cyanoamino acid metabolism	10	36	0.00809247
Biosynthesis of secondary metabolites	78	779	0.0301647
Fatty acid elongation	7	24	0.0311909
Alanine, aspartate and glutamate metabolism	8	41	0.115369
Mismatch repair	8	42	0.118704
Photosynthesis - antenna proteins	4	15	0.217592
beta-Alanine metabolism	6	33	0.256441
Diterpenoid biosynthesis	5	27	0.318801
Metabolic pathways	128	1549	0.318801
Cysteine and methionine metabolism	10	85	0.501507
Carotenoid biosynthesis	4	26	0.6253
Nucleotide excision repair	8	70	0.650488
Arginine and proline metabolism	7	63	0.762193
Isoquinoline alkaloid biosynthesis	3	20	0.762193
Tryptophan metabolism	3	21	0.792801
Phagosome	8	80	0.841217
Nicotinate and nicotinamide metabolism	2	13	0.850875
Zeatin biosynthesis	2	14	0.850875
Limonene and pinene degradation	2	14	0.850875
Steroid biosynthesis	3	26	0.850875
Pyruvate metabolism	7	75	0.850875
Linoleic acid metabolism	2	15	0.850875
Histidine metabolism	2	15	0.850875
Tropane, piperidine and pyridine alkaloid biosynthesis	2	16	0.850875
Homologous recombination	5	53	0.850875
Pentose and glucuronate interconversions	4	41	0.850875
Cutin, suberine and wax biosynthesis	2	17	0.850875
Glutathione metabolism	7	80	0.850875
Flavonoid biosynthesis	2	19	0.931787
alpha-Linolenic acid metabolism	3	33	0.956023
Ether lipid metabolism	2	22	0.999999
ABC transporters	1	9	0.999999
Tyrosine metabolism	3	37	0.999999
Lysine degradation	2	25	0.999999
Plant-pathogen interaction	9	130	0.999999
Base excision repair	3	43	0.999999
Glycerolipid metabolism	3	43	0.999999
Other glycan degradation	1	14	0.999999
Lysine biosynthesis	1	15	0.999999
Sulfur metabolism	2	35	0.999999
Glycerophospholipid metabolism	4	68	0.999999
Stilbenoid, diarylheptanoid and gingerol biosynthesis	1	18	0.999999
Valine, leucine and isoleucine degradation	2	36	0.999999
Ascorbate and aldarate metabolism	2	36	0.999999
Glycine, serine and threonine metabolism	3	55	0.999999
Biotin metabolism	1	20	0.999999
Fatty acid degradation	2	41	0.999999
Carbon fixation in photosynthetic organisms	4	77	0.999999
Inositol phosphate metabolism	2	45	0.999999
Circadian rhythm - plant	1	25	0.999999
Endocytosis	5	103	0.999999
Ubiquinone and other terpenoid-quinone biosynthesis	1	32	0.999999
Peroxisome	3	78	0.999999
Porphyrin and chlorophyll metabolism	1	35	0.999999
Glyoxylate and dicarboxylate metabolism	2	58	0.999999
Fatty acid biosynthesis	1	40	0.999999
Pyrimidine metabolism	4	112	0.999999
Purine metabolism	5	135	0.999999
Terpenoid backbone biosynthesis	1	47	0.999999
Pentose phosphate pathway	1	48	0.999999
Fructose and mannose metabolism	1	53	0.999999
Ubiquitin mediated proteolysis	3	119	0.999999
Glycolysis / Gluconeogenesis	3	119	0.999999
Carbon metabolism	8	225	0.999999
Fatty acid metabolism	1	72	0.999999
Amino sugar and nucleotide sugar metabolism	2	103	0.999999
Photosynthesis	1	79	0.999999
Biosynthesis of amino acids	6	207	0.999999
Ribosome biogenesis in eukaryotes	1	90	0.999999
Protein processing in endoplasmic reticulum	3	203	0.999999
Oxidative phosphorylation	1	144	0.999999
RNA transport	1	151	0.999999
Spliceosome	1	196	0.999999
