# Supplementary material for: RNAseq analysis reveals pathways and candidate genes associated with salinity tolerance in a spaceflight-induced wheat mutant
Source: Sci Rep. 2017 Jun 2;7:2731. doi: 10.1038/s41598-017-03024-0 (PMC5457441; doi:10.1038/s41598-017-03024-0)
Supplement: Supplementary file 6 — Dataset 6 [file 41598_2017_3024_MOESM6_ESM.xls]

## Sheet: Up regulated genes
Table S6. The overlapped DEGs in S_st1 vs st1 and S_st1 vs S_WT comparison groups
The other up-regulated genes in both S_st1 vs st1 and S_st1 vs S_WT.
Gene_id	Gene description	S_st1 vs st1 (log2 Fold Change)	padj	S_st1 vs S_WT (log2 Fold Change)	padj
Alanine, aspartate and glutamate metabolism
Traes_4DL_F6F93D1DF	alanine--glyoxylate aminotransferase 2 homolog 3, mitochondrial-like	3.4171	9.8552e-35	2.9592	2.9431e-34
Traes_4BL_D3A9ED55E	alanine--glyoxylate aminotransferase 2 homolog 3, mitochondrial-like	2.9577	0.00010174	2.8094	8.6199e-05
Traes_4AS_3004DDF90	alanine--glyoxylate aminotransferase 2 homolog 3, mitochondrial-like	2.7466	2.1851e-10	3.0795	1.4411e-13
Traes_4BL_667998E6F	glutamate decarboxylase 1	1.4604	0.0027043	1.2407	0.008594
Traes_5DL_70E5AA8DF	asparagine synthetase-1 (ASN1)	2.9007	6.1733e-58	1.2976	7.998e-27
Traes_5AL_4210A8A6E	asparagine synthetase-1 (ASN1	2.261	1.6797e-56	1.2337	1.1989e-24
Traes_5BL_7E69810D5	asparagine synthetase-1 (ASN1)	2.2046	2.0737e-44	1.5505	3.5152e-31
S assimilation and metabolism
Traes_4AS_8E594F267	SULFUR DEFICIENCY-INDUCED 2-like	5.6153	8.5163e-87	2.9506	5.0322e-44
Traes_4DL_A8AE227C0	SULFUR DEFICIENCY-INDUCED 2-like	5.4237	4.1935e-84	3.2451	3.3372e-57
Traes_4BL_0726DD6EC	SULFUR DEFICIENCY-INDUCED 2-like	4.7019	5.3749e-69	2.2887	2.0954e-32
Traes_1AL_CEA78C84D	SULFUR DEFICIENCY-INDUCED 2-like	2.2575	0.0018645	1.6946	0.026831
Traes_1DL_36CEA53FD	SULFUR DEFICIENCY-INDUCED 2-like	1.58	5.8035e-08	1.586	2.5353e-07
Traes_4BL_B11961C94	putative high-affinity sulfate transporter (Sultr1.1) mRNA	4.5754	2.9659e-06	3.4736	5.701e-05
Traes_4DL_3995383DE	high affinity sulfate transporter HVST1 mRNA	2.6471	6.5388e-15	3.0368	5.0886e-21
Traes_4AS_CE4C6A8A2	high affinity sulphate transporter (ST1 gene)	1.447	7.1438e-05	2.3692	4.2258e-11
Traes_2DS_3FDB0BB63	probable 5'-adenylylsulfate reductase 1	1.6283	9.1421e-07	1.1452	0.00036694
Traes_2AS_E32866864	APS reductase (APR)	1.7344	4.6644e-07	1.3475	2.749e-06
Traes_2AS_36F44A53A	APS reductase (APR)	1.6791	3.8679e-13	1.4317	1.6539e-12
Traes_2BS_DDCEEE1DE	APS reductase (APR)	1.5081	8.5628e-17	1.0815	3.7228e-11
Glutathione metabolism
Traes_4BL_F8E57B81A	glutathione-S-transferase (GST)	1.8246	1.6591e-22	1.9797	7.5249e-32
Traes_2BL_F3D782EF8	probable glutathione S-transferase GSTU6	1.0851	7.7395e-11	1.569	3.9365e-26
Traes_4DL_469179461	glutathione-S-transferase (GST)	2.6266	1.0453e-26	1.5447	1.4188e-14
TRAES3BF070900180CFD_g	putative glutamine amidotransferase PB2B2.05	1.9813	0.045468	2.9839	0.0031947
Traes_6BS_A679AA5FF	putative glutathione-specific gamma-glutamylcyclotransferase 2	1.7531	1.7969e-08	1.0777	0.00039142
Traes_4DS_70CD809D5	putative glutamine amidotransferase-like protein	1.0729	1.2827e-06	1.0439	5.5087e-08
Traes_7DL_CCBA1A1C9	glutathione synthetase, chloroplastic-like	1.1036	7.0966e-06	1.5606	1.1038e-12
Traes_6BL_4917BB548	2-methyl-6-phytyl-1,4-hydroquinone methyltransferase 1	1.1296	0.01431	2.6289	1.151e-10
Flavonoid metabolism
Traes_1DL_48EF42BF6	isoflavone reductase homolog IRL	2.0387	1.1295e-05	1.4069	0.0012256
Traes_1AL_8446A8622	isoflavone reductase IRL	1.9304	2.3936e-39	1.621	1.9578e-38
Traes_1DL_DBAFFE190	isoflavone reductase homolog IRL	1.338	6.2312e-16	1.2242	1.7283e-17
Traes_4DL_3079F96E7	flavonol synthase/flavanone 3-hydroxylase-like	1.3566	3.5598e-05	2.406	1.5812e-12
Traes_4BS_A772DDBD7	flavonol synthase/flavanone 3-hydroxylase-like	2.4634	9.2218e-33	1.2889	2.2763e-12
Traes_4AS_0C71E39B4	flavonol synthase/flavanone 3-hydroxylase-like	1.2832	0.0055256	2.8978	2.1549e-11
Traes_4BL_3CB730359	flavonol synthase (FLS1)	1.0913	2.193e-05	1.0884	1.7243e-05
Traes_4DL_26CDE7D19	flavonol synthase (FLS1)	1.0645	0.00029027	1.3002	1.2361e-05
Traes_4AL_D0DECE300	naringenin,2-oxoglutarate 3-dioxygenase	4.2216	1.2835e-15	1.5291	0.00050528
Traes_4DS_A89A8FAD91	naringenin,2-oxoglutarate 3-dioxygenase	3.9518	5.2329e-34	1.7516	3.7939e-12
disease related
Traes_1DL_5A7CB709C	disease resistance protein RF45	1.2948	0.017712	1.5022	0.0033616
Novel09331	disease resistance protein RPP13-like	1.1768	3.2437e-05	Inf	2.4643e-60
Traes_3AL_9AE6BB5CB1	disease resistance protein (Lr1)	1.8424	0.0015027	1.2933	0.040867
Traes_1BS_7CE4FC114	endosperm transfer cell specific PR60 precursor (PR60)	4.0324	0.0039371	2.868	0.028487
Traes_1BS_6DF3F16E4	defensin precursor (PRPI)	2.6632	0.017027	Inf	1.3981e-06
Traes_1BS_27474466D	defensin (PDF5)	4.2199	2.6646e-05	Inf	2.358e-09
Novel08495	NBS-LRR-S/TPK stem rust resistance protein (Rpg5), and ADF3 genes	1.9479	0.00029143	1.5227	0.0040961
Traes_1BL_C574F2491	pathogen induced mRNA for pathogen-related protein	2.2375	4.9384e-33	3.815	8.2123e-88
Traes_2BL_C63671343	chitinase 2	3.5694	1.9118e-06	3.5162	2.443e-07
Traes_2BS_1FC49D5E5	vestitone reductase	1.6169	1.5936e-06	1.4854	2.4057e-06
Traes_5DL_98AA0CF23	putative class III secretory plant peroxidase family protein	1.6163	2.2851e-10	1.9208	2.18e-16
Traes_2BS_9420D88C2	pore-forming toxin-like protein Hfr-2 mRNA	2.2683	1.7305e-08	2.1493	2.4939e-09
Traes_4BS_0B80EB8AF	protein DETOXIFICATION 21-like	1.0035	0.0024123	1.3743	2.1671e-06
Traes_1BS_2BCFB8A20	chymotrypsin inhibitor (CI-1A)	1.2884	1.0119e-14	1.3654	2.1162e-21
Traes_7BL_A184A669E	carbonic anhydrase	3.3299	0.003929	2.28	0.035166
Novel08539	leaf-specific thionin	2.9306	9.7264e-49	Inf	1.2489e-165
Novel06620	leaf-specific thionin	2.0608	3.1583e-14	6.8924	6.7933e-63
Novel06822	leaf-specific thionin	2.362	2.1187e-44	9.8114	4.3428e-243
energy metabolism
Traes_2DS_ECBFB4D8C	sucrose synthase type 2-2 (SUS2)	4.099	3.1712e-25	1.3477	4.084e-06
Traes_4DL_0CF2B8964	6-hydroxynicotinate 3-monooxygenase-like	2.8515	0.00017979	1.8454	0.013619
Traes_3B_DD72949C7	alpha-glucosidase YihQ-like	2.6904	3.8686e-17	3.246	1.1335e-21
Traes_3AS_AAFBD5734	alpha-glucosidase YihQ	2.3742	0.0012867	2.5801	0.00020495
Traes_3B_DDA4A7673	alpha-glucosidase YihQ-like	2.7028	8.6135e-35	3.6783	9.303e-65
Traes_2DS_A8043C04C	beta-glucosidase 16-like	1.049	2.2353e-07	1.1139	4.7844e-10
TRAES3BF010200100CFD_g	beta-glucosidase 2-like	1.2995	0.014833	1.835	0.00023696
Traes_4DS_7CF47C860	beta-glucosidase-like SFR2	3.5527	1.6039e-32	1.6074	7.3068e-12
Traes_4AL_E4B9F2105	beta-glucosidase-like SFR2	2.1002	1.9738e-12	1.0654	0.00013672
Novel06249	alpha-L-fucosidase 2 precursor	2.9285	7.9146e-07	1.6354	0.0031838
Traes_3AL_0A7CF05D0	polygalacturonase At1g48100-like	1.4623	2.5191e-06	1.029	0.00040204
Traes_5BL_C046C2E8D	poly(ADP-ribose) glycohydrolase 1-like	1.8174	9.1942e-14	1.0406	4.719e-06
Traes_3AL_4D1597590	UDP-glycosyltransferase 76E11-like mRNA	2.1097	2.0747e-05	3.0729	4.1831e-10
TRAES3BF057400130CFD_g	UDP-glucosyltransferase BX8-like	1.2582	0.0001261	1.3327	1.1107e-05
TRAES3BF268000040CFD_g	glucosyltransferase (GbssI gene)	1.3256	1.3831e-08	1.2494	4.3763e-09
Traes_2BS_E69390845	TaGolS2 mRNA for galactinol synthase	2.1145	7.3213e-06	1.3967	0.002654
Traes_2BS_EAFFC0BF0	indole-3-acetate beta-glucosyltransferase-like	1.5768	0.011793	2.1003	0.00022407
Traes_3AS_82DCD8C20	probable apyrase 3	1.1046	0.00072062	1.6227	3.758e-08
Traes_4BS_DA955986B	fatty acyl coA reductase	1.0175	0.0065541	2.4966	2.6091e-13
Novel05128	phosphoenolpyruvate carboxylase 1	1.6016	0.0073571	Inf	3.9908e-16
Traes_3AS_D6B5BF0B8	phosphoenolpyruvate/phosphate translocator 3	1.9464	0.003568	1.3947	0.043476
TRAES3BF048200070CFD_g	phosphoenolpyruvate/phosphate translocator 3	2.1843	4.4853e-13	1.477	6.4444e-08
Novel05408	alpha-N-acetylglucosaminidase	2.75	1.2652e-08	1.0122	0.044164
TRAES3BF026200140CFD_g	polygalacturonase At1g48100-like	1.3234	6.3936e-06	1.0181	0.0001817
Traes_4DL_C71F5E608	GDSL esterase/lipase At1g71691-like	2.1874	5.7737e-05	1.3062	0.0022754
Novel06871	probable apyrase 3	1.4485	0.011879	4.6053	1.2333e-11
Traes_1BS_15C828137	dihydrolipoyl dehydrogenase 1	1.3397	1.101e-18	1.8943	1.1778e-45
Traes_7BS_848EB07AD	probable mannan synthase 3	1.2151	0.024923	1.4797	0.0018825
Traes_1DL_715725157	CTP synthase	1.0039	0.001596	1.0697	0.00031926
other amino acid metabolism and transporter
Traes_1DS_EB64D875F1	tyrosine decarboxylase 1-like	2.3138	4.4897e-09	3.0371	1.9257e-25
Novel01356	serine/threonine-protein phosphatase 4 regulatory subunit 2-B-like	1.6646	0.00032784	1.0331	0.035971
Traes_2AL_219852336	vacuolar amino acid transporter 1-like	1.4943	5.3374e-08	1.2691	3.3582e-07
Traes_2BL_6C005030A	vacuolar amino acid transporter 1-like	1.4808	0.011142	1.0908	0.0040928
Traes_1AS_A4B0D42DF	putative amino acid selective channel protein	1.0289	1.7368e-05	2.5754	1.1563e-19
others
Traes_2BL_BD5F3380A	two-component response regulator ORR6	1.0392	0.0094663	1.2134	0.00070847
Novel00369	storage protein activator (spa) locus region	1.0399	0.0077175	1.5624	8.0159e-06
Traes_5BL_F274E082E	kinesin-like protein NACK2	1.467	0.00091435	1.3108	0.0020172
Traes_6AS_10CA60FFE	polyphenol oxidase	2.2816	0.003616	1.6878	0.029382
Traes_2AL_E4311E0BD	S-norcoclaurine synthase 2-like	1.0123	0.027245	1.2159	0.0008615
Traes_7AS_EFD173FDB	probable O-methyltransferase 2	2.7858	9.3482e-08	4.2203	1.9007e-14
Traes_1AL_03D760545	5-pentadecatrienyl resorcinol O-methyltransferase-like	1.5441	0.00011501	1.8589	1.0169e-06
Traes_5BS_36C5B305D	putative glutaredoxin-C14	3.2258	0.0017322	2.5836	0.0057463
Traes_2DL_0E4C08BB7	cytosolic sulfotransferase 8	2.0153	1.6182e-08	1.6988	1.3997e-07
Traes_7BL_75C016CF7	cytosolic sulfotransferase 12	1.5798	7.9104e-08	1.1267	5.3714e-05
Traes_7BL_DE9710474	cytosolic sulfotransferase 5	1.8497	4.8176e-07	1.2565	0.0001751
Traes_2DL_0556EE4CB	cytosolic sulfotransferase 8	2.5122	4.0807e-07	1.5601	0.00083075
Traes_6AL_7444FD717	methionine sulfoxide reductase	1.1051	7.1666e-08	1.2029	1.4408e-08
Traes_5DL_DBE8E64C4	probable thiol methyltransferase 2	3.1827	2.4975e-08	4.0455	1.6574e-10
Traes_5BL_19F72427D	probable thiol methyltransferase 2	1.8415	1.8514e-13	1.3714	1.1185e-16
Traes_5AS_9DEE71A2C	homocysteine S-methyltransferase 3	1.2427	2.711e-09	1.0956	1.4382e-08
Traes_4AL_4D4A23EC3	probable thiol methyltransferase 2	3.224	1.8347e-06	2.4562	9.9799e-05
Traes_1BL_8E3D5E5DF	beta-expansin TaEXPB2	1.1485	1.4493e-08	1.1316	1.8973e-10
Traes_1AL_E12BF1698	expansin EXPB7	1.0319	5.5465e-08	1.6102	2.6223e-22
TRAES3BF004400050CFD_g	alpha-expansin EXPA2	1.3031	0.0026959	1.4444	0.0036367
Traes_1DL_8E0395E20	beta-expansin TaEXPB2	1.3562	1.9413e-12	1.1818	4.8492e-12
Traes_3B_597AD2CBA	alpha-expansin EXPA2 mRNA	1.6689	5.4932e-10	1.4338	1.3152e-08
Traes_4DL_8B0CB76BC	expansin-like A1	1.3246	0.00048155	1.2984	0.00038404
Novel04718	chlorophyllase type 0-like	6.9126	8.2876e-103	8.5194	7.0438e-134
Novel04719	chlorophyllase type 0-like	6.9015	9.7929e-75	9.9287	2.0057e-98
Traes_5AL_CE646C4CA	chlorophyllase type 0-like	2.4896	1.631e-10	1.9283	2.8236e-07
Traes_5DL_1B2586DB4	chlorophyllase type 0-like	2.2827	2.0266e-17	1.0599	7.804e-06
Traes_2BS_43A8E1EC8	protein FLOWERING LOCUS T-like	2.6914	0.001085	1.9799	0.014105
Traes_2AS_64063A59B	protein FLOWERING LOCUS T-like	1.8494	9.3512e-11	1.3153	2.9349e-06
Traes_2DS_81D62E5E9	protein FLOWERING LOCUS T-like	1.2249	0.018033	1.5562	0.0010356
Traes_2AL_30EFBD556	alkane hydroxylase MAH1-like	4.7149	0.006037	Inf	0.00055079
Traes_7DS_2058D75AB	alkane hydroxylase MAH1-like	4.5789	0.012949	Inf	0.001512
Traes_2BL_554469189	alkane hydroxylase MAH1-like	2.7381	0.0010194	5.1584	8.8277e-08
Novel08273	O-acyltransferase WSD1-like	4.6434	0.010061	4.8567	0.0089438
Traes_2BL_7816EA24E	endoplasmic reticulum metallopeptidase 1	4.4326	0.028835	Inf	0.0031757
Novel05168	barren stalk1-like protein (lax) gene	2.3627	2.1177e-09	2.4061	6.6824e-11
Traes_7AL_3B44FC5C9	ureide permease 2	2.3611	0.008952	1.567	0.0067571
TRAES3BF068500160CFD_g	BREAST CANCER SUSCEPTIBILITY 2 homolog B-like	1.9173	0.03291	2.6966	0.0014849
TRAES3BF068500150CFD_g	BREAST CANCER SUSCEPTIBILITY 2 homolog B-like	1.1954	0.0095489	3.7384	1.52e-10
Novel00558	storage protein activator (spa) locus region	1.7034	0.026792	6.3787	3.9777e-10
TRAES3BF082300030CFD_g	clavaminate synthase-like protein	1.6434	5.2152e-15	1.1867	6.6572e-10
Traes_3AS_8FD53F26F	clavaminate synthase-like protein	1.4593	2.4424e-11	1.2847	1.8601e-10
Traes_1BL_A4F8B229A	ribonuclease 1-like	1.6416	2.5506e-11	1.999	1.7893e-14
Traes_2BS_BB2D4D611	uncharacterized acetyltransferase At3g50280-like	1.2429	0.0059263	2.061	7.6429e-07
Traes_1BL_A9A3B8388	uncharacterized acetyltransferase At3g50280-like	1.1748	0.00011956	1.3874	6.8674e-06
Traes_7DS_D2378E14E	uncharacterized RNA-binding protein C17H9.04c-like	1.1663	0.0032042	1.3469	0.0011221
TRAES3BF064300020CFD_g	ankycorbin (LOC4338335), transcript variant X3	1.045	5.5826e-09	1.4002	1.0575e-18
Novel03705	putative aminotransferase class III superfamily protein	3.6833	0.0082588	3.9136	0.0055656
Novel01976	papain-like cysteine proteinase	2.6882	0.0015754	2.345	0.0049579
Traes_5BL_667D47F86	phytoene synthase 2	2.8674	1.4311e-10	1.1935	0.0039028
TRAES3BF032200050CFD_g	probable sodium-coupled neutral amino acid transporter 6	2.66	1.5587e-13	1.7557	1.2559e-08
Traes_1BL_CC64CA41E	aquaporin NIP3-1	1.1478	1.4138e-05	1.469	1.1286e-09
Traes_6DL_BC5CF98D1	purple acid phosphatase 2	2.6677	1.3214e-24	1.7125	2.0536e-13
Traes_6BL_2B7CA3A9E	purple acid phosphatase 2-like	2.2653	7.7587e-11	1.2668	5.7937e-05
Traes_7DS_0592095C8	putative acid phosphatase	1.0564	0.00034993	1.2282	7.1188e-05
Traes_3AL_B6192AB1E	probable choline kinase 2	1.3987	7.8836e-12	1.0223	4.7203e-08
Traes_3DL_A6030B9BF	probable choline kinase 2	1.1488	3.8011e-09	1.0586	1.6525e-09
uncharacterized genes
Traes_4AL_C04AC0228	uncharacterized	1.0665	3.0415e-05	1.6954	1.6628e-07
Novel07234	uncharacterized	Inf	0.00093131	Inf	0.00034545
Traes_6AL_788D30C76	uncharacterized	Inf	7.2928e-07	3.4243	0.00024349
Novel06125	uncharacterized	Inf	1.7319e-06	2.4432	0.0087511
Traes_6DL_0B541496F	uncharacterized	4.5608	4.3059e-27	1.1687	0.00012293
Traes_3AS_B16776F66	uncharacterized	3.8764	0.015931	3.5581	0.018908
Traes_7AL_C95405B10	uncharacterized	4.4269	1.6255e-07	5.5755	3.8472e-10
Traes_7DL_31110102C	uncharacterized	1.0903	2.1676e-05	1.3795	1.5788e-09
Traes_7DL_11A0973BC	uncharacterized	1.1984	0.00024113	1.5861	1.7541e-07
Novel00498	uncharacterized	1.1974	0.026845	1.3925	0.0062673
Novel09003	uncharacterized	1.2157	2.603e-05	1.267	7.9275e-10
Novel09366	uncharacterized	1.2525	0.00051447	6.1933	2.6632e-32
Novel06205	uncharacterized	1.3948	5.0385e-10	1.336	1.6156e-09
Traes_6DL_260FEA8481	uncharacterized	1.3917	9.8572e-06	1.0332	1.7261e-05
Traes_5BL_DADEB5D90	uncharacterized	1.4166	2.498e-08	2.0911	9.9754e-14
Traes_4AS_637D98EC4	uncharacterized	1.4808	0.00028228	1.01	0.014584
TRAES3BF031200020CFD_g	uncharacterized	1.5272	0.011605	1.3498	0.023043
Traes_1BL_8A51D18B3	uncharacterized	1.5144	0.020074	2.0091	0.00072975
Novel04441	uncharacterized	1.566	0.0083558	1.4287	0.016103
Novel09476	uncharacterized	1.5592	0.0029644	6.1597	3.1982e-16
Traes_1BL_A3BAAF327	uncharacterized	1.6124	5.4957e-10	1.7307	5.1302e-13
Novel09716	uncharacterized	1.8595	5.1457e-09	3.7505	9.0075e-27
Traes_4DL_0D686202A	uncharacterized	1.7895	0.00024024	1.5631	0.0024879
Traes_3AS_E281C380D	uncharacterized	1.9728	1.4301e-07	1.2043	0.00069578
Traes_2DL_BB0277ECD	uncharacterized	2.2849	2.4943e-10	1.0825	0.0011766
Traes_4BS_44688AEC8	uncharacterized	2.5838	0.00015236	3.1452	4.6649e-06
Novel06457	uncharacterized	2.8422	1.1439e-11	1.0513	0.0084936
Traes_2BL_9608FE3B0	uncharacterized	2.9084	8.8715e-06	1.8286	0.0022839
Traes_1DS_C62BCA222	uncharacterized	3.638	0.024829	3.4034	0.031103
Traes_6DL_BAD5B9DD2	uncharacterized	2.9334	0.00090787	3.0938	0.0010128
Novel03667	uncharacterized	2.3012	1.262e-09	1.5321	6.8716e-06
Novel03432	uncharacterized	1.1016	0.0018578	1.2201	0.00012103
Novel03205	uncharacterized	1.0021	0.0024363	Inf	1.9172e-47
Novel03027	uncharacterized	1.2586	0.024521	1.246	0.033869
Novel02939	uncharacterized	1.7525	0.0063179	6.5479	7.6704e-11
Novel02920	uncharacterized	1.6106	3.9234e-06	1.5533	1.3406e-06
Novel02470	uncharacterized	2.1549	1.1041e-27	Inf	3.3901e-128
Novel02065	uncharacterized	1.7545	0.047472	6.265	8.2421e-08
Novel01999	uncharacterized	Inf	4.9484e-08	2.6546	0.0011542
Novel01635	uncharacterized	1.5189	0.021753	2.0614	0.0003438
Novel01613	uncharacterized	1.7094	0.019692	Inf	2.4071e-14
Novel01588	uncharacterized	2.9722	8.6519e-50	1.7638	3.0508e-26
Novel01525	uncharacterized	3.2867	5.8253e-15	2.1046	3.9908e-08

## Sheet: down regulated genes
Table S6. The overlapped DEGs in S_st1 vs st1 and S_st1 vs S_WT comparison groups
The down-regulated genes in both S_st1 vs st1 and S_st1 vs S_WT.
Gene_id	Gene description	S_st1 vs st1 (log2 Fold Change)	padj	S_st1 vs S_WT (log2 Fold Change)	padj
oxidoreductase
Traes_1DS_4E346A450	geraniol 8-hydroxylase-like（cytochrome P450）	-1.0841	0.0056762	-1.1662	0.00079226
Traes_1BL_164A89B5B	tropinone reductase homolog	-1.8471	0.0072487	-1.6884	0.023363
Traes_6BL_6CD0AACFA	cinnamyl alcohol dehydrogenase (CAD2)	-2.1952	0.00018491	-2.038	0.021199
Traes_2BL_EA2B95CF0	ubiquinol oxidase 2, mitochondrial	-1.2305	0.00011781	-1.0115	0.00041065
hormone related
Traes_2BL_3AEB92035	salicylic acid-binding protein 2-like	-2.3633	6.9912e-06	-2.8259	5.1777e-08
Traes_5BL_97404AAAC	auxin-responsive protein SAUR36-like	-1.4217	0.0097386	-1.2839	0.030184
transcription factor and signaling regulation
Traes_7DS_A7A26AAA4	NBS-LRR disease resistance protein homologue	-4.9169	0.0084461	-4.7178	0.023609
Novel07582	NBS-LRR disease resistance protein	-1.2135	0.035682	-1.5295	0.00068303
Traes_2BS_B65714572	WRKY transcription factor WRKY1A	-4.8332	1.7749e-25	-2.1688	7.2998e-06
Traes_2DS_AD8820C42	WRKY transcription factor WRKY1B	-4.6951	4.4607e-56	-2.0194	4.5125e-07
Traes_2AS_6269D889E	WRKY transcription factor WRKY1B	-4.3968	1.54e-19	-2.4152	1.3842e-16
Traes_3B_990298FF5	WRKY27 transcription factor	-3.6594	2.3297e-52	-1.8293	1.87e-06
Traes_7DL_B09854286	WRKY79 transcription factor (WRKY79)	-3.4982	3.2402e-25	-1.5725	0.008604
Traes_1AS_F3EAEC435	WRKY transcription factor (WRKY53-b)	-2.8873	2.4065e-27	-1.2364	0.0028437
Traes_1AS_539B5E5F2	zinc finger CCCH domain-containing protein 33-like	-1.3156	1.6673e-10	-1.0824	4.8552e-05
Traes_5BL_456C3408A	NAC transcription factor	-1.6301	4.0986e-06	-1.428	7.6612e-05
Novel09283	AP2/EREBP type transcription factor	-1.2495	0.0018661	-1.0289	3.9907e-05
TRAES3BF050800350CFD_g	E3 ubiquitin-protein ligase EL5-like	-4.4624	1.3088e-05	-5.131	1.2217e-10
TRAES3BF050800340CFD_g	E3 ubiquitin-protein ligase EL5-like	-5.6674	1.7584e-41	-3.2287	1.464e-05
Traes_6DL_2666413741	E3 ubiquitin-protein ligase RHA1B-like	-1.6062	4.5654e-09	-1.005	0.011214
Traes_5BL_199A847E4	CBF4-like protein (CBF4)	-1.8136	0.0016228	-1.6231	4.7942e-10
Novel10556	cysteine-rich receptor-like protein kinase 10 (LOC100838241), transcript variant X3	-1.3066	0.0038044	-1.7097	2.9758e-06
Traes_3AS_F35CF9E65	calmodulin-binding protein 60 B-like (LOC101780010), transcript variant X1	-2.4202	0.011216	-1.7518	0.0047938
TRAES3BF030100130CFD_g	calmodulin-binding protein 60 B-like (LOC101780010), transcript variant X1	-2.0342	0.0001091	-1.3596	0.032274
TRAES3BF030100060CFD_g	probable calcium-binding protein CML16	-1.3173	6.5765e-06	-1.024	2.6428e-06
Traes_5BL_F6A4A672F	U-box domain-containing protein 19	-1.9546	3.1716e-05	-2.0377	5.4176e-15
Novel05291	erecta-like leucine-rich-repeat receptor-like kinase (ERL_gA) gene	-1.8348	3.0601e-06	-3.2702	2.5331e-09
Traes_1AL_EEF9D88DA	probable leucine-rich repeat receptor-like protein kinase	-1.7441	4.9986e-10	-1.4058	6.935e-06
Traes_6AS_BAB3B9D53	topless-related protein 2-like (LOC100834097), transcript variant X1	-1.6171	0.0078907	-3.5044	1.4768e-26
Traes_1BL_843D97D6C	orphans transcription factor (Orphan94)	-1.4891	0.00041198	-1.9181	9.9076e-09
Traes_1DL_8A2869298	orphans transcription factor (Orphan94)	-1.3651	0.01031	-1.0827	3.3868e-06
Traes_5BL_CF5A8348D	J-domain protein (J3)	-1.3842	3.1279e-12	-2.1708	5.383e-41
nutrient assimilation related
Traes_4AS_B25B75944	probable protein phosphatase 2C 32 (LOC100830459)	-3.3939	2.3801e-34	-1.3903	0.0028058
Traes_4BL_9D54CA527	probable protein phosphatase 2C	-2.7418	5.8329e-11	-1.3468	0.0001209
Traes_6DL_416FF03E2	cadmium tolerance factor	-2.0168	2.4506e-22	-1.6403	4.9606e-16
Traes_6BL_1753A0518	cadmium tolerance factor mRNA	-1.1892	0.010766	-1.1739	0.0028232
TRAES3BF071100060CFD_g	protein NRT1/ PTR FAMILY 8.1-like (LOC101786748), transcript variant X2	-2.2898	0.00030173	-2.6112	5.7879e-09
Traes_2AL_CC6133527	probable metal-nicotianamine transporter YSL12	-2.0071	3.6219e-10	-1.2049	0.0024254
Traes_4DL_D96E9236F	root abundant factor (RAF)	-2.7704	4.6625e-06	-1.5013	0.030809
Traes_4DL_D0B43694E	Dema putative roothairless 3	-2.4405	7.43e-10	-1.2701	0.025373
Traes_4AS_85B580603	putative roothairless 3	-1.9229	5.8047e-12	-1.4232	3.471e-06
Traes_1BS_723922D171	phenylalanine ammonia-lyase	-3.6638	2.5581e-33	-2.5616	0.00018529
Traes_2DS_28CA50371	phenylalanine ammonia-lyase (PAL3)	-3.3777	6.5688e-16	-2.0302	0.0012689
Traes_1DS_A171C7D59	phenylalanine ammonia-lyase (PAL3)	-2.7951	9.3007e-19	-1.6305	1.943e-08
amino acid metabolism
Traes_2BL_BB1972F6D	G-type lectin S-receptor-like serine/threonine-protein kinase SD2-5	-2.171	2.2724e-07	-1.6506	0.00065425
Traes_7AL_CABAF9880	aspartic proteinase nepenthesin-2-like	-4.5267	0.00020717	-3.6944	0.037262
Traes_6AS_E1707A5FA	serine carboxypeptidase III, CP-MIII	-2.3536	0.006579	-2.3633	0.0049409
Flavonoid metabolism
Traes_5DS_EC1E11284	flavonol synthase/flavanone 3-hydroxylase-like	-1.9923	0.00062554	-1.5258	0.036698
energy metabolism
Traes_2AS_EE37ACF7F	putative aldehyde decarbonylase enzyme CER1;1	-3.4939	8.7815e-51	-2.0675	0.0034289
Traes_2BS_FE6DCCDCE	hydroquinone glucosyltransferase-like	-3.2155	1.8791e-07	-2.6443	0.045352
Traes_1DS_04B2A3FBB	glycosyltransferase	-3.0152	2.0184e-50	-1.4496	9.4952e-05
Traes_3AS_8C23B7D7F	glycosyltransferase (a3b gene)	-2.258	0.023428	-4.8484	8.7528e-30
Traes_5DS_7722ED6BA	AAA-ATPase ASD, mitochondrial-like	-1.9278	6.3221e-14	-1.3357	5.5572e-10
others
Traes_2BL_DE2EE6910	xyloglucan endotransglucosylase/hydrolase protein 9 (LOC4337104), transcript variant X2	-2.5746	1.269e-07	-2.3199	0.00034061
Traes_7BL_D878554AD	xyloglucan endotransglycosylase-like protein (XEA)	-2.1767	1.066e-05	-1.4166	2.9118e-06
Traes_5AL_FFA3A0686	putative wall-associated receptor kinase-like 16	-2.5193	0.011395	-3.0095	0.00012284
TRAES3BF077200010CFD_g	putative lipid-transfer protein	-2.241	2.8408e-11	-1.7898	4.5123e-06
Traes_2DS_0B6EB8F1D	cytosolic sulfotransferase 5	-1.2464	0.022892	-1.7908	5.7862e-06
TRAES3BF035300130CFD_g	subtilisin-like protease SBT3.5 (LOC101781373), transcript variant X2	-1.0261	6.9738e-07	-1.4025	2.3182e-16
Traes_6DL_4DEEDF72D	subtilisin-like protease SBT1.7	-1.8623	0.048097	-2.0347	0.016877
Traes_4BL_84706BB7B	protein NETWORKED 1D-like (LOC100826726), transcript variant X3	-1.6085	0.0019898	-1.5266	0.016414
TRAES3BF050800370CFD_g	glycine-rich domain-containing protein 2-like	-1.4176	0.0083454	-2.7707	3.8988e-60
Traes_7BL_69588C86C	histone H2A	-1.3799	0.00040536	-1.2532	0.0017612
Traes_5BL_3AC8B8F76	histone H4	-1.3308	3.43e-06	-1.4256	2.0596e-08
Traes_2DS_6BFAA38F7	proline-rich protein 2-like	-1.3439	0.00028149	-1.4244	2.2655e-05
Traes_4BS_6C4173F6C	proline-rich protein 2-like	-1.0149	0.0023629	-1.0051	0.0047938
TRAES3BF027700190CFD_g	homeobox protein engrailed-1	-1.3073	6.74e-05	-1.468	2.9618e-07
Novel09757	shikimate O-hydroxycinnamoyltransferase-like	-1.2742	0.00029243	-1.8777	0.003466
Traes_2BS_8800ED4EE	beta-amyrin synthase (bAS1 gene)	-1.2454	0.045774	-1.0593	0.01698
Traes_5BL_8AB291400	probable carboxylesterase 12	-1.0952	0.019659	-1.344	2.5257e-06
Traes_4AL_A06C88922	glutathione transferase (gstu3 gene)	-5.6398	1.6745e-48	-4.6989	1.4571e-26
Traes_2DL_6E8EAFA1D	cold acclimation protein WCOR518	-3.4163	1.8448e-58	-1.5079	2.2058e-06
uncharacterized genes
Traes_1BS_3BC42FEC7	uncharacterized LOC101785879 (LOC101785879), transcript variant X5	-3.2138	5.1642e-31	-1.354	0.03682
Novel01167	uncharacterized LOC101754288 (LOC101754288), transcript variant X1	-2.9711	6.6613e-22	-1.6768	0.00010726
Traes_1AS_6B49D5A701	uncharacterized	-Inf	0.024503	-Inf	0.0053251
Traes_6DL_90EC2AA91	uncharacterized	-2.0303	5.1975e-06	-1.5378	0.0038784
Traes_3DL_3B1612F72	uncharacterized	-3.2456	0.025777	-2.1802	0.035411
