# Supplementary material for: RNAseq analysis reveals pathways and candidate genes associated with salinity tolerance in a spaceflight-induced wheat mutant
Source: Sci Rep. 2017 Jun 2;7:2731. doi: 10.1038/s41598-017-03024-0 (PMC5457441; doi:10.1038/s41598-017-03024-0)
Supplement: Supplementary file 7 — Dataset 7 [file 41598_2017_3024_MOESM7_ESM.xls]

## Sheet: Sheet1
Table S7. Primers for qPCR
Q1-F	CCGTCACTTTCATTCCGTCCA	Q1-R	CCGTGTTCTTTCAGCTGTACACT
Q2-F	CCAGCCTCCAGCTCCGCAAC	Q2-R	GCCCAGCTCCTCCACCTCGTC
Q3-F	CAAACAAGACGGACCAACCC	Q3-R	TCCATTCTCTTCTGCACGAAC
Q4-F	GCTCATAAATCAGCCCAATTCCA	Q4-R	TTCGCCATTTGTTGAGCTCT
Q5-F	ATTTGTAATATTGCCATACCTC	Q5-R	CCCTTGTTTTCTTTATTCTTGT
Q6-F	GCAACTTCCTGGACTCGCTGCT	Q6-R	CATCGCCCACTCCACCGTGA
Q7-F	CCCGCTTTACACTGTATCGAA	Q7-R	CACTCCACCAAATCTTGTGCT
Q8-F	CAAATGTCGGTCTCTATCCCT	Q8-R	GAAGAACTCGAGCGACTCCC
Q9-F	TACGGTAAGCAGAAGATATGACT	Q9-R	CTATTGCATAAAGGTACAACCA
Q10-F	CATGCATCTTGTTCGGTTGCT	Q10-R	ACTGAGGCAAGACTGTTCCA
Q11-F	TTGTAGACGTATGTGCTAACCT	Q11-R	GTGACAGAAATCATTCCACGTT
Q12-F	CAGAAACGATTCAAGATGCCAA	Q12-R	CTGAAATTACTCCCACTATGAGC
Q13-F	CTAACTTTGAACTACCCACGA	Q13-R	AAGTCAAGTTCAGTGCCAT
Q14-F	CCCAAATGGATGCCGCTCA	Q14-R	CTCGAAGTGCTGCTACTTGCT
Q15-F	TGTTAGTTCGTCCCCTTGTGT	Q15-R	TCTGATCCGATGCCATTTCGAC
Q16-F	CAGATACAGCCCTCACCCAAC	Q16-R	ATTCTCTCGATCACCGTCT
Q17-F	TACGCCACAGTCTCGTGTCTGC	Q17-R	GGCGACCAATTTCCAGACCGAT
Q18-F	CCCCTGCATCGCCGACTCC	Q18-R	ACACCCTGCTGATACGGCTT
